# Supplementary material for: Comparative Transcriptomic Analyses of Differentially Expressed Genes in Transgenic Melatonin Biosynthesis Ovine HIOMT Gene in Switchgrass
Source: Front Plant Sci. 2016 Nov 8;7:1613. doi: 10.3389/fpls.2016.01613 (PMC5099686; doi:10.3389/fpls.2016.01613)
Supplement: Supplementary file 1 [file DataSheet1.XLS]

## Sheet: Sheet1
	gene_id	Gene Length	(HvsEV)	log2ratio(HvsEV)	q value(HvsEV)	(AvsEV)	log2ratio(AvsEV)	q value(AvsEV)	(AvsH)	log2ratio(AvsH)	q value(AvsH)	NR Description	NT Description	KO Description	Swissprot Description	PFAM description	BP Description	MF Description	CC Description	KOG Description	NR GI	NR ID	NR Score	NR Evalue	NT GI	NT ID	NT Score	NT Evalue	KO ID	KO Name	Http Link	Swissprot ID	Swissprot Score	Swissprot Evalue	PFAM ID	Gene Ontology Biological Pathway	Gene Ontology Molecular Function	Gene Ontology Cellular Component	KOG ID	CDS_flag
1	c10483_g1	919	FALSE	NA	NA	UP	Inf	0.0083727	UP	Inf	0.001149	--	Tribolium castaneum cuticular protein analogous to peritrophins 3-A1 (Cpap3-a1), mRNA >gnl|BL_ORD_ID|7821300 Tribolium castaneum cuticular protein analogous to peritrophins 3-A1 (CPAP3-A1) mRNA, complete cds	--	Probable chitinase 3 OS=Drosophila melanogaster GN=Cht3 PE=2 SV=2	Chitin binding Peritrophin-A domain	chitin metabolic process	chitin binding	extracellular region	--	--	--	--	--	270297209	NM_001168438.1	332	1.12333e-171	--	--	--	Q9W5U2	133	2.65279e-07	PF01607	GO:0006030	GO:0008061	GO:0005576	--	blast,frame:3 start:33 end:764
2	c1074_g1	983	FALSE	NA	NA	UP	Inf	8.475e-14	UP	Inf	4.8642e-17	unknown [Picea sitchensis]	PREDICTED: Tribolium castaneum ferritin subunit (LOC655420), mRNA	--	Ferritin subunit OS=Aedes aegypti GN=FERH PE=1 SV=2	Rubrerythrin//Ferritin-like domain	oxidation-reduction process//cellular iron ion homeostasis	oxidoreductase activity//metal ion binding//ferric iron binding	--	Ferritin	224285394	ACN40420.1	186	1.00622e-13	642913998	XM_961965.3	293	5.76516e-150	--	--	--	P41822	348	2.27371e-37	PF02915//PF00210	GO:0055114//GO:0006879	GO:0016491//GO:0046872//GO:0008199	--	KOG2332	blast,frame:-1 start:911 end:144
3	c11095_g1	917	FALSE	NA	NA	UP	Inf	0.028727	UP	Inf	0.005536	predicted protein [Hordeum vulgare subsp. vulgare]	Homo sapiens haptoglobin (HP), transcript variant 2, mRNA	--	Haptoglobin OS=Pongo abelii GN=HP PE=2 SV=1	Trypsin	proteolysis	serine-type endopeptidase activity	--	Trypsin	326526817	BAK00797.1	164	6.62159e-11	186910295	NM_001126102.1	914	0	--	--	--	Q5R5F6	1606	0	PF00089	GO:0006508	GO:0004252	--	KOG3627	blast,frame:-3 start:915 end:1
4	c11228_g1	629	FALSE	NA	NA	UP	Inf	0.0025465	UP	Inf	0.00025709	60S ribosomal protein L11 [Zea mays]	PREDICTED: Orussus abietinus 60S ribosomal protein L11 (LOC105701367), transcript variant X3, mRNA	large subunit ribosomal protein L11e	60S ribosomal protein L11 OS=Drosophila melanogaster GN=RpL11 PE=1 SV=2	--	--	--	--	60S ribosomal protein L11	195649157	ACG44046.1	890	7.95735e-120	817184813	XM_012428076.1	180	2.36818e-87	K02868	RP-L11e, RPL11	http://www.genome.jp/dbget-bin/www_bget?ko:K02868	P46222	863	1.00333e-116	--	--	--	--	KOG0397	blast,frame:-1 start:629 end:54
5	c113210_g1	778	FALSE	-0.031015	1	UP	2.4087	0.011335	UP	2.4522	0.00066682	--	--	--	--	--	--	--	--	--	--	--	--	--	--	--	--	--	--	--	--	--	--	--	--	--	--	--	--	estscan,start:203 end:1; minus strand
6	c114538_g1	1364	FALSE	NA	NA	UP	Inf	0.0012557	UP	Inf	0.00010661	predicted protein [Physcomitrella patens]>gi|162663823|gb|EDQ50567.1| predicted protein [Physcomitrella patens]	Homo sapiens clone FLB8226 PRO2209 mRNA, complete cds	--	Alpha-1-antitrypsin OS=Homo sapiens GN=SERPINA1 PE=1 SV=3	--	--	--	--	Serpin	168065389	XP_001784635.1	390	9.16159e-40	11493442	AF130068.1	1364	0	--	--	--	P01009	2216	0	--	--	--	--	KOG2392	blast,frame:-1 start:1364 end:78
7	c11759_g1	1032	FALSE	NA	NA	UP	Inf	0.036905	UP	Inf	0.040944	Putative maize transposon MuDR mudrA-like protein [Oryza sativa Japonica Group]>gi|108705921|gb|ABF93716.1| transposon protein, putative, Mutator sub-class [Oryza sativa Japonica Group]	--	--	--	Ryanodine Receptor TM 4-6//SWIM zinc finger//Alpha-2-macroglobulin family//Core histone H2A/H2B/H3/H4//Origin recognition complex subunit 6 (ORC6)	calcium ion transport//DNA replication//cellular calcium ion homeostasis	DNA binding//ryanodine-sensitive calcium-release channel activity//zinc ion binding//binding//endopeptidase inhibitor activity	integral component of membrane//nuclear origin of replication recognition complex//intracellular	--	25446689	AAN74836.1	587	6.6617e-66	--	--	--	--	--	--	--	--	--	--	PF06459//PF04434//PF00207//PF00125//PF05460	GO:0006816//GO:0006260//GO:0006874	GO:0003677//GO:0005219//GO:0008270//GO:0005488//GO:0004866	GO:0016021//GO:0005664//GO:0005622	--	estscan,start:1 end:768
8	c11988_g1	504	FALSE	NA	NA	UP	Inf	0.0019301	UP	Inf	0.0024565	predicted protein [Hordeum vulgare subsp. vulgare]	PREDICTED: Tribolium castaneum 40S ribosomal protein S23 (LOC662141), mRNA	small subunit ribosomal protein S23e	40S ribosomal protein S23 OS=Spodoptera frugiperda GN=RpS23 PE=2 SV=1	RNA cap guanine-N2 methyltransferase//Ribosomal protein S12/S23	7-methylguanosine RNA capping//RNA methylation//translation//ribosome biogenesis	structural constituent of ribosome//methyltransferase activity	intracellular//ribosome	40S ribosomal protein S23	326496204	BAJ94564.1	667	1.94209e-87	642912562	XM_968258.3	238	1.07407e-119	K02973	RP-S23e, RPS23	http://www.genome.jp/dbget-bin/www_bget?ko:K02973	Q962Q7	737	7.17119e-99	PF09445//PF00164	GO:0009452//GO:0001510//GO:0006412//GO:0042254	GO:0003735//GO:0008168	GO:0005622//GO:0005840	KOG1749	blast,frame:-1 start:492 end:43
9	c13122_g1	255	FALSE	NA	NA	UP	Inf	2.7343e-43	UP	Inf	7.6194e-49	--	--	--	--	--	--	--	--	--	--	--	--	--	--	--	--	--	--	--	--	--	--	--	--	--	--	--	--	estscan,start:255 end:52; minus strand
10	c14888_g1	480	FALSE	NA	NA	UP	Inf	0.039953	UP	Inf	0.035792	component of cytosolic 80S ribosome and 40S small subunit [Volvox carteri f. nagariensis]>gi|300266700|gb|EFJ50886.1| component of cytosolic 80S ribosome and 40S small subunit [Volvox carteri f. nagariensis]	Brachionus plicatilis partial mRNA for 40S ribosomal protein S11, (RPS11 gene)	small subunit ribosomal protein S11e	40S ribosomal protein S11 OS=Xenopus laevis GN=rps11 PE=2 SV=1	Ribosomal protein S17	translation//ribosome biogenesis	structural constituent of ribosome	ribosome//intracellular//plastid	40S ribosomal protein S11	302832668	XP_002947898.1	500	4.8684e-62	218117260	AM980958.1	50	3.28809e-15	K02949	RP-S11e, RPS11	http://www.genome.jp/dbget-bin/www_bget?ko:K02949	P41115	608	3.13245e-79	PF00366	GO:0006412//GO:0042254	GO:0003735	GO:0005840//GO:0005622//GO:0009536	KOG1728	blast,frame:2 start:2 end:478
11	c15318_g1	1019	FALSE	NA	NA	UP	Inf	0.0012884	UP	Inf	0.00010917	PREDICTED: eukaryotic translation initiation factor 5A-like [Setaria italica]	PREDICTED: Tribolium castaneum eukaryotic translation initiation factor 5A (LOC663814), mRNA	translation initiation factor 5A	Eukaryotic translation initiation factor 5A OS=Spodoptera frugiperda GN=eIF-5A PE=2 SV=1	Eukaryotic elongation factor 5A hypusine, DNA-binding OB fold	positive regulation of translational elongation//positive regulation of translational termination//translational frameshifting//regulation of translational elongation	translation elongation factor activity//ribosome binding//RNA binding	ribosome	Translation initiation factor 5A (eIF-5A)	514723741	XP_004955320.1	495	1.18649e-58	642932052	XM_969849.2	686	0	K03263	EIF5A	http://www.genome.jp/dbget-bin/www_bget?ko:K03263	P62925	785	4.0923e-103	PF01287	GO:0045901//GO:0045905//GO:0006452//GO:0006448	GO:0003746//GO:0043022//GO:0003723	GO:0005840	KOG3271	blast,frame:3 start:3 end:530
12	c17256_g1	374	FALSE	NA	NA	UP	Inf	0.013107	UP	Inf	0.015543	hypothetical protein EMIHUDRAFT_425447 [Emiliania huxleyi CCMP1516]>gi|551613546|ref|XP_005787750.1| hypothetical protein EMIHUDRAFT_420900 [Emiliania huxleyi CCMP1516]>gi|485606330|gb|EOD06206.1| hypothetical protein EMIHUDRAFT_425447 [Emiliania huxleyi CCMP1516]>gi|485641155|gb|EOD35321.1| hypothetical protein EMIHUDRAFT_420900 [Emiliania huxleyi CCMP1516]	PREDICTED: Tribolium castaneum 40S ribosomal protein S27-like (LOC661640), mRNA	small subunit ribosomal protein S27e	40S ribosomal protein S27 OS=Homarus americanus GN=RPS27 PE=3 SV=2	Ribosomal protein S27	ribosome biogenesis//translation	structural constituent of ribosome	intracellular//ribosome	40s ribosomal protein S27	551540463	XP_005758635.1	326	2.04584e-37	642925356	XM_967790.2	123	6.59044e-56	K02978	RP-S27e, RPS27	http://www.genome.jp/dbget-bin/www_bget?ko:K02978	P55833	345	5.22346e-41	PF01667	GO:0042254//GO:0006412	GO:0003735	GO:0005622//GO:0005840	KOG1779	blast,frame:2 start:38 end:328
13	c1804_g1	2018	FALSE	NA	NA	UP	Inf	0.0059055	UP	Inf	0.00071719	--	PREDICTED: Tribolium castaneum pollen-specific leucine-rich repeat extensin-like protein 1 (LOC658987), transcript variant X2, mRNA	--	--	--	--	--	--	--	--	--	--	--	642935946	XM_008200020.1	422	0	--	--	--	--	--	--	--	--	--	--	--	estscan,start:1 end:991
14	c18234_g1	878	FALSE	1.8075	1	UP	10.497	5.4169e-76	UP	8.6982	3.8651e-73	--	--	--	--	--	--	--	--	--	--	--	--	--	--	--	--	--	--	--	--	--	--	--	--	--	--	--	--	estscan,start:440 end:613
15	c18552_g1	1355	FALSE	NA	NA	UP	Inf	8.0616e-06	UP	Inf	2.1834e-07	predicted protein [Hordeum vulgare subsp. vulgare]	PREDICTED: Tribolium castaneum 60S ribosomal protein L4 (LOC660298), mRNA	large subunit ribosomal protein L4e	60S ribosomal protein L4 OS=Drosophila melanogaster GN=RpL4 PE=1 SV=2	Ribosomal protein L4/L1 family	ribosome biogenesis//translation	structural constituent of ribosome	ribosome	Ribosomal protein RPL1/RPL2/RL4L4	326493892	BAJ85408.1	1405	0	642924456	XM_008196084.1	699	0	K02930	RP-L4e, RPL4	http://www.genome.jp/dbget-bin/www_bget?ko:K02930	P09180	1438	0	PF00573	GO:0042254//GO:0006412	GO:0003735	GO:0005840	KOG1475	blast,frame:1 start:52 end:1272
16	c1903_g1	835	FALSE	NA	NA	UP	Inf	0.039152	UP	Inf	0.0082351	predicted protein [Physcomitrella patens]>gi|162695222|gb|EDQ81567.1| predicted protein [Physcomitrella patens]	Perca flavescens clone Pf_8971 nascent polypeptide-associated complex subunit alpha (Naca) mRNA, partial cds	nascent polypeptide-associated complex subunit alpha	Nascent polypeptide-associated complex subunit alpha OS=Drosophila melanogaster GN=Nacalpha PE=1 SV=2	Plectin repeat	--	--	cytoskeleton	Transcription factor containing NAC and TS-N domains	168002226	XP_001753815.1	400	1.03757e-44	323650215	HQ206596.1	61	4.52133e-21	K03626	EGD2, NACA	http://www.genome.jp/dbget-bin/www_bget?ko:K03626	Q94518	552	4.82378e-68	PF00681	--	--	GO:0005856	KOG2239	blast,frame:1 start:1 end:729
17	c19123_g1	307	FALSE	NA	NA	UP	Inf	2.5977e-12	UP	Inf	2.9237e-15	--	--	--	--	--	--	--	--	--	--	--	--	--	--	--	--	--	--	--	--	--	--	--	--	--	--	--	--	estscan,start:1 end:273
18	c19740_g1	297	FALSE	NA	NA	UP	Inf	2.0106e-06	UP	Inf	2.8685e-07	--	--	--	--	--	--	--	--	--	--	--	--	--	--	--	--	--	--	--	--	--	--	--	--	--	--	--	--	estscan,start:1 end:181
19	c20342_g1	471	FALSE	NA	NA	UP	Inf	0.018698	UP	Inf	0.0031973	predicted protein [Hordeum vulgare subsp. vulgare]	--	small subunit ribosomal protein S17e	40S ribosomal protein S17 OS=Drosophila melanogaster GN=RpS17 PE=1 SV=2	Ribosomal S17	translation//ribosome biogenesis	structural constituent of ribosome	ribosome//intracellular	40S ribosomal protein S17	326511972	BAJ95967.1	490	6.86932e-61	--	--	--	--	K02962	RP-S17e, RPS17	http://www.genome.jp/dbget-bin/www_bget?ko:K02962	P17704	614	1.70487e-80	PF00833	GO:0006412//GO:0042254	GO:0003735	GO:0005840//GO:0005622	KOG0187	blast,frame:-3 start:433 end:23
20	c20591_g1	746	FALSE	NA	NA	UP	Inf	0.00078568	UP	Inf	5.9601e-05	--	--	--	--	--	--	--	--	--	--	--	--	--	--	--	--	--	--	--	--	--	--	--	--	--	--	--	--	estscan,start:574 end:389; minus strand
21	c21228_g1	596	FALSE	NA	NA	UP	Inf	0.011947	UP	Inf	0.00181	ribosomal protein S7, component of cytosolic 80S ribosome and 40S small subunit [Chlamydomonas reinhardtii]>gi|158271136|gb|EDO96962.1| ribosomal protein S7 [Chlamydomonas reinhardtii]	Chrysomela tremulae ribosomal protein S7 (RpS7) mRNA, complete cds	small subunit ribosomal protein S7e	40S ribosomal protein S7 OS=Spodoptera frugiperda GN=RpS7 PE=2 SV=1	Ribosomal protein S7e	rRNA processing//ribosomal small subunit biogenesis//translation//ribosome biogenesis	structural constituent of ribosome//RNA binding	intracellular//cytosolic small ribosomal subunit//small-subunit processome//cell periphery//ribosome//membrane//90S preribosome//plastid	40S ribosomal protein S7	159488703	XP_001702342.1	493	7.80695e-60	264667388	GU120430.1	192	4.77388e-94	K02993	RP-S7e, RPS7	http://www.genome.jp/dbget-bin/www_bget?ko:K02993	Q962S0	714	4.24122e-94	PF01251	GO:0006364//GO:0042274//GO:0006412//GO:0042254	GO:0003735//GO:0003723	GO:0005622//GO:0022627//GO:0032040//GO:0071944//GO:0005840//GO:0016020//GO:0030686//GO:0009536	KOG3320	blast,frame:3 start:3 end:584
22	c219_g1	787	FALSE	NA	NA	UP	Inf	0.001792	UP	Inf	0.00016204	--	Bicyclus anynana hsp20/alpha crystallin family protein mRNA, complete cds	--	Heat shock protein beta-1 OS=Gallus gallus GN=HSPB1 PE=2 SV=1	Prokaryotic dksA/traR C4-type zinc finger	--	zinc ion binding	--	Alpha crystallins	--	--	--	--	752854582	KM923788.1	105	1.47558e-45	--	--	--	Q00649	196	9.34488e-17	PF01258	--	GO:0008270	--	KOG3591	blast,frame:-1 start:700 end:119
23	c22198_g1	382	FALSE	NA	NA	UP	Inf	0.010781	UP	Inf	0.0015347	predicted protein [Hordeum vulgare subsp. vulgare]	Papilio polytes mRNA for ribosomal protein L34b, complete cds, sequence id: Pp-0179	large subunit ribosomal protein L34e	60S ribosomal protein L34 OS=Aedes albopictus GN=RpL34 PE=2 SV=2	Ribosomal protein L34e//FYVE zinc finger	ribosome biogenesis//translation	structural constituent of ribosome//metal ion binding	ribosome//intracellular	60s ribosomal protein L34	326495788	BAJ85990.1	453	5.64601e-56	389610824	AK402401.1	88	1.92921e-36	K02915	RP-L34e, RPL34	http://www.genome.jp/dbget-bin/www_bget?ko:K02915	P45842	417	3.06568e-51	PF01199//PF01363	GO:0042254//GO:0006412	GO:0003735//GO:0046872	GO:0005840//GO:0005622	KOG1790	blast,frame:2 start:17 end:376
24	c2234_g1	603	FALSE	NA	NA	UP	Inf	0.010396	UP	Inf	0.0014871	hypothetical protein SELMODRAFT_172403 [Selaginella moellendorffii]>gi|302781552|ref|XP_002972550.1| hypothetical protein SELMODRAFT_172857 [Selaginella moellendorffii]>gi|300160017|gb|EFJ26636.1| hypothetical protein SELMODRAFT_172857 [Selaginella moellendorffii]>gi|300160312|gb|EFJ26930.1| hypothetical protein SELMODRAFT_172403 [Selaginella moellendorffii]	PREDICTED: Tribolium castaneum 40S ribosomal protein S15 (LOC661916), mRNA	small subunit ribosomal protein S15e	40S ribosomal protein S15 OS=Elaeis oleifera GN=RPS15 PE=2 SV=1	Ribosomal protein S19	translation//ribosome biogenesis	structural constituent of ribosome//RNA binding	small ribosomal subunit//ribosome	40S ribosomal protein S15	302780477	XP_002972013.1	506	2.36435e-62	642913658	XM_968046.3	278	7.53548e-142	K02958	RP-S15e, RPS15	http://www.genome.jp/dbget-bin/www_bget?ko:K02958	Q945U1	499	3.75162e-62	PF00203	GO:0006412//GO:0042254	GO:0003735//GO:0003723	GO:0015935//GO:0005840	KOG0898	blast,frame:3 start:102 end:554
25	c22536_g1	865	FALSE	NA	NA	UP	Inf	6.7159e-17	UP	Inf	9.4109e-21	--	--	--	--	--	--	--	--	--	--	--	--	--	--	--	--	--	--	--	--	--	--	--	--	--	--	--	--	--
26	c22633_g1	470	FALSE	NA	NA	UP	Inf	0.019693	UP	Inf	0.0033954	large subunit ribosomal protein L27e, cytoplasmic [Guillardia theta CCMP2712]>gi|428180985|gb|EKX49850.1| large subunit ribosomal protein L27e, cytoplasmic [Guillardia theta CCMP2712]	Micromalthus debilis partial mRNA for ribosomal protein L27e (rpL27e gene)	large subunit ribosomal protein L27e	60S ribosomal protein L27 OS=Danio rerio GN=rpl27 PE=2 SV=3	Ribosomal L27e protein family	translation//ribosome biogenesis	structural constituent of ribosome	intracellular//ribosome	60S ribosomal protein L27	551668141	XP_005836830.1	402	1.44526e-47	70909814	AM049094.1	84	4.04224e-34	K02901	RP-L27e, RPL27	http://www.genome.jp/dbget-bin/www_bget?ko:K02901	Q7ZV82	494	2.18528e-62	PF01777	GO:0006412//GO:0042254	GO:0003735	GO:0005622//GO:0005840	KOG3418	blast,frame:1 start:1 end:429
27	c22722_g1	1325	FALSE	NA	NA	UP	Inf	0.03991	UP	Inf	0.0084254	hypothetical protein H257_16287 [Aphanomyces astaci]>gi|574101999|gb|ETV67556.1| hypothetical protein H257_16287 [Aphanomyces astaci]	Tenebrio molitor mRNA for prophenoloxidase activating factor (PPAF gene)	--	Serine protease 42 OS=Mus musculus GN=Prss42 PE=2 SV=1	Trypsin	proteolysis	serine-type endopeptidase activity	--	Trypsin	698819863	XP_009842960.1	257	9.88571e-23	10697177	AJ400904.1	1280	0	--	--	--	Q8VIF2	356	1.99009e-36	PF00089	GO:0006508	GO:0004252	--	KOG3627	blast,frame:-2 start:1243 end:35
28	c22735_g1	408	FALSE	NA	NA	UP	Inf	0.012035	UP	Inf	0.0018236	--	Drosophila grimshawi GH13777 (Dgri\GH13777), mRNA	--	Nuclear protein 1 OS=Rattus norvegicus GN=Nupr1 PE=2 SV=1	--	--	--	--	--	--	--	--	--	195052840	XM_001993344.1	82	4.4871e-33	--	--	--	O54842	120	5.19075e-08	--	--	--	--	--	blast,frame:3 start:3 end:242
29	c22802_g1	1474	FALSE	NA	NA	UP	Inf	0.039461	UP	Inf	0.0083026	hypothetical protein SDRG_08154 [Saprolegnia diclina VS20]>gi|530736142|gb|EQC34384.1| hypothetical protein SDRG_08154 [Saprolegnia diclina VS20]	PREDICTED: Tribolium castaneum cold shock domain-containing protein E1 (LOC655517), transcript variant X2, mRNA	--	Cold shock domain-containing protein E1 OS=Homo sapiens GN=CSDE1 PE=1 SV=2	'Cold-shock' DNA-binding domain	regulation of transcription, DNA-templated	DNA binding	--	--	669153368	XP_008612246.1	213	1.0949e-15	642918341	XM_008198665.1	639	0	--	--	--	O75534	858	6.37562e-104	PF00313	GO:0006355	GO:0003677	--	--	blast,frame:3 start:3 end:1343
30	c22883_g1	746	FALSE	NA	NA	UP	Inf	0.0039209	UP	Inf	0.00043632	--	Homo sapiens orosomucoid 1 (ORM1), mRNA	--	Alpha-1-acid glycoprotein 1 OS=Homo sapiens GN=ORM1 PE=1 SV=1	--	--	--	--	--	--	--	--	--	167857789	NM_000607.2	743	0	--	--	--	P02763	920	2.42017e-124	--	--	--	--	--	blast,frame:-3 start:744 end:112
31	c23069_g1	455	FALSE	NA	NA	UP	Inf	1.7363e-16	UP	Inf	2.8922e-16	--	Tenebrio molitor chemosensory protein CSP12 mRNA, complete cds	--	Ejaculatory bulb-specific protein 3 OS=Drosophila melanogaster GN=PebIII PE=1 SV=2	Pectinacetylesterase	--	hydrolase activity	--	--	--	--	--	--	758213809	KP296754.1	375	0	--	--	--	Q9W1C9	309	9.3825e-35	PF03283	--	GO:0016787	--	--	blast,frame:2 start:2 end:421
32	c23623_g1	484	FALSE	NA	NA	UP	Inf	4.1334e-27	UP	Inf	7.6574e-27	--	PREDICTED: Tribolium castaneum cuticle protein 63 (LOC658567), mRNA	--	--	--	--	--	--	--	--	--	--	--	642915830	XM_971195.3	35	7.23215e-07	--	--	--	--	--	--	--	--	--	--	--	--
33	c25197_g1	611	FALSE	-1.0339	1	UP	4.9716	1.1339e-06	UP	6.0211	6.7005e-10	hypothetical protein OsJ_03710 [Oryza sativa Japonica Group]	PREDICTED: Setaria italica uncharacterized LOC101769772 (LOC101769772), mRNA	--	--	--	--	--	--	--	222619376	EEE55508.1	498	1.92653e-59	514782903	XM_004970153.1	293	3.50526e-150	--	--	--	--	--	--	--	--	--	--	--	blast,frame:-1 start:611 end:240
34	c25620_g1	404	FALSE	NA	NA	UP	Inf	0.00056506	UP	Inf	0.00065014	PREDICTED: 60S ribosomal protein L35-like [Gossypium raimondii]>gi|763752804|gb|KJB20192.1| hypothetical protein B456_003G137400 [Gossypium raimondii]	--	large subunit ribosomal protein L35e	60S ribosomal protein L35 OS=Rattus norvegicus GN=Rpl35 PE=1 SV=3	Ribosomal L29 protein	translation//ribosome biogenesis	structural constituent of ribosome	ribosome//intracellular	60S ribosomal protein L35	823143240	XP_012471419.1	318	1.39471e-35	--	--	--	--	K02918	RP-L35e, RPL35	http://www.genome.jp/dbget-bin/www_bget?ko:K02918	P17078	349	4.52379e-41	PF00831	GO:0006412//GO:0042254	GO:0003735	GO:0005840//GO:0005622	KOG3436	blast,frame:1 start:1 end:390
35	c26344_g1	622	FALSE	NA	NA	UP	Inf	0.0052366	UP	Inf	0.0006105	hypothetical protein SELMODRAFT_269009 [Selaginella moellendorffii]>gi|302810797|ref|XP_002987089.1| hypothetical protein SELMODRAFT_158459 [Selaginella moellendorffii]>gi|300145254|gb|EFJ11932.1| hypothetical protein SELMODRAFT_158459 [Selaginella moellendorffii]>gi|300146688|gb|EFJ13356.1| hypothetical protein SELMODRAFT_269009 [Selaginella moellendorffii]	PREDICTED: Tribolium castaneum 60S ribosomal protein L9 (LOC663651), transcript variant X2, mRNA	large subunit ribosomal protein L9e	60S ribosomal protein L9 OS=Spodoptera frugiperda GN=RpL9 PE=2 SV=1	Ribosomal protein L6	translation//ribosome biogenesis	structural constituent of ribosome//rRNA binding	cytosolic ribosome//ribosome//chloroplast//membrane//intracellular organelle part	60S ribosomal protein L9	302807576	XP_002985482.1	598	1.16243e-75	642919938	XM_969687.2	341	7.41087e-177	K02940	RP-L9e, RPL9	http://www.genome.jp/dbget-bin/www_bget?ko:K02940	Q963B7	892	4.52521e-121	PF00347	GO:0006412//GO:0042254	GO:0003735//GO:0019843	GO:0022626//GO:0005840//GO:0009507//GO:0016020//GO:0044446	KOG3255	blast,frame:2 start:2 end:592
36	c26470_g1	923	FALSE	NA	NA	UP	Inf	0.012877	UP	Inf	0.0019492	peptidyl-prolyl cis-trans isomerase fkbp2-like protein [Nannochloropsis gaditana CCMP526]>gi|422294823|gb|EKU22123.1| peptidyl-prolyl cis-trans isomerase fkbp2-like protein [Nannochloropsis gaditana CCMP526]>gi|585111901|gb|EWM29373.1| peptidyl-prolyl cis-trans isomerase, FKBP-type [Nannochloropsis gaditana]	PREDICTED: Tribolium castaneum FK506-binding protein 2 (LOC659512), transcript variant X2, mRNA	FK506-binding protein 2	Peptidyl-prolyl cis-trans isomerase FKBP14 OS=Pongo abelii GN=FKBP14 PE=2 SV=1	EF-hand domain pair//EF-hand domain//Secreted protein acidic and rich in cysteine Ca binding region//EF hand//EF hand//FKBP-type peptidyl-prolyl cis-trans isomerase//EF-hand domain pair	signal transduction//protein folding	calcium ion binding	proteinaceous extracellular matrix	FKBP-type peptidyl-prolyl cis-trans isomerase	553185315	XP_005854232.1	428	2.5159e-49	642918465	XM_965813.2	398	0	K09569	FKBP2	http://www.genome.jp/dbget-bin/www_bget?ko:K09569	Q5R941	404	7.91401e-46	PF13499//PF13405//PF10591//PF00036//PF13202//PF00254//PF13833	GO:0007165//GO:0006457	GO:0005509	GO:0005578	KOG0549	blast,frame:1 start:31 end:723
37	c26948_g1	653	FALSE	NA	NA	UP	Inf	0.001447	UP	Inf	0.00012561	PREDICTED: 60S ribosomal protein L13a-like [Pyrus x bretschneideri]	Zygosaccharomyces bailii CLIB 213 genomic, scaffold10	large subunit ribosomal protein L13Ae	60S ribosomal protein L13a OS=Choristoneura parallela GN=RpL13A PE=2 SV=1	Ribosomal protein L13//Translation initiation factor IF-3, C-terminal domain	translational initiation//ribosome biogenesis//translation	structural constituent of ribosome	ribosome	60S ribosomal protein L13a	694452098	XP_009351071.1	631	2.8082e-80	523424763	HG316463.1	42	1.27458e-10	K02872	RP-L13Ae, RPL13A	http://www.genome.jp/dbget-bin/www_bget?ko:K02872	Q8MUR4	868	5.48514e-117	PF00572//PF00707	GO:0006413//GO:0042254//GO:0006412	GO:0003735	GO:0005840	KOG3204	blast,frame:-2 start:652 end:32
38	c27322_g1	963	FALSE	4.2604	1	UP	8.3876	5.321e-08	UP	4.1199	0.00061877	--	--	--	--	Survival motor neuron protein (SMN)//S-adenosylmethionine-dependent methyltransferase	mRNA processing	RNA binding//methyltransferase activity	cytoplasm//nucleus	--	--	--	--	--	--	--	--	--	--	--	--	--	--	--	PF06003//PF10672	GO:0006397	GO:0003723//GO:0008168	GO:0005737//GO:0005634	--	estscan,start:1 end:963
39	c27458_g1	625	FALSE	NA	NA	UP	Inf	0.00016474	UP	Inf	8.5278e-06	EEF1A2, eukaryotic translation elongation factor 1 alpha [Ectocarpus siliculosus]>gi|298711873|emb|CBJ32894.1| EEF1A1, eukaryotic translation elongation factor 1 alpha [Ectocarpus siliculosus]	Tribolium castaneum elongation factor 1-alpha (Efa1), mRNA	elongation factor 1-alpha	Elongation factor 1-alpha 1 OS=Drosophila melanogaster GN=Ef1alpha48D PE=1 SV=2	Serotonin (5-HT) neurotransmitter transporter, N-terminus//Elongation factor Tu domain 2	translational elongation//obsolete GTP catabolic process//regulation of translational elongation//cation transport//neurotransmitter transport	serotonin:sodium symporter activity//GTP binding//GTPase activity//translation elongation factor activity	ribosome//cytoplasm//integral component of plasma membrane	Translation elongation factor EF-1 alpha/Tu	298711872	CBJ32893.1	655	6.64459e-81	167234440	NM_001114363.1	349	0	K03231	EEF1A	http://www.genome.jp/dbget-bin/www_bget?ko:K03231	P08736	755	1.75054e-96	PF03491//PF03144	GO:0006414//GO:0006184//GO:0006448//GO:0006812//GO:0006836	GO:0005335//GO:0005525//GO:0003924//GO:0003746	GO:0005840//GO:0005737//GO:0005887	KOG0052	blast,frame:-3 start:623 end:123
40	c27754_g1	396	FALSE	NA	NA	UP	Inf	1.4681e-06	UP	Inf	1.5193e-07	40S ribosomal protein S25 [Pfiesteria piscicida]	--	small subunit ribosomal protein S25e	40S ribosomal protein S25 OS=Drosophila melanogaster GN=RpS25 PE=1 SV=3	Iron dependent repressor, N-terminal DNA binding domain	--	DNA binding	--	40S ribosomal protein S25	112253591	ABI14382.1	247	4.68364e-25	--	--	--	--	K02975	RP-S25e, RPS25	http://www.genome.jp/dbget-bin/www_bget?ko:K02975	P48588	359	1.22151e-42	PF01325	--	GO:0003677	--	KOG1767	blast,frame:-3 start:394 end:2
41	c27895_g1	478	FALSE	NA	NA	UP	Inf	6.4966e-06	UP	Inf	1.7018e-07	60S ribosomal protein L27a [Phytophthora parasitica INRA-310]>gi|566008981|gb|ETI31892.1| 60S ribosomal protein L27a [Phytophthora parasitica P1569]>gi|567946442|gb|ETK72252.1| 60S ribosomal protein L27a [Phytophthora parasitica]>gi|567975135|gb|ETL25704.1| 60S ribosomal protein L27a [Phytophthora parasitica]>gi|568004594|gb|ETL78913.1| 60S ribosomal protein L27a [Phytophthora parasitica]>gi|5680…	T.molitor mRNA for ribosomal protein L27a	large subunit ribosomal protein L27Ae	60S ribosomal protein L27a OS=Tenebrio molitor GN=RpL27A PE=2 SV=1	--	--	--	--	60s ribosomal protein L15/L27	675211983	XP_008914876.1	441	2.42439e-53	1431617	X99204.1	439	0	K02900	RP-L27Ae, RPL27A	http://www.genome.jp/dbget-bin/www_bget?ko:K02900	Q27021	571	9.37671e-74	--	--	--	--	KOG1742	blast,frame:3 start:3 end:476
42	c27930_g1	1611	FALSE	NA	NA	UP	Inf	0.0047799	UP	Inf	0.0005588	--	PREDICTED: Tribolium castaneum caldesmon (LOC663899), mRNA	--	--	Herpesvirus UL25 family//Stathmin family	viral genome packaging//regulation of microtubule polymerization or depolymerization	--	host cell nucleus	--	--	--	--	--	642924698	XM_969928.2	431	0	--	--	--	--	--	--	PF01499//PF00836	GO:0019072//GO:0031110	--	GO:0042025	--	estscan,start:1 end:435
43	c28222_g1	1000	FALSE	NA	NA	UP	Inf	0.047504	UP	Inf	0.0106	PREDICTED: bax inhibitor 1 [Amborella trichopoda]>gi|548832525|gb|ERM95306.1| hypothetical protein AMTR_s00008p00124620 [Amborella trichopoda]	PREDICTED: Tribolium castaneum bax inhibitor 1 (LOC660132), mRNA	--	Bax inhibitor 1 OS=Homo sapiens GN=TMBIM6 PE=1 SV=2	CDP-alcohol phosphatidyltransferase	phospholipid biosynthetic process	phosphotransferase activity, for other substituted phosphate groups	membrane	Bax-mediated apoptosis inhibitor TEGT/BI-1	586646067	XP_006827890.1	314	3.16896e-31	642934876	XM_966392.3	325	9.54597e-168	--	--	--	P55061	448	1.21043e-51	PF01066	GO:0008654	GO:0016780	GO:0016020	KOG1629	blast,frame:-2 start:807 end:85
44	c28592_g1	1454	FALSE	NA	NA	UP	Inf	5.431e-05	UP	Inf	2.3451e-06	PREDICTED: nucleosome assembly protein 1;4 isoform X1 [Nelumbo nucifera]	--	nucleosome assembly protein 1-like 1	Nucleosome assembly protein 1-like 1 OS=Mus musculus GN=Nap1l1 PE=1 SV=2	Nucleosome assembly protein (NAP)	nucleosome assembly	--	nucleus	Nucleosome assembly protein NAP-1	720019402	XP_010262074.1	448	1.25012e-47	--	--	--	--	K11279	NAP1L1, NRP	http://www.genome.jp/dbget-bin/www_bget?ko:K11279	P28656	829	2.17081e-104	PF00956	GO:0006334	--	GO:0005634	KOG1507	blast,frame:-3 start:1452 end:247
45	c297_g1	725	FALSE	NA	NA	UP	Inf	0.032991	UP	Inf	0.0066465	hypothetical protein EMIHUDRAFT_438269 [Emiliania huxleyi CCMP1516]>gi|485609683|gb|EOD08611.1| hypothetical protein EMIHUDRAFT_438269 [Emiliania huxleyi CCMP1516]	PREDICTED: Tribolium castaneum transcription factor BTF3 homolog 4 (LOC656401), transcript variant X2, mRNA	nascent polypeptide-associated complex subunit beta	Transcription factor BTF3 homolog 4 OS=Danio rerio GN=btf3l4 PE=2 SV=1	--	--	--	--	RNA polymerase II general transcription factor BTF3 and related proteins	551546214	XP_005761040.1	419	9.94683e-49	642933773	XM_970760.3	343	6.73249e-178	K01527	EGD1, BTF3	http://www.genome.jp/dbget-bin/www_bget?ko:K01527	Q6PC91	452	1.75574e-54	--	--	--	--	KOG2240	blast,frame:1 start:67 end:570
46	c29746_g1	419	FALSE	NA	NA	UP	Inf	0.0025019	UP	Inf	0.00025238	RecName: Full=60S ribosomal protein L31 [Cyanophora paradoxa]>gi|5123727|emb|CAB45375.1| ribosomal protein L31 [Cyanophora paradoxa]	PREDICTED: Tribolium castaneum 60S ribosomal protein L31 (LOC663175), transcript variant X2, mRNA	large subunit ribosomal protein L31e	60S ribosomal protein L31 OS=Spodoptera frugiperda GN=RpL31 PE=2 SV=1	Ribosomal protein L31e	ribosome biogenesis//translation	structural constituent of ribosome	intracellular//ribosome	60S ribosomal protein L31	14423905	Q9XGL4.1	397	2.19145e-47	642920958	XM_969233.3	215	5.37316e-107	K02910	RP-L31e, RPL31	http://www.genome.jp/dbget-bin/www_bget?ko:K02910	Q7KF90	520	8.91314e-67	PF01198	GO:0042254//GO:0006412	GO:0003735	GO:0005622//GO:0005840	KOG0893	blast,frame:-3 start:417 end:22
47	c29782_g1	875	FALSE	NA	NA	UP	Inf	0.015433	UP	Inf	0.0024565	hypothetical protein GUITHDRAFT_152424 [Guillardia theta CCMP2712]>gi|428177345|gb|EKX46225.1| hypothetical protein GUITHDRAFT_152424 [Guillardia theta CCMP2712]	Tenebrio molitor strain AAU-P glutathione S-transferase delta (GSTd1) mRNA, complete cds	glutathione S-transferase	Glutathione S-transferase 1, isoform D OS=Anopheles gambiae GN=GstD1 PE=1 SV=1	Glutathione S-transferase, N-terminal domain//Glutathione S-transferase, N-terminal domain//Glutathione S-transferase, N-terminal domain	--	protein binding	--	Glutathione S-transferase	551660876	XP_005833205.1	273	5.08036e-26	674303999	KJ868730.1	648	0	K00799	GST, gst	http://www.genome.jp/dbget-bin/www_bget?ko:K00799	Q93113	717	6.27827e-93	PF02798//PF13409//PF13417	--	GO:0005515	--	KOG0867	blast,frame:-3 start:762 end:106
48	c29856_g1	1052	FALSE	NA	NA	UP	Inf	0.025705	UP	Inf	0.0049672	--	Tribolium castaneum cuticular protein analogous to peritrophins 3-C5 (Cpap3-c5), transcript variant 1, mRNA >gnl|BL_ORD_ID|3647361 Tribolium castaneum obstractor C1 (Obst-C1) mRNA, complete cds	--	--	Chitin binding Peritrophin-A domain	chitin metabolic process	chitin binding	extracellular region	--	--	--	--	--	121583753	NM_001080100.1	565	0	--	--	--	--	--	--	PF01607	GO:0006030	GO:0008061	GO:0005576	--	estscan,start:1052 end:229; minus strand
49	c29903_g1	827	FALSE	NA	NA	UP	Inf	0.026673	UP	Inf	0.005172	--	PREDICTED: Tribolium castaneum nucleoplasmin-like protein (LOC661860), transcript variant X1, mRNA	--	Nucleoplasmin-like protein OS=Drosophila melanogaster GN=Nlp PE=1 SV=1	CDC45-like protein	DNA replication initiation	--	--	--	--	--	--	--	642933930	XM_008199350.1	451	0	--	--	--	Q27415	233	4.05797e-22	PF02724	GO:0006270	--	--	--	blast,frame:-3 start:759 end:169
50	c30013_g1	441	FALSE	NA	NA	UP	Inf	0.04997	UP	Inf	0.011218	unknown [Lotus japonicus]	PREDICTED: Tribolium castaneum V-type proton ATPase 16 kDa proteolipid subunit (LOC656327), mRNA	V-type H+-transporting ATPase 16kDa proteolipid subunit	V-type proton ATPase 16 kDa proteolipid subunit OS=Manduca sexta GN=VHA16 PE=2 SV=1	ATP synthase subunit C//Protein of unknown function (DUF1035)	ATP hydrolysis coupled proton transport//proton transport	hydrogen ion transmembrane transporter activity//structural molecule activity	integral component of membrane//proton-transporting two-sector ATPase complex, proton-transporting domain	Vacuolar H+-ATPase V0 sector, subunits c/c'	388504474	AFK40303.1	439	3.84433e-53	642937690	XM_962866.3	228	3.37009e-114	K02155	ATPeV0C, ATP6L	http://www.genome.jp/dbget-bin/www_bget?ko:K02155	P31403	461	3.03245e-57	PF00137//PF06281	GO:0015991//GO:0015992	GO:0015078//GO:0005198	GO:0016021//GO:0033177	KOG0232	blast,frame:3 start:75 end:440
51	c30105_g1	619	FALSE	NA	NA	UP	Inf	6.109e-08	UP	Inf	3.1393e-09	--	Tenebrio molitor PGRP-SC2 mRNA for peptidoglycan-recognition protein-SC2, complete cds	--	Peptidoglycan-recognition protein 2 OS=Holotrichia diomphalia GN=PGRP-2 PE=1 SV=1	N-acetylmuramoyl-L-alanine amidase	peptidoglycan biosynthetic process//nitrogen compound metabolic process//peptidoglycan catabolic process	N-acetylmuramoyl-L-alanine amidase activity	--	--	--	--	--	--	309318772	AB560751.1	564	0	--	--	--	Q765P3	451	2.35926e-54	PF01510	GO:0009252//GO:0006807//GO:0009253	GO:0008745	--	--	blast,frame:-1 start:619 end:41
52	c30191_g1	864	FALSE	NA	NA	UP	Inf	0.02659	UP	Inf	0.0051571	--	--	--	--	--	--	--	--	--	--	--	--	--	--	--	--	--	--	--	--	--	--	--	--	--	--	--	--	--
53	c30287_g1	678	FALSE	NA	NA	UP	Inf	0.0060637	UP	Inf	0.0077055	predicted protein [Hordeum vulgare subsp. vulgare]	Scolytus scolytus voucher ScScl06 elongation factor 1 alpha (EF-1a) gene, partial cds	elongation factor 1-alpha	Elongation factor 1-alpha (Fragment) OS=Spodoptera frugiperda PE=1 SV=1	Gtr1/RagA G protein conserved region//Elongation factor Tu domain 2	--	GTP binding	--	Translation elongation factor EF-1 alpha/Tu	326492680	BAJ90196.1	946	4.33298e-124	328679407	HQ883747.1	373	0	K03231	EEF1A	http://www.genome.jp/dbget-bin/www_bget?ko:K03231	Q26487	1164	1.15829e-158	PF04670//PF03144	--	GO:0005525	--	KOG0052	blast,frame:-2 start:677 end:3
54	c30492_g1	494	FALSE	NA	NA	UP	Inf	0.0018116	UP	Inf	0.00016345	predicted protein [Hordeum vulgare subsp. vulgare]	PREDICTED: Tribolium castaneum 60S ribosomal protein L35a (LOC657540), transcript variant X1, mRNA	large subunit ribosomal protein L35Ae	60S ribosomal protein L35a OS=Pongo abelii GN=RPL35A PE=3 SV=1	Ribosomal protein L35Ae	translation//ribosome biogenesis	structural constituent of ribosome	intracellular//ribosome	60S ribosomal protein L35A/L37	326508326	BAJ99430.1	370	6.93881e-43	642939751	XM_963996.3	242	6.2824e-122	K02917	RP-L35Ae, RPL35A	http://www.genome.jp/dbget-bin/www_bget?ko:K02917	Q5R8K6	369	8.77005e-44	PF01247	GO:0006412//GO:0042254	GO:0003735	GO:0005622//GO:0005840	KOG0887	blast,frame:1 start:1 end:447
55	c30611_g1	545	FALSE	NA	NA	UP	Inf	1.184e-11	UP	Inf	9.9514e-14	--	--	--	--	Kazal-type serine protease inhibitor domain//NAD-dependent DNA ligase C4 zinc finger domain//Kazal-type serine protease inhibitor domain	DNA repair//DNA replication	DNA ligase (NAD+) activity//protein binding	--	--	--	--	--	--	--	--	--	--	--	--	--	--	--	--	PF07648//PF03119//PF00050	GO:0006281//GO:0006260	GO:0003911//GO:0005515	--	--	estscan,start:545 end:107; minus strand
56	c30623_g1	464	FALSE	NA	NA	UP	Inf	0.0017649	UP	Inf	0.00016001	60S ribosomal protein L40-1 [Arabidopsis thaliana]>gi|18409639|ref|NP_566969.1| ubiquitin extension protein 1 [Arabidopsis thaliana]>gi|727444959|ref|XP_010504006.1| PREDICTED: ubiquitin-60S ribosomal protein L40-2 [Camelina sativa]>gi|727467678|ref|XP_010515730.1| PREDICTED: ubiquitin-60S ribosomal protein L40-2 [Camelina sativa]>gi|727501731|ref|XP_010426881.1| PREDICTED: ubiquitin-60S ribosoma…	PREDICTED: Tribolium castaneum ubiquitin-60S ribosomal protein L40 (LOC656930), mRNA	large subunit ribosomal protein L40e	Ubiquitin-60S ribosomal protein L40 OS=Drosophila melanogaster GN=RpL40 PE=1 SV=2	Ubiquitin-like domain//Ribosomal L40e family//Ubiquitin family	ribosome biogenesis//translation//protein ubiquitination//embryo development ending in seed dormancy	protein binding//structural constituent of ribosome	ribosome	Ubiquitin/60s ribosomal protein L40 fusion	18404062	NP_565836.1	615	5.85906e-80	642918685	XM_963426.3	223	2.14261e-111	K02927	RP-L40e, RPL40	http://www.genome.jp/dbget-bin/www_bget?ko:K02927	P18101	658	2.76946e-87	PF14560//PF01020//PF00240	GO:0042254//GO:0006412//GO:0016567//GO:0009793	GO:0005515//GO:0003735	GO:0005840	KOG0003	blast,frame:-3 start:438 end:34
57	c30734_g1	1838	FALSE	NA	NA	UP	Inf	5.5711e-12	UP	Inf	7.7425e-12	hypothetical protein SELMODRAFT_154869 [Selaginella moellendorffii]>gi|300150323|gb|EFJ16974.1| hypothetical protein SELMODRAFT_154869 [Selaginella moellendorffii]	PREDICTED: Tribolium castaneum Y-box factor homolog (LOC656063), transcript variant X1, mRNA	cellular nucleic acid-binding protein	Y-box factor homolog OS=Aplysia californica PE=2 SV=1	'Cold-shock' DNA-binding domain	regulation of transcription, DNA-templated	binding//DNA binding	--	Predicted RNA-binding protein containing PIN domain and invovled in translation or RNA processing	302800247	XP_002981881.1	200	2.43478e-15	642921885	XM_961501.3	1156	0	K09250	CNBP	http://www.genome.jp/dbget-bin/www_bget?ko:K09250	P41824	392	1.46537e-41	PF00313	GO:0006355	GO:0005488//GO:0003677	--	KOG3070	blast,frame:2 start:65 end:994
58	c30750_g1	1283	FALSE	NA	NA	UP	Inf	0.0012719	UP	Inf	0.00010788	hypothetical protein ZEAMMB73_418055 [Zea mays]	PREDICTED: Tribolium castaneum ADP-ribosylation factor 1 (LOC656788), transcript variant X1, mRNA	ADP-ribosylation factor 1	ADP-ribosylation factor 1 OS=Locusta migratoria GN=ARF1 PE=2 SV=2	Ras of Complex, Roc, domain of DAPkinase//50S ribosome-binding GTPase//G-protein alpha subunit//Ras family//ADP-ribosylation factor family//6-phosphofructo-2-kinase//Gtr1/RagA G protein conserved region	mannose metabolic process//G-protein coupled receptor signaling pathway//signal transduction//small GTPase mediated signal transduction//fructose metabolic process	GTPase activity//6-phosphofructo-2-kinase activity//G-protein beta/gamma-subunit complex binding//GTP binding//ATP binding//guanyl nucleotide binding//signal transducer activity	--	GTP-binding ADP-ribosylation factor Arf1	413945813	AFW78462.1	866	1.12478e-112	642935817	XM_963294.3	816	0	K07937	ARF1	http://www.genome.jp/dbget-bin/www_bget?ko:K07937	P61210	956	2.55016e-127	PF08477//PF01926//PF00503//PF00071//PF00025//PF01591//PF04670	GO:0006013//GO:0007186//GO:0007165//GO:0007264//GO:0006000	GO:0003924//GO:0003873//GO:0031683//GO:0005525//GO:0005524//GO:0019001//GO:0004871	--	KOG0070	blast,frame:-3 start:1158 end:592
59	c31570_g1	674	FALSE	NA	NA	UP	Inf	0.0017459	UP	Inf	0.00015958	unknown [Picea sitchensis]	PREDICTED: Tribolium castaneum 60S ribosomal protein L17 (LOC658795), transcript variant X1, mRNA	large subunit ribosomal protein L17e	60S ribosomal protein L17 OS=Biphyllus lunatus GN=RpL17 PE=2 SV=1	Ribosomal protein L22p/L17e	ribosome biogenesis//translation	structural constituent of ribosome	ribosome	60S ribosomal protein L22	116785567	ABK23775.1	568	6.146e-71	642923217	XM_965154.3	287	8.41601e-147	K02880	RP-L17e, RPL17	http://www.genome.jp/dbget-bin/www_bget?ko:K02880	Q4GXH6	787	7.37985e-105	PF00237	GO:0042254//GO:0006412	GO:0003735	GO:0005840	KOG3353	blast,frame:2 start:71 end:622
60	c31606_g1	819	FALSE	NA	NA	UP	Inf	0.04938	UP	Inf	0.01105	--	PREDICTED: Tribolium castaneum uncharacterized LOC103313568 (LOC103313568), transcript variant X4, ncRNA	--	--	--	--	--	--	--	--	--	--	--	642928529	XR_511536.1	243	2.97345e-122	--	--	--	--	--	--	--	--	--	--	--	estscan,start:1 end:333
61	c31661_g1	657	FALSE	NA	NA	UP	Inf	0.00045665	UP	Inf	3.8135e-05	PREDICTED: actin-depolymerizing factor 1 [Vitis vinifera]	PREDICTED: Tribolium castaneum cofilin/actin-depolymerizing factor homolog (LOC656560), mRNA	cofilin	Cofilin/actin-depolymerizing factor homolog OS=Drosophila melanogaster GN=tsr PE=2 SV=1	Cytochrome b562//Cofilin/tropomyosin-type actin-binding protein	obsolete electron transport//electron transport chain	electron carrier activity//iron ion binding//heme binding//actin binding	periplasmic space//intracellular	Actin depolymerizing factor	731424140	XP_010662752.1	297	5.00555e-31	642915784	XM_963085.2	494	0	K05765	CFL	http://www.genome.jp/dbget-bin/www_bget?ko:K05765	P45594	697	7.2806e-92	PF07361//PF00241	GO:0006118//GO:0022900	GO:0009055//GO:0005506//GO:0020037//GO:0003779	GO:0042597//GO:0005622	KOG1735	blast,frame:-3 start:565 end:113
62	c32269_g1	776	FALSE	NA	NA	UP	Inf	1.0715e-11	UP	Inf	2.1502e-11	--	Tenebrio molitor Tm-PGRP-SA mRNA for Tm-peptidoglycan recogntition protein-SA precursor, complete cds	--	Peptidoglycan-recognition protein 2 OS=Holotrichia diomphalia GN=PGRP-2 PE=1 SV=1	N-acetylmuramoyl-L-alanine amidase	peptidoglycan biosynthetic process//nitrogen compound metabolic process//peptidoglycan catabolic process	N-acetylmuramoyl-L-alanine amidase activity	--	--	--	--	--	--	85701311	AB219970.1	615	0	--	--	--	Q765P3	503	1.90654e-61	PF01510	GO:0009252//GO:0006807//GO:0009253	GO:0008745	--	--	blast,frame:1 start:61 end:702
63	c3274_g1	370	FALSE	NA	NA	UP	Inf	1.8752e-17	UP	Inf	2.1631e-21	--	--	--	--	--	--	--	--	--	--	--	--	--	--	--	--	--	--	--	--	--	--	--	--	--	--	--	--	estscan,start:370 end:109; minus strand
64	c32807_g1	881	FALSE	NA	NA	UP	Inf	0.011572	UP	Inf	0.0018447	--	--	--	--	Cell fusion glycoprotein K	--	--	membrane	--	--	--	--	--	--	--	--	--	--	--	--	--	--	--	PF01621	--	--	GO:0016020	--	--
65	c32847_g1	1681	FALSE	NA	NA	UP	Inf	0.00015748	UP	Inf	8.2069e-06	PREDICTED: protein disulfide-isomerase-like [Musa acuminata subsp. malaccensis]	PREDICTED: Tribolium castaneum protein disulfide-isomerase A3 (LOC660355), mRNA	protein disulfide-isomerase A1	Protein disulfide-isomerase A3 OS=Gallus gallus GN=PDIA3 PE=2 SV=1	Thioredoxin//AhpC/TSA family//Glutaredoxin//Redoxin	obsolete electron transport//cell redox homeostasis//oxidation-reduction process	antioxidant activity//electron carrier activity//protein disulfide oxidoreductase activity//oxidoreductase activity	--	Protein disulfide isomerase (prolyl 4-hydroxylase beta subunit)	695013363	XP_009393463.1	778	2.25284e-93	642910849	XM_966592.2	655	0	K09580	PDIA1, P4HB	http://www.genome.jp/dbget-bin/www_bget?ko:K09580	Q8JG64	1218	5.40043e-160	PF00085//PF00578//PF00462//PF08534	GO:0006118//GO:0045454//GO:0055114	GO:0016209//GO:0009055//GO:0015035//GO:0016491	--	KOG0190	blast,frame:3 start:3 end:1529
66	c32949_g1	624	FALSE	NA	NA	UP	Inf	2.7098e-05	UP	Inf	9.6046e-07	PREDICTED: actin, muscle, partial [Phoenix dactylifera]	Tribolium castaneum actin related protein 1 (Arp1), transcript variant 2, mRNA	actin, other eukaryote	Actin, muscle (Fragment) OS=Lytechinus pictus PE=3 SV=1	--	--	--	--	Actin and related proteins	672208759	XP_008780415.1	500	3.24875e-59	288860143	NM_001172373.1	354	0	K10355	ACTF	http://www.genome.jp/dbget-bin/www_bget?ko:K10355	Q25381	500	7.06223e-62	--	--	--	--	KOG0676	blast,frame:-2 start:623 end:336
67	c32960_g1	1110	FALSE	NA	NA	UP	Inf	0.03586	UP	Inf	0.007191	PREDICTED: reticulon-like protein B1 [Cicer arietinum]	PREDICTED: Tribolium castaneum reticulon-1-A-like (LOC655520), transcript variant X2, mRNA	--	Reticulon-1-A OS=Xenopus laevis GN=rtn1-a PE=2 SV=1	HAT (Half-A-TPR) repeat	RNA processing	--	intracellular	Reticulon	502119122	XP_004496510.1	185	1.36023e-13	642921185	XM_008194529.1	402	0	--	--	--	Q6IFY7	499	3.48918e-59	PF02184	GO:0006396	--	GO:0005622	KOG1792	blast,frame:2 start:2 end:895
68	c33009_g1	1226	FALSE	NA	NA	UP	Inf	0.0084332	UP	Inf	0.0011572	--	PREDICTED: Solenopsis invicta proline-rich protein 4-like (LOC105205542), mRNA	--	--	--	--	--	--	--	--	--	--	--	751238566	XM_011174935.1	156	1.0404e-73	--	--	--	--	--	--	--	--	--	--	--	estscan,start:1226 end:121; minus strand
69	c33183_g2	1170	FALSE	NA	NA	UP	Inf	0.044742	UP	Inf	0.031094	hypothetical protein PHYSODRAFT_285400 [Phytophthora sojae]>gi|348680492|gb|EGZ20308.1| hypothetical protein PHYSODRAFT_285400 [Phytophthora sojae]	PREDICTED: Tribolium castaneum high mobility group protein DSP1-like (LOC662763), mRNA	structure-specific recognition protein 1	High mobility group protein DSP1 OS=Drosophila melanogaster GN=Dsp1 PE=2 SV=1	--	--	--	--	HMG box-containing protein	695402425	XP_009523025.1	280	1.26142e-26	642918928	XM_968841.3	538	0	K09272	SSRP1	http://www.genome.jp/dbget-bin/www_bget?ko:K09272	Q24537	677	6.42353e-83	--	--	--	--	KOG0381	blast,frame:3 start:3 end:1070
70	c33448_g1	1523	FALSE	NA	NA	UP	Inf	4.555e-07	UP	Inf	6.7127e-09	predicted protein [Hordeum vulgare subsp. vulgare]	PREDICTED: Tribolium castaneum 14-3-3 protein zeta (LOC660150), mRNA	14-3-3 protein epsilon	14-3-3 protein zeta OS=Bombyx mori GN=14-3-3zeta PE=2 SV=2	--	--	--	--	Multifunctional chaperone (14-3-3 family)	326507178	BAJ95666.1	1102	2.56934e-146	642911747	XM_008202503.1	1111	0	K06630	YWHAE	http://www.genome.jp/dbget-bin/www_bget?ko:K06630	Q2F637	1200	5.45793e-162	--	--	--	--	KOG0841	blast,frame:1 start:124 end:876
71	c33511_g1	1584	FALSE	NA	NA	UP	Inf	0.0050462	UP	Inf	0.00058912	predicted protein [Hordeum vulgare subsp. vulgare]	PREDICTED: Tribolium castaneum protein krasavietz (LOC662449), mRNA	--	Protein krasavietz OS=Drosophila melanogaster GN=kra PE=1 SV=1	eIF4-gamma/eIF5/eIF2-epsilon	--	protein binding	--	Predicted translation factor, contains W2 domain	326506056	BAJ91267.1	1301	1.9747e-173	642929327	XM_968543.2	1176	0	--	--	--	Q9VNE2	1321	2.26833e-177	PF02020	--	GO:0005515	--	KOG2297	blast,frame:2 start:47 end:1351
72	c33577_g1	1249	FALSE	NA	NA	UP	Inf	3.1843e-08	UP	Inf	2.4789e-10	hypothetical protein GUITHDRAFT_100628 [Guillardia theta CCMP2712]>gi|428184792|gb|EKX53646.1| hypothetical protein GUITHDRAFT_100628 [Guillardia theta CCMP2712]	PREDICTED: Tribolium castaneum death-associated small cytoplasmic leucine-rich protein SCLP (LOC655583), transcript variant X1, mRNA	--	Leucine-rich repeat-containing protein 20 OS=Mus musculus GN=Lrrc20 PE=2 SV=1	Leucine Rich Repeat//Leucine rich repeat	--	protein binding	--	Leucine-rich repeat (LRR) protein associated with apoptosis in muscle tissue	551675744	XP_005840626.1	183	1.00494e-12	642937372	XM_962144.2	312	2.02109e-160	--	--	--	Q8CI70	240	3.43469e-22	PF00560//PF13855	--	GO:0005515	--	KOG4579	blast,frame:1 start:1 end:720
73	c33627_g1	702	FALSE	NA	NA	UP	Inf	0.015381	UP	Inf	0.0024526	--	--	--	--	AN1-like Zinc finger	--	zinc ion binding	--	--	--	--	--	--	--	--	--	--	--	--	--	--	--	--	PF01428	--	GO:0008270	--	--	estscan,start:702 end:273; minus strand
74	c33666_g1	1961	FALSE	NA	NA	UP	Inf	0.00023867	UP	Inf	1.37e-05	putative anion transporter 2 [Monoraphidium neglectum]	--	--	Putative inorganic phosphate cotransporter OS=Drosophila ananassae GN=Picot PE=3 SV=1	Sugar (and other) transporter//Major Facilitator Superfamily//Photosystem I reaction centre subunit VIII	transmembrane transport//photosynthesis	transmembrane transporter activity	integral component of membrane//photosystem I	Permease of the major facilitator superfamily	761971010	KIZ01681.1	543	3.45257e-58	--	--	--	--	--	--	--	O61369	810	3.26692e-98	PF00083//PF07690//PF00796	GO:0055085//GO:0015979	GO:0022857	GO:0016021//GO:0009522	KOG2532	blast,frame:3 start:246 end:1739
75	c33693_g1	867	FALSE	NA	NA	UP	Inf	0.02758	UP	Inf	0.0053459	large subunit ribosomal protein L3e, cytoplasmic [Guillardia theta CCMP2712]>gi|428179797|gb|EKX48666.1| large subunit ribosomal protein L3e, cytoplasmic [Guillardia theta CCMP2712]	PREDICTED: Tribolium castaneum 60S ribosomal protein L3 (LOC660560), mRNA	large subunit ribosomal protein L3e	60S ribosomal protein L3 OS=Drosophila melanogaster GN=RpL3 PE=1 SV=3	Ribosomal protein L3	ribosome biogenesis//translation	structural constituent of ribosome	intracellular//ribosome	60S ribosomal protein L3 and related proteins	551665769	XP_005835646.1	892	1.11078e-115	642933383	XM_966782.3	445	0	K02925	RP-L3e, RPL3	http://www.genome.jp/dbget-bin/www_bget?ko:K02925	O16797	1223	1.69535e-166	PF00297	GO:0042254//GO:0006412	GO:0003735	GO:0005622//GO:0005840	KOG0746	blast,frame:-2 start:866 end:18
76	c33933_g1	1501	FALSE	NA	NA	UP	Inf	0.0003448	UP	Inf	2.1554e-05	Serpin-Z2B [Aegilops tauschii]	Tenebrio molitor mRNA for 93 kDa serpin, complete cds	--	Serpin B9 OS=Homo sapiens GN=SERPINB9 PE=1 SV=1	--	--	--	--	Serpin	475395540	EMT00737.1	462	2.99165e-49	349584987	AB627949.1	1267	0	--	--	--	P50453	498	1.25168e-55	--	--	--	--	KOG2392	blast,frame:-2 start:1467 end:100
77	c33992_g1	1668	FALSE	-0.4961	1	UP	3.4401	4.6746e-05	UP	3.9418	3.9481e-08	cytochrome c oxidase subunit 3 [Chaetosphaeridium globosum]>gi|22417004|gb|AAM96603.1|AF494279_8 cytochrome c oxidase subunit 3 [Chaetosphaeridium globosum]	Homo sapiens haplogroup H5a1 mitochondrion, complete genome	cytochrome c oxidase subunit 3	Cytochrome c oxidase subunit 3 OS=Homo sapiens GN=MT-CO3 PE=1 SV=2	Early E3 14.5 kDa protein//ATP synthase A chain//ATP synthase protein 8	ATP synthesis coupled proton transport//regulation of signal transduction//oxidation-reduction process//proton transport	hydrogen ion transmembrane transporter activity//oxidoreductase activity	integral component of membrane//mitochondrial proton-transporting ATP synthase complex, coupling factor F(o)	Cytochrome oxidase subunit III and related proteins	22550338	NP_689367.1	643	9.31259e-77	893712365	KT250597.1	1667	0	K02262	COX3	http://www.genome.jp/dbget-bin/www_bget?ko:K02262	P00414	978	1.26685e-127	PF04834//PF00119//PF00895	GO:0015986//GO:0009966//GO:0055114//GO:0015992	GO:0015078//GO:0016491	GO:0016021//GO:0000276	KOG4664	estscan,start:1604 end:1350; minus strand
78	c34198_g1	438	FALSE	NA	NA	UP	Inf	0.048782	UP	Inf	0.010914	PREDICTED: 60S ribosomal protein L28-1-like [Nicotiana sylvestris]	PREDICTED: Athalia rosae 60S ribosomal protein L28 (LOC105687758), mRNA	large subunit ribosomal protein L28e	60S ribosomal protein L28 OS=Spodoptera frugiperda GN=RpL28 PE=2 SV=1	--	--	--	--	60S ribosomal protein L28	698432128	XP_009795585.1	181	5.88647e-15	817073787	XM_012403630.1	54	1.78034e-17	K02903	RP-L28e, RPL28	http://www.genome.jp/dbget-bin/www_bget?ko:K02903	Q962T2	358	5.69685e-42	--	--	--	--	KOG3412	blast,frame:-1 start:423 end:1
79	c34214_g1	1431	FALSE	NA	NA	UP	Inf	0.0021197	UP	Inf	0.00020087	unnamed protein product [Chondrus crispus]>gi|507110384|emb|CDF34152.1| unnamed protein product [Chondrus crispus]	PREDICTED: Tribolium castaneum cytosol aminopeptidase (LOC661414), mRNA	leucyl aminopeptidase	Cytosol aminopeptidase OS=Xenopus tropicalis GN=lap3 PE=2 SV=1	Cytosol aminopeptidase family, N-terminal domain//Cytosol aminopeptidase family, catalytic domain	proteolysis	aminopeptidase activity	intracellular	Predicted aminopeptidase of the M17 family	546309245	XP_005713971.1	439	2.91249e-45	642918503	XM_967571.2	783	0	K01255	CARP, pepA	http://www.genome.jp/dbget-bin/www_bget?ko:K01255	Q5XGB9	1012	4.51983e-130	PF02789//PF00883	GO:0006508	GO:0004177	GO:0005622	KOG2597	blast,frame:-3 start:1429 end:89
80	c34286_g1	2030	FALSE	NA	NA	UP	Inf	6.0543e-20	UP	Inf	2.2511e-24	--	Homo sapiens albumin (ALB), mRNA	--	Serum albumin OS=Homo sapiens GN=ALB PE=1 SV=2	Serum albumin family	--	--	extracellular space	--	--	--	--	--	215982788	NM_000477.5	2030	0	--	--	--	P02768	3207	0	PF00273	--	--	GO:0005615	--	blast,frame:3 start:3 end:1853
81	c34431_g1	724	FALSE	NA	NA	UP	Inf	0.0025712	UP	Inf	0.00025832	hypothetical protein H310_08544 [Aphanomyces invadans]>gi|574472129|gb|ETV99135.1| hypothetical protein H310_08544 [Aphanomyces invadans]	PREDICTED: Vitis vinifera 60S ribosomal protein L13-1 (LOC100246745), mRNA	large subunit ribosomal protein L13e	60S ribosomal protein L13 OS=Spodoptera frugiperda GN=RpL13 PE=2 SV=1	Ribosomal protein L13e	ribosome biogenesis//translation	structural constituent of ribosome	intracellular//ribosome	60S Ribosomal protein L13	673037204	XP_008872563.1	486	4.93777e-58	731417440	XM_002277058.2	37	8.55086e-08	K02873	RP-L13e, RPL13	http://www.genome.jp/dbget-bin/www_bget?ko:K02873	Q962U1	657	1.8892e-84	PF01294	GO:0042254//GO:0006412	GO:0003735	GO:0005622//GO:0005840	KOG3295	blast,frame:-1 start:724 end:32
82	c34515_g1	322	FALSE	NA	NA	UP	Inf	0.01577	UP	Inf	0.0025267	ribosomal protein S29 subunit [Chlamydomonas sp. ICE-L]	PREDICTED: Tribolium castaneum 40S ribosomal protein S29 (LOC659992), mRNA	small subunit ribosomal protein S29e	40S ribosomal protein S29 OS=Scarabaeus laticollis GN=RpS29 PE=3 SV=1	Ribosomal protein S14p/S29e	ribosome biogenesis//translation	structural constituent of ribosome	intracellular//ribosome	40S ribosomal protein S29	89242345	ABD64591.1	229	2.12842e-23	642930260	XM_966256.3	108	1.21762e-47	K02980	RP-S29e, RPS29	http://www.genome.jp/dbget-bin/www_bget?ko:K02980	Q4LAY1	290	2.55239e-33	PF00253	GO:0042254//GO:0006412	GO:0003735	GO:0005622//GO:0005840	KOG3506	blast,frame:-3 start:320 end:72
83	c34886_g1	897	FALSE	NA	NA	UP	Inf	1.2367e-17	UP	Inf	1.2514e-21	--	--	--	Apolipoprotein D OS=Cavia porcellus GN=APOD PE=2 SV=1	--	--	--	--	--	--	--	--	--	--	--	--	--	--	--	--	P51909	180	1.74911e-14	--	--	--	--	--	blast,frame:3 start:3 end:812
84	c34971_g1	334	FALSE	NA	NA	UP	Inf	0.023316	UP	Inf	0.0042884	--	Tenebrio molitor mitochondrion, complete genome	--	NADH-ubiquinone oxidoreductase chain 3 OS=Drosophila subobscura GN=mt:ND3 PE=3 SV=1	NADH-ubiquinone/plastoquinone oxidoreductase, chain 3	proton transport//sodium ion transport//oxidation-reduction process//mitochondrial electron transport, NADH to ubiquinone//ubiquinone biosynthetic process	NADH dehydrogenase (ubiquinone) activity	--	NADH dehydrogenase subunit 3 and related proteins	--	--	--	--	549530758	KF418153.1	334	2.95443e-173	--	--	--	P51940	208	2.05616e-20	PF00507	GO:0015992//GO:0006814//GO:0055114//GO:0006120//GO:0006744	GO:0008137	--	KOG4662	estscan,start:1 end:334
85	c35021_g1	633	FALSE	NA	NA	UP	Inf	0.0030958	UP	Inf	0.0038579	hypothetical protein PPTG_10984 [Phytophthora parasitica INRA-310]>gi|566024169|gb|ETI47080.1| hypothetical protein F443_08630 [Phytophthora parasitica P1569]>gi|567961464|gb|ETK87005.1| hypothetical protein L915_08466 [Phytophthora parasitica]>gi|567990185|gb|ETL40419.1| hypothetical protein L916_08395 [Phytophthora parasitica]>gi|568019426|gb|ETL93573.1| hypothetical protein L917_08293 [Phytoph…	PREDICTED: Tribolium castaneum muscle-specific protein 20 (LOC663877), mRNA	--	Muscle-specific protein 20 OS=Drosophila melanogaster GN=Mp20 PE=2 SV=2	Calponin homology (CH) domain//Cyclin-dependent kinase inhibitor 3 (CDKN3)	protein dephosphorylation//tyrosine metabolic process	phosphoprotein phosphatase activity//protein binding//protein tyrosine phosphatase activity	--	Calponin	675193155	XP_008905462.1	350	4.95612e-36	642921075	XM_969907.3	318	4.60838e-164	--	--	--	P14318	777	1.4996e-103	PF00307//PF05706	GO:0006470//GO:0006570	GO:0004721//GO:0005515//GO:0004725	--	KOG2046	blast,frame:-3 start:631 end:68
86	c35052_g1	1383	FALSE	NA	NA	UP	Inf	0.018698	UP	Inf	0.0031973	hypothetical protein SELMODRAFT_271257 [Selaginella moellendorffii]>gi|300154973|gb|EFJ21607.1| hypothetical protein SELMODRAFT_271257 [Selaginella moellendorffii]	--	--	Interferon-related developmental regulator 1 OS=Sus scrofa GN=IFRD1 PE=2 SV=1	HEAT repeat	--	protein binding	--	Interferon-related protein PC4 like	302791673	XP_002977603.1	254	1.29817e-21	--	--	--	--	--	--	--	Q5S1U6	593	5.37936e-69	PF02985	--	GO:0005515	--	KOG2842	blast,frame:3 start:3 end:1289
87	c35133_g1	741	FALSE	NA	NA	UP	Inf	0.032418	UP	Inf	0.0065285	--	--	--	--	--	--	--	--	--	--	--	--	--	--	--	--	--	--	--	--	--	--	--	--	--	--	--	--	estscan,start:427 end:143; minus strand
88	c35257_g1	438	FALSE	NA	NA	UP	Inf	0.010365	UP	Inf	0.0014869	PREDICTED: 60S ribosomal protein L36-2-like isoform X1 [Populus euphratica]	PREDICTED: Tribolium castaneum 60S ribosomal protein L36 (LOC660705), mRNA	large subunit ribosomal protein L36e	60S ribosomal protein L36 OS=Drosophila melanogaster GN=RpL36 PE=1 SV=1	Ribosomal protein L36e	translation//ribosome biogenesis	structural constituent of ribosome	intracellular//ribosome	60S ribosomal protein L36	743905085	XP_011045934.1	284	2.3806e-30	642916111	XM_966914.2	192	3.44133e-94	K02920	RP-L36e, RPL36	http://www.genome.jp/dbget-bin/www_bget?ko:K02920	P49630	449	5.78201e-56	PF01158	GO:0006412//GO:0042254	GO:0003735	GO:0005622//GO:0005840	KOG3452	blast,frame:1 start:34 end:390
89	c35355_g1	562	FALSE	NA	NA	UP	Inf	7.565e-08	UP	Inf	8.5716e-09	--	--	--	--	--	--	--	--	--	--	--	--	--	--	--	--	--	--	--	--	--	--	--	--	--	--	--	--	estscan,start:1 end:444
90	c35379_g1	2248	FALSE	NA	NA	UP	Inf	4.6399e-36	UP	Inf	3.3061e-43	phenylalanine-4-hydroxylase [Galdieria sulphuraria]>gi|452821877|gb|EME28902.1| phenylalanine-4-hydroxylase [Galdieria sulphuraria]	Tenebrio molitor tyrosine hydroxylase (TH) mRNA, complete cds	phenylalanine-4-hydroxylase	Tyrosine 3-monooxygenase OS=Drosophila melanogaster GN=ple PE=2 SV=2	Biopterin-dependent aromatic amino acid hydroxylase//ACT domain	metabolic process//oxidation-reduction process	amino acid binding//oxidoreductase activity, acting on paired donors, with incorporation or reduction of molecular oxygen, reduced pteridine as one donor, and incorporation of one atom of oxygen	--	--	545706209	XP_005705422.1	960	2.32373e-118	256862216	GQ390366.2	2057	0	K00500	phhA, PAH	http://www.genome.jp/dbget-bin/www_bget?ko:K00500	P18459	1946	0	PF00351//PF13291	GO:0008152//GO:0055114	GO:0016597//GO:0016714	--	--	blast,frame:1 start:130 end:1785
91	c35498_g1	354	FALSE	NA	NA	UP	Inf	2.8366e-26	UP	Inf	7.7276e-26	--	PREDICTED: Tribolium castaneum uncharacterized LOC661258 (LOC661258), mRNA	--	--	--	--	--	--	--	--	--	--	--	642922721	XM_971286.2	110	1.0455e-48	--	--	--	--	--	--	--	--	--	--	--	--
92	c35510_g1	481	FALSE	NA	NA	UP	Inf	0.010081	UP	Inf	0.0018236	PREDICTED: 60S ribosomal protein L32-1-like [Erythranthe guttatus]>gi|604335235|gb|EYU39177.1| hypothetical protein MIMGU_mgv1a016137mg [Erythranthe guttata]>gi|604335236|gb|EYU39178.1| hypothetical protein MIMGU_mgv1a016137mg [Erythranthe guttata]	PREDICTED: Tribolium castaneum ribosomal protein L32 (LOC658058), mRNA	large subunit ribosomal protein L32e	60S ribosomal protein L32 OS=Spodoptera frugiperda GN=RpL32 PE=2 SV=1	Ribosomal protein L32	ribosome biogenesis//translation	structural constituent of ribosome	ribosome//intracellular	60S ribosomal protein L32	848869187	XP_012835219.1	501	1.51044e-62	642930849	XM_964471.3	249	7.84195e-126	K02912	RP-L32e, RPL32	http://www.genome.jp/dbget-bin/www_bget?ko:K02912	Q962T1	644	5.65412e-85	PF01655	GO:0042254//GO:0006412	GO:0003735	GO:0005840//GO:0005622	KOG0878	blast,frame:-1 start:427 end:8
93	c35602_g1	741	FALSE	NA	NA	UP	Inf	4.6022e-07	UP	Inf	6.7668e-09	--	--	--	Pupal cuticle protein Edg-78E OS=Drosophila melanogaster GN=Edg78E PE=1 SV=1	Insect cuticle protein	--	structural constituent of cuticle	--	--	--	--	--	--	--	--	--	--	--	--	--	P27779	143	3.41579e-10	PF00379	--	GO:0042302	--	--	blast,frame:-3 start:721 end:65
94	c35623_g1	342	FALSE	NA	NA	UP	Inf	0.00043287	UP	Inf	2.7993e-05	--	--	--	--	Arthropod defensin//Scorpion short toxin, BmKK2	transport//defense response//pathogenesis	ion channel inhibitor activity	extracellular region	--	--	--	--	--	--	--	--	--	--	--	--	--	--	--	PF01097//PF00451	GO:0006810//GO:0006952//GO:0009405	GO:0008200	GO:0005576	--	estscan,start:1 end:269
95	c35648_g1	814	FALSE	NA	NA	UP	Inf	0.012983	UP	Inf	0.0019712	--	--	--	--	Prokaryotic cytochrome b561//Eukaryotic cytochrome b561	obsolete electron transport	electron carrier activity	integral component of membrane	--	--	--	--	--	--	--	--	--	--	--	--	--	--	--	PF01292//PF03188	GO:0006118	GO:0009055	GO:0016021	--	--
96	c35809_g1	513	FALSE	NA	NA	UP	Inf	0.0034453	UP	Inf	0.00036746	predicted protein [Physcomitrella patens]>gi|168025241|ref|XP_001765143.1| predicted protein [Physcomitrella patens]>gi|168033856|ref|XP_001769430.1| predicted protein [Physcomitrella patens]>gi|168057012|ref|XP_001780511.1| predicted protein [Physcomitrella patens]>gi|162668097|gb|EDQ54712.1| predicted protein [Physcomitrella patens]>gi|162679350|gb|EDQ65799.1| predicted protein [Physcomitrella …	PREDICTED: Tribolium castaneum 60S ribosomal protein L23 (LOC663209), mRNA	large subunit ribosomal protein L23e	60S ribosomal protein L23 OS=Aedes aegypti GN=RpL23-A PE=2 SV=1	Ribosomal protein L14p/L23e	translation//ribosome biogenesis	structural constituent of ribosome	ribosome	60S ribosomal protein L14/L17/L23	168004133	XP_001754766.1	597	1.04962e-76	642927259	XM_969267.3	265	1.06904e-134	K02894	RP-L23e, RPL23	http://www.genome.jp/dbget-bin/www_bget?ko:K02894	Q9GNE2	638	8.8841e-84	PF00238	GO:0006412//GO:0042254	GO:0003735	GO:0005840	KOG0901	blast,frame:3 start:3 end:428
97	c35977_g1	1347	FALSE	NA	NA	UP	Inf	9.3236e-05	UP	Inf	4.4375e-06	serine protease family S01A, putative [Phytophthora infestans T30-4]>gi|262112452|gb|EEY70504.1| serine protease family S01A, putative [Phytophthora infestans T30-4]	PREDICTED: Linepithema humile serine protease easter-like (LOC105677187), mRNA	--	Serine protease easter OS=Drosophila melanogaster GN=ea PE=1 SV=3	Trypsin	proteolysis	serine-type endopeptidase activity	--	Trypsin	301112775	XP_002998158.1	281	6.71427e-26	815819704	XM_012375617.1	34	7.56221e-06	--	--	--	P13582	564	1.58339e-65	PF00089	GO:0006508	GO:0004252	--	KOG3627	blast,frame:2 start:2 end:1177
98	c36232_g1	1224	FALSE	NA	NA	UP	Inf	0.00028724	UP	Inf	1.7189e-05	--	--	--	Chondroitin proteoglycan-2 OS=Caenorhabditis elegans GN=cpg-2 PE=1 SV=3	Chitin binding Peritrophin-A domain	chitin metabolic process	chitin binding	extracellular region	--	--	--	--	--	--	--	--	--	--	--	--	P41996	123	6.82468e-06	PF01607	GO:0006030	GO:0008061	GO:0005576	--	blast,frame:-2 start:1193 end:396
99	c36437_g1	1080	FALSE	NA	NA	UP	Inf	0.0001853	UP	Inf	0.00013645	--	--	--	CD63 antigen OS=Felis catus GN=CD63 PE=2 SV=3	Tar ligand binding domain homologue//Bacterial ABC transporter protein EcsB//Phosphate transporter family//Tetraspanin family	phosphate ion transport//signal transduction//chemotaxis	inorganic phosphate transmembrane transporter activity//transmembrane signaling receptor activity	integral component of membrane//membrane	Tetraspanin family integral membrane protein	--	--	--	--	--	--	--	--	--	--	--	Q76B49	210	6.33205e-18	PF02203//PF05975//PF01384//PF00335	GO:0006817//GO:0007165//GO:0006935	GO:0005315//GO:0004888	GO:0016021//GO:0016020	KOG3882	blast,frame:2 start:212 end:940
100	c36567_g1	936	FALSE	NA	NA	UP	Inf	6.1014e-17	UP	Inf	8.3821e-21	PREDICTED: myosin regulatory light chain 2-like, partial [Phoenix dactylifera]	PREDICTED: Tribolium castaneum myosin regulatory light chain 2 (LOC663556), mRNA	--	Myosin regulatory light chain 2 OS=Bombyx mori PE=1 SV=1	EF hand//EF-hand domain pair//Oxaloacetate decarboxylase, gamma chain//EF-hand domain//EF-hand domain pair//EF hand	sodium ion export//sodium ion transport//pyruvate metabolic process//proline metabolic process//arginine metabolic process	calcium ion binding//oxaloacetate decarboxylase activity//sodium ion transmembrane transporter activity	membrane	Myosin regulatory light chain, EF-Hand protein superfamily	672209337	XP_008780730.1	656	1.36337e-82	642936103	XM_008200081.1	377	0	--	--	--	Q1HPS0	577	1.19987e-71	PF00036//PF13499//PF04277//PF13405//PF13833//PF13202	GO:0071436//GO:0006814//GO:0006090//GO:0006560//GO:0006525	GO:0005509//GO:0008948//GO:0015081	GO:0016020	KOG0031	blast,frame:1 start:1 end:645
101	c36672_g1	673	FALSE	NA	NA	UP	Inf	1.9402e-07	UP	Inf	3.2308e-07	--	PREDICTED: Tribolium castaneum vitelline membrane protein Vm26Ab (LOC662582), transcript variant X1, mRNA	--	--	--	--	--	--	--	--	--	--	--	642930377	XM_971333.3	213	1.15027e-105	--	--	--	--	--	--	--	--	--	--	--	estscan,start:1 end:561
102	c36838_g1	1682	FALSE	NA	NA	UP	Inf	0.038583	UP	Inf	0.0081318	predicted protein [Hordeum vulgare subsp. vulgare]	Drosophila grimshawi GH18412 (Dgri\GH18412), mRNA	heat shock protein 90kDa beta	Endoplasmin OS=Mus musculus GN=Hsp90b1 PE=1 SV=2	Ribosomal protein L10//PCNA-associated factor//Hsp90 protein	regulation of cell cycle//ribosome biogenesis//protein folding//response to stress//cellular response to DNA damage stimulus	unfolded protein binding//ATP binding	intracellular	Endoplasmic reticulum glucose-regulated protein (GRP94/endoplasmin), HSP90 family	326532784	BAJ89237.1	1707	0	195037340	XM_001990083.1	231	2.92222e-115	K09487	HSP90B, TRA1	http://www.genome.jp/dbget-bin/www_bget?ko:K09487	P08113	1696	0	PF00466//PF15715//PF00183	GO:0051726//GO:0042254//GO:0006457//GO:0006950//GO:0006974	GO:0051082//GO:0005524	GO:0005622	KOG0020	blast,frame:2 start:44 end:1681
103	c36848_g1	509	FALSE	NA	NA	UP	Inf	0.014597	UP	Inf	0.0023219	Chain O, Localization Of The Small Subunit Ribosomal Proteins Into A 5.5 A Cryo-em Map Of Triticum Aestivum Translating 80s Ribosome	Drosophila yakuba RpS14a (Dyak\RpS14a), partial mRNA	small subunit ribosomal protein S14e	40S ribosomal protein S14 OS=Drosophila melanogaster GN=RpS14a PE=1 SV=1	Carbohydrate binding domain (family 25)//Ribosomal protein S11	ribosome biogenesis//translation	structural constituent of ribosome//starch binding	ribosome	40S ribosomal protein S14	582044870	3J60	602	2.49725e-77	195480293	XM_002101177.1	195	8.69336e-96	K02955	RP-S14e, RPS14	http://www.genome.jp/dbget-bin/www_bget?ko:K02955	P14130	627	5.61521e-82	PF03423//PF00411	GO:0042254//GO:0006412	GO:0003735//GO:2001070	GO:0005840	KOG0407	blast,frame:3 start:3 end:485
104	c36872_g1	241	FALSE	NA	NA	UP	Inf	1.0093e-35	UP	Inf	7.8479e-43	--	--	--	--	--	--	--	--	--	--	--	--	--	--	--	--	--	--	--	--	--	--	--	--	--	--	--	--	estscan,start:241 end:54; minus strand
105	c36926_g1	1426	FALSE	NA	NA	UP	Inf	1.8957e-05	UP	Inf	6.0058e-07	predicted protein [Physcomitrella patens]>gi|162690281|gb|EDQ76649.1| predicted protein [Physcomitrella patens]>gi|428233302|gb|AFZ39148.1| EF1Bgamma class glutathione S-transferase [Physcomitrella patens]	PREDICTED: Tribolium castaneum elongation factor 1-gamma (LOC656235), mRNA	elongation factor 1-gamma	Probable elongation factor 1-gamma OS=Caenorhabditis elegans GN=eef-1G PE=3 SV=1	Glutathione S-transferase, N-terminal domain//Glutathione S-transferase, N-terminal domain//Elongation factor 1 gamma, conserved domain//Glutathione S-transferase, N-terminal domain//Mitochondrial distribution and morphology protein 10	mitochondrion organization//translational elongation//regulation of translational elongation	translation elongation factor activity//protein binding	ribosome//ERMES complex	Translation elongation factor EF-1 gamma	168011961	XP_001758671.1	650	1.48009e-76	642920704	XM_001809706.2	624	0	K03233	EEF1G	http://www.genome.jp/dbget-bin/www_bget?ko:K03233	P54412	802	2.43847e-100	PF13417//PF02798//PF00647//PF13409//PF12519	GO:0007005//GO:0006414//GO:0006448	GO:0003746//GO:0005515	GO:0005840//GO:0032865	KOG1627	blast,frame:1 start:4 end:1308
106	c37067_g1	277	FALSE	NA	NA	UP	Inf	2.5431e-15	UP	Inf	6.9116e-19	--	--	--	--	--	--	--	--	--	--	--	--	--	--	--	--	--	--	--	--	--	--	--	--	--	--	--	--	estscan,start:277 end:50; minus strand
107	c37269_g1	1793	FALSE	0.0093453	1	UP	3.7867	2.501e-07	UP	3.7824	1.0318e-09	cytochrome c oxidase subunit I, partial (mitochondrion) [Lingulodinium polyedrum]	Homo sapiens haplogroup H5a6 mitochondrion, complete genome	cytochrome c oxidase subunit 1	Cytochrome c oxidase subunit 1 OS=Homo sapiens GN=MT-CO1 PE=1 SV=1	TMEM9//Cytochrome C oxidase subunit II, transmembrane domain	electron transport chain	--	integral component of membrane	Cytochrome c oxidase, subunit II, and related proteins	333796940	AEF98135.1	1108	1.67893e-142	893712393	KT250561.1	1793	0	K02256	COX1	http://www.genome.jp/dbget-bin/www_bget?ko:K02256	P00395	1240	1.02991e-162	PF05434//PF02790	GO:0022900	--	GO:0016021	KOG4767	estscan,start:909 end:1674
108	c37269_g3	1095	FALSE	0.70066	1	UP	3.1957	0.00028415	UP	2.5034	0.000489	cytochrome c oxidase subunit 1 [Funaria hygrometrica]>gi|328905406|gb|AEB54951.1| cytochrome oxidase subunit 1 [Funaria hygrometrica]	Homo sapiens isolate Y247 haplogroup H15 mitochondrion, complete genome	cytochrome c oxidase subunit 1	Cytochrome c oxidase subunit 1 OS=Homo sapiens GN=MT-CO1 PE=1 SV=1	--	proton transport//transport//aerobic respiration//oxidative phosphorylation//mitochondrial electron transport, cytochrome c to oxygen//electron transport chain//obsolete electron transport	electron carrier activity//iron ion binding//cytochrome-c oxidase activity//heme binding//copper ion binding	integral component of membrane//mitochondrial inner membrane//respiratory chain//respiratory chain complex IV//plasma membrane	Mitochondrial mRNA maturase	328775231	AEB40011.1	600	1.33711e-69	768802492	KM986579.1	1095	0	K02256	COX1	http://www.genome.jp/dbget-bin/www_bget?ko:K02256	P00395	777	9.15515e-97	--	GO:0015992//GO:0006810//GO:0009060//GO:0006119//GO:0006123//GO:0022900//GO:0006118	GO:0009055//GO:0005506//GO:0004129//GO:0020037//GO:0005507	GO:0016021//GO:0005743//GO:0070469//GO:0045277//GO:0005886	KOG4768	estscan,start:1 end:532
109	c37403_g1	599	FALSE	NA	NA	UP	Inf	7.5342e-08	UP	Inf	7.405e-10	--	Tribolium castaneum cuticular protein (LOC662799), mRNA	--	Endocuticle structural glycoprotein SgAbd-2 OS=Schistocerca gregaria PE=1 SV=1	Insect cuticle protein	--	structural constituent of cuticle	--	--	--	--	--	--	268370194	NM_001167803.1	219	4.69858e-109	--	--	--	Q7M4F3	272	1.59443e-28	PF00379	--	GO:0042302	--	--	blast,frame:-2 start:598 end:152
110	c37434_g1	405	FALSE	NA	NA	UP	Inf	6.7514e-06	UP	Inf	1.7605e-07	--	Drosophila erecta GG14082 (Dere\GG14082), mRNA	--	Flexible cuticle protein 12 OS=Hyalophora cecropia GN=CP12 PE=2 SV=1	Insect cuticle protein	--	structural constituent of cuticle	--	--	--	--	--	--	194867476	XM_001972044.1	44	5.92327e-12	--	--	--	P45589	277	1.87726e-30	PF00379	--	GO:0042302	--	--	blast,frame:-2 start:404 end:90
111	c37463_g1	1048	FALSE	NA	NA	UP	Inf	0.003201	UP	Inf	0.00034157	hypothetical protein VOLCADRAFT_76046 [Volvox carteri f. nagariensis]>gi|300260799|gb|EFJ45016.1| hypothetical protein VOLCADRAFT_76046 [Volvox carteri f. nagariensis]	PREDICTED: Tribolium castaneum calreticulin (LOC103314176), mRNA	calreticulin	Calreticulin OS=Bombyx mori GN=crt PE=1 SV=1	Calreticulin family	protein folding	calcium ion binding//unfolded protein binding//binding	endoplasmic reticulum	Calreticulin	302844895	XP_002953987.1	718	2.17801e-88	642933914	XM_008199343.1	583	0	K08057	CALR	http://www.genome.jp/dbget-bin/www_bget?ko:K08057	Q7Z1E6	996	2.33656e-131	PF00262	GO:0006457	GO:0005509//GO:0051082//GO:0005488	GO:0005783	KOG0674	blast,frame:2 start:2 end:925
112	c37497_g1	1253	FALSE	NA	NA	UP	Inf	0.036699	UP	Inf	0.0073772	--	PREDICTED: Tribolium castaneum uncharacterized LOC103313143 (LOC103313143), mRNA	--	Immediate early response gene 5-like protein OS=Danio rerio GN=ier5l PE=2 SV=2	Neurotransmitter-gated ion-channel transmembrane region	ion transport	--	membrane	--	--	--	--	--	642923699	XM_008195626.1	367	0	--	--	--	Q6NYT3	152	8.76757e-10	PF02932	GO:0006811	--	GO:0016020	--	blast,frame:2 start:47 end:814
113	c37552_g1	334	FALSE	NA	NA	UP	Inf	0.0012265	UP	Inf	0.00010408	40S ribosomal protein S21 [Cyanidioschyzon merolae strain 10D]>gi|449018576|dbj|BAM81978.1| 40S ribosomal protein S21 [Cyanidioschyzon merolae strain 10D]	--	small subunit ribosomal protein S21e	40S ribosomal protein S21 OS=Biphyllus lunatus GN=RpS21 PE=3 SV=1	Ribosomal protein S21e	translation//ribosome biogenesis	structural constituent of ribosome	intracellular//ribosome	40S ribosomal protein S21	544215738	XP_005538014.1	238	4.06724e-24	--	--	--	--	K02971	RP-S21e, RPS21	http://www.genome.jp/dbget-bin/www_bget?ko:K02971	Q4GXP2	424	3.46435e-53	PF01249	GO:0006412//GO:0042254	GO:0003735	GO:0005622//GO:0005840	KOG3486	blast,frame:-2 start:288 end:34
114	c37639_g1	487	FALSE	NA	NA	UP	Inf	0.00098077	UP	Inf	7.9345e-05	PREDICTED: 60S ribosomal protein L26-1-like [Nicotiana tomentosiformis]	Timarcha balearica mRNA for ribosomal protein L26e (rpL26e gene)	large subunit ribosomal protein L26e	60S ribosomal protein L26 OS=Littorina littorea GN=RPL26 PE=2 SV=1	Ribosomal proteins L26 eukaryotic, L24P archaeal	ribosome biogenesis//translation	structural constituent of ribosome	large ribosomal subunit//ribosome	60S ribosomal protein L26	697190038	XP_009604077.1	416	1.76926e-49	70909800	AM049087.1	219	3.77668e-109	K02898	RP-L26e, RPL26	http://www.genome.jp/dbget-bin/www_bget?ko:K02898	Q95WA0	521	2.9203e-66	PF16906	GO:0042254//GO:0006412	GO:0003735	GO:0015934//GO:0005840	KOG3401	blast,frame:-3 start:458 end:3
115	c37704_g1	1719	FALSE	NA	NA	UP	Inf	0.013844	UP	Inf	0.01633	PREDICTED: villin-3-like isoform X1 [Camelina sativa]	PREDICTED: Tribolium castaneum gelsolin (LOC655736), mRNA	gelsolin	Gelsolin OS=Drosophila melanogaster GN=Gel PE=1 SV=2	--	--	--	--	Cytoskeletal regulator Flightless-I (contains leucine-rich and gelsolin repeats)	727468867	XP_010516356.1	680	1.45027e-75	642910209	XM_962299.3	566	0	K05768	GSN	http://www.genome.jp/dbget-bin/www_bget?ko:K05768	Q07171	1184	5.83692e-151	--	--	--	--	KOG0444	blast,frame:1 start:46 end:1716
116	c37795_g1	376	FALSE	NA	NA	UP	Inf	1.7537e-23	UP	Inf	5.5938e-23	--	--	--	--	--	--	--	--	--	--	--	--	--	--	--	--	--	--	--	--	--	--	--	--	--	--	--	--	--
117	c37809_g1	767	FALSE	NA	NA	UP	Inf	0.0021341	UP	Inf	0.00020087	ribosomal protein S5 component of cytosolic 80S ribosome and 40S small subunit [Coccomyxa subellipsoidea C-169]>gi|384250351|gb|EIE23830.1| ribosomal protein S5 component of cytosolic 80S ribosome and 40S small subunit [Coccomyxa subellipsoidea C-169]	Cisseps fulvicollis voucher AM-94-0396 ribosomal protein S5 (RpS5) gene, partial cds	small subunit ribosomal protein S5e	40S ribosomal protein S5 OS=Homo sapiens GN=RPS5 PE=1 SV=4	PIGA (GPI anchor biosynthesis)	GPI anchor biosynthetic process//ribosome biogenesis//translation	RNA binding//structural constituent of ribosome	small ribosomal subunit//ribosome	Ribosomal protein S7	545367017	XP_005648374.1	877	4.75022e-117	307645220	GU830570.1	241	3.59161e-121	K02989	RP-S5e, RPS5	http://www.genome.jp/dbget-bin/www_bget?ko:K02989	P46782	971	5.8883e-132	PF08288	GO:0006506//GO:0042254//GO:0006412	GO:0003723//GO:0003735	GO:0015935//GO:0005840	KOG3291	blast,frame:-3 start:693 end:55
118	c37854_g1	1997	FALSE	NA	NA	UP	Inf	3.1899e-05	UP	Inf	1.3044e-05	unknown [Picea sitchensis]	--	--	Leukocyte elastase inhibitor OS=Sus scrofa GN=SERPINB1 PE=1 SV=1	--	--	--	--	Serpin	148908810	ABR17511.1	275	8.90416e-24	--	--	--	--	--	--	--	P80229	376	4.97875e-38	--	--	--	--	KOG2392	blast,frame:2 start:167 end:1876
119	c37864_g1	551	FALSE	NA	NA	UP	Inf	0.0054732	UP	Inf	0.0066932	--	--	--	Endocuticle structural glycoprotein SgAbd-1 OS=Schistocerca gregaria PE=1 SV=1	Insect cuticle protein	--	structural constituent of cuticle	--	--	--	--	--	--	--	--	--	--	--	--	--	Q7M4F4	328	2.14249e-36	PF00379	--	GO:0042302	--	--	blast,frame:2 start:2 end:442
120	c37890_g1	658	FALSE	1.7372	1	UP	8.9327	7.6498e-06	UP	7.1896	8.0949e-05	--	--	--	--	--	--	--	--	--	--	--	--	--	--	--	--	--	--	--	--	--	--	--	--	--	--	--	--	estscan,start:512 end:1; minus strand
121	c38079_g1	387	FALSE	NA	NA	UP	Inf	6.9557e-17	UP	Inf	9.655e-21	--	PREDICTED: Tribolium castaneum pupal cuticle protein G1A-like (LOC103312114), mRNA	--	--	--	--	--	--	--	--	--	--	--	642939846	XM_008195582.1	75	3.29774e-29	--	--	--	--	--	--	--	--	--	--	--	estscan,start:175 end:53; minus strand
122	c38229_g1	843	FALSE	NA	NA	UP	Inf	3.164e-13	UP	Inf	2.3244e-16	ferritin Fer18;3 [Glycine max]	PREDICTED: Tribolium castaneum ferritin, lower subunit (LOC655492), transcript variant X1, mRNA	--	Ferritin heavy polypeptide-like 17 OS=Homo sapiens GN=FTHL17 PE=2 SV=1	Ferritin-like domain	cellular iron ion homeostasis	ferric iron binding	--	Ferritin	397914254	AFO70139.1	139	8.32838e-08	642913999	XM_970673.3	258	1.40568e-130	--	--	--	Q9BXU8	145	8.05087e-10	PF00210	GO:0006879	GO:0008199	--	KOG2332	blast,frame:-1 start:843 end:139
123	c38308_g1	914	FALSE	NA	NA	UP	Inf	0.0005498	UP	Inf	3.74e-05	60S ribosomal protein L7a [Zea mays]	--	large subunit ribosomal protein L7Ae	60S ribosomal protein L7a OS=Drosophila melanogaster GN=RpL7A PE=1 SV=2	--	--	--	--	60S ribosomal protein L7A	195605318	ACG24489.1	942	5.26699e-125	--	--	--	--	K02936	RP-L7Ae, RPL7A	http://www.genome.jp/dbget-bin/www_bget?ko:K02936	P46223	874	1.95125e-115	--	--	--	--	KOG3166	blast,frame:2 start:2 end:892
124	c38388_g1	1185	FALSE	NA	NA	UP	Inf	0.023579	UP	Inf	0.0043161	serine protease family S01A, putative [Phytophthora infestans T30-4]>gi|262112452|gb|EEY70504.1| serine protease family S01A, putative [Phytophthora infestans T30-4]	--	--	Serine proteinase stubble OS=Drosophila melanogaster GN=Sb PE=2 SV=2	Trypsin	proteolysis	serine-type endopeptidase activity	--	Trypsin	301112775	XP_002998158.1	286	7.94386e-27	--	--	--	--	--	--	--	Q05319	398	1.11954e-40	PF00089	GO:0006508	GO:0004252	--	KOG3627	blast,frame:-1 start:1185 end:109
125	c38509_g1	507	FALSE	NA	NA	UP	Inf	6.2952e-26	UP	Inf	1.8959e-31	--	Tribolium castaneum anti-diruetic peptide (LOC100141528), mRNA	--	--	--	--	--	--	--	--	--	--	--	283046711	NM_001170831.1	165	4.11403e-79	--	--	--	--	--	--	--	--	--	--	--	estscan,start:182 end:507
126	c38813_g1	927	FALSE	NA	NA	UP	Inf	0.0020746	UP	Inf	0.00019687	SWIB domain-containing protein 1 [Chlamydomonas reinhardtii]>gi|158271119|gb|EDO96946.1| SWIB domain-containing protein 1 [Chlamydomonas reinhardtii]	--	upstream activation factor subunit UAF30	Upstream activation factor subunit spp27 OS=Schizosaccharomyces pombe (strain 972 / ATCC 24843) GN=spp27 PE=1 SV=1	Transcription initiation factor IIF, alpha subunit (TFIIF-alpha)//SWIB/MDM2 domain//CDC45-like protein//DTHCT (NUC029) region	positive regulation of transcription elongation from RNA polymerase II promoter//DNA replication initiation//transcription initiation from RNA polymerase II promoter//DNA topological change	protein binding//DNA topoisomerase type II (ATP-hydrolyzing) activity//DNA binding//ATP binding	nucleus	RNA polymerase I transcription factor UAF	159488925	XP_001702451.1	210	2.97077e-17	--	--	--	--	K15223	UAF30, SPP27	http://www.genome.jp/dbget-bin/www_bget?ko:K15223	O74503	158	3.28646e-11	PF05793//PF02201//PF02724//PF08070	GO:0032968//GO:0006270//GO:0006367//GO:0006265	GO:0005515//GO:0003918//GO:0003677//GO:0005524	GO:0005634	KOG1946	blast,frame:3 start:3 end:536
127	c38988_g1	348	FALSE	NA	NA	UP	Inf	0.0020789	UP	Inf	0.00019754	--	Tenebrio molitor chemosensory protein CSP4 mRNA, complete cds	--	Ejaculatory bulb-specific protein 3 OS=Drosophila melanogaster GN=PebIII PE=1 SV=2	--	--	--	--	--	--	--	--	--	758213793	KP296746.1	324	1.11992e-167	--	--	--	Q9W1C9	303	2.01514e-34	--	--	--	--	--	blast,frame:1 start:1 end:348
128	c38996_g1	315	FALSE	NA	NA	UP	Inf	4.4438e-16	UP	Inf	5.7674e-16	--	--	--	--	Tagatose 6 phosphate kinase	galactitol metabolic process	--	--	--	--	--	--	--	--	--	--	--	--	--	--	--	--	--	PF08013	GO:0019402	--	--	--	--
129	c39030_g1	1225	FALSE	NA	NA	UP	Inf	3.6699e-05	UP	Inf	1.4561e-06	--	Tenebrio molitor mitochondrion, complete genome	--	NADH-ubiquinone oxidoreductase chain 2 OS=Drosophila melanogaster GN=mt:ND2 PE=2 SV=3	--	--	--	--	NADH dehydrogenase subunits 2, 5, and related proteins	--	--	--	--	549530758	KF418153.1	1216	0	--	--	--	P03896	241	2.51253e-21	--	--	--	--	KOG4668	--
130	c39074_g1	558	FALSE	NA	NA	UP	Inf	0.00311	UP	Inf	0.00032971	PREDICTED: 40S ribosomal protein S19-1-like [Musa acuminata subsp. malaccensis]	--	small subunit ribosomal protein S19e	40S ribosomal protein S19a OS=Drosophila melanogaster GN=RpS19a PE=1 SV=3	Ribosomal protein S19e	ribosome biogenesis//translation	structural constituent of ribosome	ribosome	40S ribosomal protein S19	695061295	XP_009419075.1	462	4.36631e-56	--	--	--	--	K02966	RP-S19e, RPS19	http://www.genome.jp/dbget-bin/www_bget?ko:K02966	P39018	530	5.02294e-67	PF01090	GO:0042254//GO:0006412	GO:0003735	GO:0005840	KOG3411	blast,frame:2 start:65 end:532
131	c39293_g1	1460	FALSE	NA	NA	UP	Inf	0.0021666	UP	Inf	0.00020406	hypothetical protein THAOC_18551 [Thalassiosira oceanica]	PREDICTED: Tribolium castaneum failed axon connections (LOC656797), transcript variant X1, mRNA	--	Failed axon connections OS=Drosophila melanogaster GN=fax PE=1 SV=1	Glutathione S-transferase, N-terminal domain//CDC45-like protein//Glutathione S-transferase, N-terminal domain	DNA replication initiation	protein binding	--	Failed axon connections (fax) protein/glutathione S-transferase-like protein	397610800	EJK61023.1	289	4.66127e-27	642916844	XM_963303.3	717	0	--	--	--	Q95RI5	1113	1.40822e-146	PF02798//PF02724//PF13417	GO:0006270	GO:0005515	--	KOG4244	blast,frame:-3 start:1458 end:253
132	c39301_g1	710	FALSE	NA	NA	UP	Inf	0.0053492	UP	Inf	0.0065285	--	--	--	Protein NPC2 homolog OS=Drosophila melanogaster GN=Npc2a PE=1 SV=1	--	--	--	--	--	--	--	--	--	--	--	--	--	--	--	--	Q9VQ62	181	2.83379e-15	--	--	--	--	--	blast,frame:-3 start:648 end:157
133	c39596_g1	633	FALSE	NA	NA	UP	Inf	0.013112	UP	Inf	0.015413	--	--	--	--	--	--	--	--	--	--	--	--	--	--	--	--	--	--	--	--	--	--	--	--	--	--	--	--	estscan,start:1 end:439
134	c39629_g1	845	FALSE	NA	NA	UP	Inf	0.00013734	UP	Inf	6.9317e-06	PREDICTED: 40S ribosomal protein S4-like [Nicotiana tomentosiformis]>gi|698535290|ref|XP_009764136.1| PREDICTED: 40S ribosomal protein S4-like [Nicotiana sylvestris]	PREDICTED: Tribolium castaneum 40S ribosomal protein S4 (LOC657727), mRNA	small subunit ribosomal protein S4e	40S ribosomal protein S4 OS=Carabus granulatus GN=RpS4 PE=2 SV=1	S4 domain	--	RNA binding	--	40S ribosomal protein S4	697095114	XP_009609731.1	997	9.16443e-134	642923517	XM_964169.3	504	0	K02987	RP-S4e, RPS4	http://www.genome.jp/dbget-bin/www_bget?ko:K02987	Q4GXU6	1298	2.96801e-180	PF01479	--	GO:0003723	--	KOG0378	blast,frame:3 start:3 end:800
135	c39636_g1	1930	FALSE	NA	NA	UP	Inf	3.9828e-07	UP	Inf	5.6145e-09	PREDICTED: leucine aminopeptidase 1-like [Jatropha curcas]>gi|643731391|gb|KDP38679.1| hypothetical protein JCGZ_04032 [Jatropha curcas]	PREDICTED: Tribolium castaneum cytosol aminopeptidase (LOC663523), mRNA	leucyl aminopeptidase	Cytosol aminopeptidase OS=Bos taurus GN=LAP3 PE=1 SV=3	Putative zinc finger motif, C2HC5-type//Cytosol aminopeptidase family, catalytic domain//Cytosol aminopeptidase family, N-terminal domain//zinc-RING finger domain	regulation of transcription, DNA-templated//proteolysis	zinc ion binding//protein binding//aminopeptidase activity	nucleus//intracellular	Predicted aminopeptidase of the M17 family	802592297	XP_012071507.1	440	2.20647e-44	642914313	XM_969563.3	844	0	K01255	CARP, pepA	http://www.genome.jp/dbget-bin/www_bget?ko:K01255	P00727	1039	6.84119e-132	PF06221//PF00883//PF02789//PF14634	GO:0006355//GO:0006508	GO:0008270//GO:0005515//GO:0004177	GO:0005634//GO:0005622	KOG2597	blast,frame:-2 start:1929 end:304
136	c39658_g1	1554	FALSE	NA	NA	UP	Inf	0.0010539	UP	Inf	8.9294e-05	serine protease family S01A, putative [Phytophthora infestans T30-4]>gi|262106119|gb|EEY64171.1| serine protease family S01A, putative [Phytophthora infestans T30-4]	--	--	Serine protease easter OS=Drosophila melanogaster GN=ea PE=1 SV=3	Trypsin	proteolysis	serine-type endopeptidase activity	--	Trypsin	301119759	XP_002907607.1	288	3.24189e-26	--	--	--	--	--	--	--	P13582	542	1.22941e-61	PF00089	GO:0006508	GO:0004252	--	KOG3627	estscan,start:330 end:1475
137	c39958_g1	1410	FALSE	NA	NA	UP	Inf	0.0060298	UP	Inf	0.00073179	Zinc (Zn2 )-Iron (Fe2 ) Permease (ZIP) Family [Phytophthora infestans T30-4]>gi|262102418|gb|EEY60470.1| Zinc (Zn2 )-Iron (Fe2 ) Permease (ZIP) Family [Phytophthora infestans T30-4]	PREDICTED: Tribolium castaneum zinc transporter ZIP13 homolog (LOC664008), mRNA	solute carrier family 39 (zinc transporter), member 7	Zinc transporter ZIP13 homolog OS=Drosophila melanogaster GN=Zip99C PE=2 SV=1	ZIP Zinc transporter	metal ion transport//transmembrane transport	metal ion transmembrane transporter activity	membrane	Putative zinc transporter	301089604	XP_002895086.1	317	2.76977e-31	642936149	XM_970032.3	41	1.01798e-09	K14713	SLC39A7, KE4, ZIP7	http://www.genome.jp/dbget-bin/www_bget?ko:K14713	Q9VAF0	692	1.25704e-84	PF02535	GO:0030001//GO:0055085	GO:0046873	GO:0016020	KOG2694	blast,frame:-2 start:1283 end:255
138	c39969_g1	828	FALSE	NA	NA	UP	Inf	3.1843e-08	UP	Inf	2.4789e-10	40S ribosomal protein S6 [Phytophthora infestans T30-4]>gi|262099804|gb|EEY57856.1| 40S ribosomal protein S6 [Phytophthora infestans T30-4]	PREDICTED: Bactrocera cucurbitae 40S ribosomal protein S6 (LOC105220138), mRNA	small subunit ribosomal protein S6e	40S ribosomal protein S6 OS=Spodoptera frugiperda GN=RpS6 PE=2 SV=1	Ribosomal protein S6e	translation//ribosome biogenesis	structural constituent of ribosome	intracellular//ribosome	40S ribosomal protein S6	301122631	XP_002909042.1	712	4.57466e-91	751478600	XM_011196555.1	93	7.29042e-39	K02991	RP-S6e, RPS6	http://www.genome.jp/dbget-bin/www_bget?ko:K02991	Q95V32	888	2.31107e-118	PF01092	GO:0006412//GO:0042254	GO:0003735	GO:0005622//GO:0005840	KOG1646	blast,frame:3 start:3 end:773
139	c40198_g1	290	FALSE	NA	NA	UP	Inf	7.9639e-41	UP	Inf	1.3878e-40	--	--	--	--	--	--	--	--	--	--	--	--	--	--	--	--	--	--	--	--	--	--	--	--	--	--	--	--	estscan,start:1 end:208
140	c40298_g1	1028	FALSE	NA	NA	UP	Inf	0.004146	UP	Inf	0.00046082	predicted protein [Physcomitrella patens]>gi|162668236|gb|EDQ54847.1| predicted protein [Physcomitrella patens]	PREDICTED: Tribolium castaneum guanine nucleotide-binding protein subunit beta-like protein (LOC662388), transcript variant X1, mRNA	guanine nucleotide-binding protein subunit beta-2-like 1 protein	Guanine nucleotide-binding protein subunit beta-like protein OS=Drosophila melanogaster GN=Rack1 PE=1 SV=2	WD domain, G-beta repeat	--	protein binding	--	G protein beta subunit-like protein	168056562	XP_001780288.1	1183	4.07085e-160	642933470	XM_968486.3	568	0	K14753	RACK1	http://www.genome.jp/dbget-bin/www_bget?ko:K14753	O18640	1479	0	PF00400	--	GO:0005515	--	KOG0279	blast,frame:1 start:1 end:993
141	c40387_g1	608	FALSE	NA	NA	UP	Inf	5.6914e-17	UP	Inf	7.7152e-21	--	--	--	--	--	--	--	--	--	--	--	--	--	--	--	--	--	--	--	--	--	--	--	--	--	--	--	--	estscan,start:1 end:318
142	c40407_g1	1280	FALSE	NA	NA	UP	Inf	8.226e-11	UP	Inf	1.2761e-10	--	Tenebrio molitor mitochondrion, complete genome	--	--	--	--	--	--	--	--	--	--	--	549530758	KF418153.1	1257	0	--	--	--	--	--	--	--	--	--	--	--	--
143	c40464_g1	1514	FALSE	NA	NA	UP	Inf	3.7816e-06	UP	Inf	8.8128e-08	trypsin-like serine protease [Thalassiosira pseudonana CCMP1335]>gi|220972641|gb|EED90973.1| trypsin-like serine protease, partial [Thalassiosira pseudonana CCMP1335]	Tenebrio molitor mRNA for masquerade-like serine proteinase homologue, complete cds	--	Serine proteinase stubble OS=Drosophila melanogaster GN=Sb PE=2 SV=2	Oleosin//Trypsin	proteolysis	serine-type endopeptidase activity//catalytic activity	monolayer-surrounded lipid storage body//integral component of membrane	Trypsin	224006323	XP_002292122.1	262	3.60926e-23	22779449	AB084067.1	1381	0	--	--	--	Q05319	395	1.6106e-39	PF01277//PF00089	GO:0006508	GO:0004252//GO:0003824	GO:0012511//GO:0016021	KOG3627	blast,frame:-1 start:1481 end:135
144	c40483_g1	479	FALSE	NA	NA	UP	Inf	9.6628e-37	UP	Inf	2.2931e-36	--	PREDICTED: Tribolium castaneum uncharacterized LOC103313692 (LOC103313692), mRNA	--	--	--	--	--	--	--	--	--	--	--	642929492	XM_008197639.1	48	4.2439e-14	--	--	--	--	--	--	--	--	--	--	--	estscan,start:479 end:63; minus strand
145	c40577_g1	500	FALSE	NA	NA	UP	Inf	0.027214	UP	Inf	0.0052693	--	Tenebrio molitor mitochondrion, complete genome	--	--	Presenilin	--	aspartic-type endopeptidase activity	integral component of membrane	--	--	--	--	--	549530758	KF418153.1	476	0	--	--	--	--	--	--	PF01080	--	GO:0004190	GO:0016021	--	--
146	c40589_g1	2411	FALSE	NA	NA	UP	Inf	0.00012182	UP	Inf	4.0667e-05	predicted protein [Hordeum vulgare subsp. vulgare]	PREDICTED: Tribolium castaneum calcium-transporting atpase sarcoplasmic/endoplasmic reticulum type (LOC658328), transcript variant X5, mRNA	Ca2+ transporting ATPase, sarcoplasmic/endoplasmic reticulum	Calcium-transporting ATPase sarcoplasmic/endoplasmic reticulum type OS=Drosophila melanogaster GN=Ca-P60A PE=1 SV=2	E1-E2 ATPase//HRDC domain	--	metal ion binding//nucleic acid binding//nucleotide binding	intracellular	Ca2+ transporting ATPase	326519737	BAK00241.1	2845	0	642935905	XM_008200001.1	1250	0	K05853	ATP2A	http://www.genome.jp/dbget-bin/www_bget?ko:K05853	P22700	3542	0	PF00122//PF00570	--	GO:0046872//GO:0003676//GO:0000166	GO:0005622	KOG0202	blast,frame:1 start:133 end:2409
147	c40713_g1	1018	FALSE	NA	NA	UP	Inf	0.0059768	UP	Inf	0.00072468	PREDICTED: eukaryotic translation initiation factor 2 subunit beta [Malus domestica]>gi|658055257|ref|XP_008363377.1| PREDICTED: eukaryotic translation initiation factor 2 subunit beta [Malus domestica]	--	translation initiation factor 2 subunit 2	Eukaryotic translation initiation factor 2 subunit 2 OS=Drosophila melanogaster GN=eIF-2beta PE=1 SV=1	Influenza Matrix protein (M2)//Domain found in IF2B/IF5	regulation of translational initiation//translational initiation//proton transport	hydrogen ion transmembrane transporter activity//translation initiation factor activity	host cell membrane//ribosome//virion membrane	Translation initiation factor 2, beta subunit (eIF-2beta)	658055255	XP_008363376.1	573	7.77116e-69	--	--	--	--	K03238	EIF2S2	http://www.genome.jp/dbget-bin/www_bget?ko:K03238	P41375	811	6.67192e-105	PF00599//PF01873	GO:0006446//GO:0006413//GO:0015992	GO:0015078//GO:0003743	GO:0033644//GO:0005840//GO:0055036	KOG2768	blast,frame:3 start:3 end:884
148	c40904_g1	923	FALSE	NA	NA	UP	Inf	0.00020987	UP	Inf	0.00012966	predicted protein [Hordeum vulgare subsp. vulgare]	PREDICTED: Tribolium castaneum E-cadherin (LOC655649), mRNA	peptidylprolyl isomerase	Peptidyl-prolyl cis-trans isomerase OS=Drosophila melanogaster GN=Cyp1 PE=1 SV=2	Cyclophilin type peptidyl-prolyl cis-trans isomerase/CLD	protein peptidyl-prolyl isomerization//protein folding	peptidyl-prolyl cis-trans isomerase activity	--	Cyclophilin type peptidyl-prolyl cis-trans isomerase	326521524	BAK00338.1	695	4.16325e-89	642912128	XM_961215.3	509	0	K01802	E5.2.1.8	http://www.genome.jp/dbget-bin/www_bget?ko:K01802	P25007	781	5.88893e-102	PF00160	GO:0000413//GO:0006457	GO:0003755	--	KOG0865	blast,frame:-2 start:922 end:302
149	c40907_g1	523	FALSE	6.0172	0.37051	UP	9.3888	9.9422e-61	UP	3.3805	2.3878e-23	--	--	--	--	--	--	--	--	--	--	--	--	--	--	--	--	--	--	--	--	--	--	--	--	--	--	--	--	estscan,start:523 end:1; minus strand
150	c40910_g1	313	FALSE	NA	NA	UP	Inf	0.0038497	UP	Inf	0.0013408	--	--	--	--	Scorpion toxin-like domain//Arthropod defensin//LUC7 N_terminus//Poliovirus 3A protein like	mRNA splice site selection//defense response//purine nucleobase metabolic process//proteolysis//transport	ion channel inhibitor activity//cysteine-type endopeptidase activity//nucleoside-triphosphatase activity//RNA-directed RNA polymerase activity//mRNA binding	RNA-directed RNA polymerase complex//extracellular region//U1 snRNP	--	--	--	--	--	--	--	--	--	--	--	--	--	--	--	PF00537//PF01097//PF03194//PF08727	GO:0006376//GO:0006952//GO:0006144//GO:0006508//GO:0006810	GO:0008200//GO:0004197//GO:0017111//GO:0003968//GO:0003729	GO:0031379//GO:0005576//GO:0005685	--	--
151	c40926_g1	784	FALSE	NA	NA	UP	Inf	2.772e-27	UP	Inf	4.9928e-33	--	--	--	--	--	--	--	--	--	--	--	--	--	--	--	--	--	--	--	--	--	--	--	--	--	--	--	--	estscan,start:731 end:213; minus strand
152	c41076_g1	871	FALSE	NA	NA	UP	Inf	0.024974	UP	Inf	0.027916	--	--	--	--	--	--	--	--	--	--	--	--	--	--	--	--	--	--	--	--	--	--	--	--	--	--	--	--	estscan,start:1 end:738
153	c41315_g1	543	FALSE	NA	NA	UP	Inf	0.00029845	UP	Inf	1.782e-05	--	--	--	--	--	--	--	--	--	--	--	--	--	--	--	--	--	--	--	--	--	--	--	--	--	--	--	--	estscan,start:1 end:502
154	c41376_g1	866	FALSE	NA	NA	UP	Inf	0.00034152	UP	Inf	0.00041009	NADH dehydrogenase subunit 1, partial (mitochondrion) [Marsupella aquatica]	Tenebrio molitor mitochondrion, complete genome	NADH-ubiquinone oxidoreductase chain 1	NADH-ubiquinone oxidoreductase chain 1 OS=Anopheles gambiae GN=mt:ND1 PE=3 SV=1	NADH dehydrogenase	oxidation-reduction process	--	membrane	NADH dehydrogenase subunit 1	671727790	AII84799.1	470	1.22244e-53	549530758	KF418153.1	854	0	K03878	ND1	http://www.genome.jp/dbget-bin/www_bget?ko:K03878	P34846	790	1.75465e-102	PF00146	GO:0055114	--	GO:0016020	KOG4770	--
155	c41380_g1	787	FALSE	NA	NA	UP	Inf	5.9318e-05	UP	Inf	2.5511e-06	PREDICTED: 40S ribosomal protein S3-3 [Phoenix dactylifera]	Tenebrio molitor strain AAU-P ribosomal protein S3 (RpS3) mRNA, complete cds	small subunit ribosomal protein S3e	40S ribosomal protein S3 OS=Ictalurus punctatus GN=rps3 PE=2 SV=1	KH domain	--	RNA binding	--	40S ribosomal protein S3	672194727	XP_008776367.1	924	1.69895e-123	674303997	KJ868729.1	717	0	K02985	RP-S3e, RPS3	http://www.genome.jp/dbget-bin/www_bget?ko:K02985	Q90YS2	1040	1.226e-141	PF07650	--	GO:0003723	--	KOG3181	blast,frame:-1 start:787 end:38
156	c41567_g1	836	FALSE	NA	NA	UP	Inf	0.010582	UP	Inf	0.0015133	--	--	--	--	Activin types I and II receptor domain	serine family amino acid metabolic process//phosphorylation//transmembrane receptor protein serine/threonine kinase signaling pathway	transmembrane receptor protein serine/threonine kinase activity	membrane	--	--	--	--	--	--	--	--	--	--	--	--	--	--	--	PF01064	GO:0009069//GO:0016310//GO:0007178	GO:0004675	GO:0016020	--	estscan,start:836 end:285; minus strand
157	c41614_g1	531	FALSE	NA	NA	UP	Inf	0.0027285	UP	Inf	0.00027602	hypothetical protein POPTR_0005s23280g [Populus trichocarpa]>gi|743867279|ref|XP_011032690.1| PREDICTED: 40S ribosomal protein S18-like [Populus euphratica]>gi|118481499|gb|ABK92692.1| unknown [Populus trichocarpa]>gi|222856229|gb|EEE93776.1| hypothetical protein POPTR_0005s23280g [Populus trichocarpa]	Curculio glandium mRNA for ribosomal protein S18e (rpS18e gene)	small subunit ribosomal protein S18e	40S ribosomal protein S18 OS=Spodoptera frugiperda GN=RpS18 PE=2 SV=1	Ribosomal protein S13/S18	translation//ribosome biogenesis	structural constituent of ribosome//RNA binding	vacuole//intracellular//cytosolic small ribosomal subunit//plasma membrane//cell wall//ribosome//nucleolus	Ribosomal protein S18	224082650	XP_002306780.1	561	4.25855e-71	70909570	AM048972.1	210	4.16243e-104	K02964	RP-S18e, RPS18	http://www.genome.jp/dbget-bin/www_bget?ko:K02964	Q962R1	679	7.92341e-90	PF00416	GO:0006412//GO:0042254	GO:0003735//GO:0003723	GO:0005773//GO:0005622//GO:0022627//GO:0005886//GO:0005618//GO:0005840//GO:0005730	KOG3311	blast,frame:3 start:3 end:491
158	c41662_g1	1572	FALSE	-0.32628	1	UP	5.766	3.24e-12	UP	6.1147	4.172e-16	PREDICTED: uncharacterized protein LOC101763533 [Setaria italica]	--	--	Pumilio homolog 4 OS=Arabidopsis thaliana GN=APUM4 PE=1 SV=2	PHAT//Pumilio-family RNA binding repeat	regulation of transcription, DNA-templated	RNA binding	--	Translational repressor Pumilio/PUF3 and related RNA-binding proteins (Puf superfamily)	514824948	XP_004987131.1	611	7.79268e-69	--	--	--	--	--	--	--	Q9SS47	155	1.8673e-09	PF09246//PF00806	GO:0006355	GO:0003723	--	KOG1488	estscan,start:1572 end:106; minus strand
159	c41681_g1	532	FALSE	NA	NA	UP	Inf	3.377e-41	UP	Inf	1.4051e-45	--	PREDICTED: Tribolium castaneum keratin-associated protein 19-9b-like (LOC658999), mRNA	--	--	--	--	--	--	--	--	--	--	--	642915835	XM_971208.2	75	4.63774e-29	--	--	--	--	--	--	--	--	--	--	--	estscan,start:532 end:330; minus strand
160	c41681_g2	282	FALSE	NA	NA	UP	Inf	3.8709e-08	UP	Inf	3.382e-09	--	--	--	--	--	--	--	--	--	--	--	--	--	--	--	--	--	--	--	--	--	--	--	--	--	--	--	--	estscan,start:282 end:80; minus strand
161	c41713_g1	800	FALSE	NA	NA	UP	Inf	4.3207e-08	UP	Inf	3.7618e-10	--	--	--	Protein takeout OS=Drosophila melanogaster GN=to PE=2 SV=1	--	--	--	--	--	--	--	--	--	--	--	--	--	--	--	--	Q9VBV3	176	6.48032e-14	--	--	--	--	--	blast,frame:1 start:1 end:741
162	c41842_g1	912	FALSE	NA	NA	UP	Inf	0.033105	UP	Inf	0.0066517	predicted protein [Physcomitrella patens]>gi|162689446|gb|EDQ75818.1| predicted protein [Physcomitrella patens]	PREDICTED: Tribolium castaneum annexin B9 (LOC656298), transcript variant X2, mRNA	annexin A7/11	Annexin B9 OS=Drosophila melanogaster GN=AnxB9 PE=2 SV=2	Annexin	--	calcium ion binding//calcium-dependent phospholipid binding	--	Annexin	168013928	XP_001759516.1	435	2.02821e-48	642917258	XM_962838.3	408	0	K17095	ANXA7_11	http://www.genome.jp/dbget-bin/www_bget?ko:K17095	P22464	665	3.12035e-83	PF00191	--	GO:0005509//GO:0005544	--	KOG0819	blast,frame:1 start:1 end:546
163	c41934_g1	578	FALSE	NA	NA	UP	Inf	0.0059347	UP	Inf	0.00071964	--	Tenebrio molitor odorant-binding protein 4 mRNA, complete cds	--	General odorant-binding protein 56d OS=Drosophila melanogaster GN=Obp56d PE=1 SV=2	PBP/GOBP family	--	odorant binding	--	--	--	--	--	--	756765726	KP071918.1	405	0	--	--	--	Q8SY61	152	1.3256e-11	PF01395	--	GO:0005549	--	--	blast,frame:-1 start:464 end:39
164	c42044_g3	787	FALSE	-0.24317	1	UP	1.4873	0.015729	UP	1.7349	3.8892e-06	PREDICTED: uncharacterized protein LOC101768168 [Setaria italica]	PREDICTED: Setaria italica uncharacterized LOC101768168 (LOC101768168), mRNA	--	--	--	--	--	--	--	514714629	XP_004953045.1	162	2.79399e-11	835906066	XM_004952988.2	155	2.36656e-73	--	--	--	--	--	--	--	--	--	--	--	blast,frame:2 start:2 end:595
165	c42369_g1	1119	FALSE	NA	NA	UP	Inf	0.00076072	UP	Inf	5.7676e-05	hypothetical protein SELMODRAFT_172407, partial [Selaginella moellendorffii]>gi|302781554|ref|XP_002972551.1| hypothetical protein SELMODRAFT_172861, partial [Selaginella moellendorffii]>gi|300160018|gb|EFJ26637.1| hypothetical protein SELMODRAFT_172861, partial [Selaginella moellendorffii]>gi|300160313|gb|EFJ26931.1| hypothetical protein SELMODRAFT_172407, partial [Selaginella moellendorffii]	PREDICTED: Tribolium castaneum RNA-binding protein squid (LOC663871), transcript variant X2, mRNA	RNA-binding protein Musashi	RNA-binding protein squid OS=Drosophila melanogaster GN=sqd PE=1 SV=3	RNA binding motif//RNA recognition motif. (a.k.a. RRM, RBD, or RNP domain)//Citrate transporter//AICARFT/IMPCHase bienzyme//RNA recognition motif	transmembrane transport//purine nucleobase metabolic process//purine nucleotide biosynthetic process//nitrogen compound metabolic process	phosphoribosylaminoimidazolecarboxamide formyltransferase activity//nucleic acid binding//IMP cyclohydrolase activity//RNA binding	mitochondrial inner membrane peptidase complex//integral component of membrane	RNA-binding protein musashi/mRNA cleavage and polyadenylation factor I complex, subunit HRP1	302780479	XP_002972014.1	363	8.44541e-39	642913256	XM_971104.3	435	0	K14411	MSI	http://www.genome.jp/dbget-bin/www_bget?ko:K14411	Q08473	759	4.07419e-96	PF08777//PF00076//PF03600//PF01808//PF16367	GO:0055085//GO:0006144//GO:0006164//GO:0006807	GO:0004643//GO:0003676//GO:0003937//GO:0003723	GO:0042720//GO:0016021	KOG4205	blast,frame:2 start:80 end:1012
166	c42405_g1	476	FALSE	NA	NA	UP	Inf	8.4791e-06	UP	Inf	7.5161e-06	--	PREDICTED: Tribolium castaneum uncharacterized LOC103313694 (LOC103313694), mRNA	--	--	e3 binding domain	metabolic process	transferase activity, transferring acyl groups	--	--	--	--	--	--	642929496	XM_008197641.1	76	1.14741e-29	--	--	--	--	--	--	PF02817	GO:0008152	GO:0016746	--	--	estscan,start:219 end:28; minus strand
167	c42420_g1	1017	FALSE	NA	NA	UP	Inf	0.00015836	UP	Inf	8.2079e-06	hypothetical protein, partial [Scutellaria baicalensis]	Tenebrio molitor chemosensory protein CSP8 mRNA, complete cds	heat shock 70kDa protein 1/8	Heat shock 70 kDa protein cognate 4 OS=Manduca sexta PE=2 SV=1	MreB/Mbl protein	cell morphogenesis	--	--	Molecular chaperones HSP70/HSC70, HSP70 superfamily	409893161	AFV46216.1	748	1.09714e-95	758213801	KP296750.1	378	0	K03283	HSPA1_8	http://www.genome.jp/dbget-bin/www_bget?ko:K03283	Q9U639	881	5.81456e-111	PF06723	GO:0000902	--	--	KOG0101	blast,frame:-3 start:988 end:401
168	c42432_g1	655	FALSE	NA	NA	UP	Inf	0.010573	UP	Inf	0.0060718	unknown [Lotus japonicus]	Platynereis dumerilii EST IB0AAA35CB01EM1	small subunit ribosomal protein S9e	40S ribosomal protein S9 OS=Drosophila melanogaster GN=RpS9 PE=1 SV=2	S4 domain//Ribosomal protein S4/S9 N-terminal domain	--	rRNA binding//RNA binding	intracellular	Ribosomal protein S4	388490654	AFK33393.1	881	3.58162e-118	83306626	CT032600.1	172	6.92095e-83	K02997	RP-S9e, RPS9	http://www.genome.jp/dbget-bin/www_bget?ko:K02997	P55935	885	1.04328e-119	PF01479//PF00163	--	GO:0019843//GO:0003723	GO:0005622	KOG3301	blast,frame:2 start:11 end:613
169	c42457_g1	257	FALSE	NA	NA	UP	Inf	1.622e-52	UP	Inf	3.0326e-54	--	--	--	--	--	--	--	--	--	--	--	--	--	--	--	--	--	--	--	--	--	--	--	--	--	--	--	--	estscan,start:257 end:1; minus strand
170	c42522_g1	1724	FALSE	1.4492	1	UP	3.9098	0.0047799	UP	2.4685	0.03556	NADH dehydrogenase subunit 4 (mitochondrion) [Sporolithon durum]>gi|534292410|gb|AGU16690.1| NADH dehydrogenase subunit 4 (mitochondrion) [Sporolithon durum]	Homo sapiens isolate 17_Tv_Tuvinian mitochondrion, complete genome	NADH-ubiquinone oxidoreductase chain 4	NADH-ubiquinone oxidoreductase chain 4 OS=Homo sapiens GN=MT-ND4 PE=1 SV=1	NADH-ubiquinone/plastoquinone oxidoreductase chain 4L//NADH-ubiquinone oxidoreductase chain 4, amino terminus//Helper component proteinase	proteolysis//ATP synthesis coupled electron transport//mitochondrial electron transport, NADH to ubiquinone//oxidation-reduction process	oxidoreductase activity, acting on NAD(P)H//cysteine-type endopeptidase activity	--	NADH dehydrogenase subunit 4L and related proteins	586929316	YP_009002125.1	368	8.18742e-36	683415876	KJ856688.1	1700	0	K03881	ND4	http://www.genome.jp/dbget-bin/www_bget?ko:K03881	P03905	1298	1.2829e-172	PF00420//PF01059//PF00851	GO:0006508//GO:0042773//GO:0006120//GO:0055114	GO:0016651//GO:0004197	--	KOG4669	--
171	c42565_g1	451	FALSE	NA	NA	UP	Inf	0.0041076	UP	Inf	0.00054418	PREDICTED: 40S ribosomal protein S12-like isoform X2 [Phoenix dactylifera]	PREDICTED: Tribolium castaneum 40S ribosomal protein S12 (LOC661058), mRNA	small subunit ribosomal protein S12e	40S ribosomal protein S12 OS=Drosophila melanogaster GN=RpS12 PE=1 SV=2	Late 100kD protein	intracellular transport of viral protein in host cell	--	--	40S ribosomal protein S12	672122880	XP_008784784.1	433	2.00218e-52	642927565	XM_967247.2	269	5.57678e-137	K02951	RP-S12e, RPS12	http://www.genome.jp/dbget-bin/www_bget?ko:K02951	P80455	516	1.06143e-65	PF02438	GO:0019060	--	--	KOG3406	blast,frame:-3 start:449 end:3
172	c42611_g1	1738	FALSE	NA	NA	UP	Inf	9.8053e-06	UP	Inf	2.7934e-07	protein disulfide-isomerase, putative [Phytophthora infestans T30-4]>gi|262101981|gb|EEY60033.1| protein disulfide-isomerase, putative [Phytophthora infestans T30-4]	PREDICTED: Tribolium castaneum protein disulfide-isomerase (LOC103312345), mRNA	protein disulfide-isomerase A1	Protein disulfide-isomerase OS=Drosophila melanogaster GN=Pdi PE=2 SV=1	Glutaredoxin//AhpC/TSA family//Thioredoxin//ERp29, N-terminal domain//Redoxin	obsolete electron transport//cell redox homeostasis//protein secretion//oxidation-reduction process	oxidoreductase activity//antioxidant activity//electron carrier activity//protein disulfide oxidoreductase activity	endoplasmic reticulum lumen	Protein disulfide isomerase (prolyl 4-hydroxylase beta subunit)	301089720	XP_002895135.1	925	5.93302e-115	642916359	XM_008192766.1	791	0	K09580	PDIA1, P4HB	http://www.genome.jp/dbget-bin/www_bget?ko:K09580	P54399	1497	0	PF00462//PF00578//PF00085//PF07912//PF08534	GO:0006118//GO:0045454//GO:0009306//GO:0055114	GO:0016491//GO:0016209//GO:0009055//GO:0015035	GO:0005788	KOG0190	blast,frame:3 start:12 end:1526
173	c42661_g1	1059	FALSE	NA	NA	UP	Inf	3.4101e-19	UP	Inf	6.4555e-19	predicted protein [Physcomitrella patens]>gi|162695177|gb|EDQ81522.1| predicted protein [Physcomitrella patens]	PREDICTED: Tribolium castaneum 40S ribosomal protein S2 (LOC664315), mRNA	small subunit ribosomal protein S2e	40S ribosomal protein S2 OS=Drosophila melanogaster GN=RpS2 PE=1 SV=2	Ribosomal protein S5, C-terminal domain//Ribosomal protein S5, N-terminal domain	ribosome biogenesis//translation	structural constituent of ribosome//RNA binding	ribosome//small ribosomal subunit	40S ribosomal protein S2/30S ribosomal protein S5	168002136	XP_001753770.1	928	5.95012e-122	642920091	XM_970322.3	430	0	K02981	RP-S2e, RPS2	http://www.genome.jp/dbget-bin/www_bget?ko:K02981	P31009	1020	8.82349e-137	PF03719//PF00333	GO:0042254//GO:0006412	GO:0003735//GO:0003723	GO:0005840//GO:0015935	KOG0877	blast,frame:2 start:26 end:865
174	c42688_g1	308	FALSE	NA	NA	UP	Inf	4.4202e-10	UP	Inf	7.9104e-10	--	--	--	Chymotrypsin-elastase inhibitor ixodidin OS=Rhipicephalus microplus PE=1 SV=2	--	--	--	--	--	--	--	--	--	--	--	--	--	--	--	--	P83516	123	1.22785e-08	--	--	--	--	--	blast,frame:-1 start:308 end:84
175	c42755_g1	751	FALSE	NA	NA	UP	Inf	0.00024199	UP	Inf	1.3824e-05	thioredoxin H [Helicosporidium sp. ex Simulium jonesi]	Culex quinquefasciatus conserved hypothetical protein, mRNA	thioredoxin 1	Thioredoxin-2 OS=Drosophila yakuba GN=Trx-2 PE=3 SV=1	AhpC/TSA family//Thioredoxin//Redoxin//Mitosis protein DIM1	oxidation-reduction process//cell redox homeostasis//mRNA splicing, via spliceosome	antioxidant activity//oxidoreductase activity	spliceosomal complex	Thioredoxin	53801490	AAU93947.1	254	7.94087e-25	170051913	XM_001861948.1	85	1.84343e-34	K03671	trxA	http://www.genome.jp/dbget-bin/www_bget?ko:K03671	Q6XHI1	353	2.84075e-40	PF00578//PF00085//PF08534//PF02966	GO:0055114//GO:0045454//GO:0000398	GO:0016209//GO:0016491	GO:0005681	KOG0907	blast,frame:-1 start:730 end:272
176	c42783_g1	1707	FALSE	NA	NA	UP	Inf	1.2394e-08	UP	Inf	8.3438e-11	unnamed protein product [Chondrus crispus]>gi|507108034|emb|CDF41418.1| unnamed protein product [Chondrus crispus]	--	acetylcholinesterase	Esterase FE4 OS=Myzus persicae PE=1 SV=1	alpha/beta hydrolase fold	metabolic process	hydrolase activity	--	Carboxylesterase and related proteins	546302472	XP_005711712.1	459	1.03015e-47	--	--	--	--	K01049	ACHE	http://www.genome.jp/dbget-bin/www_bget?ko:K01049	P35502	762	3.32911e-91	PF07859	GO:0008152	GO:0016787	--	KOG1516	blast,frame:-3 start:1705 end:50
177	c42899_g1	1070	FALSE	NA	NA	UP	Inf	0.0025409	UP	Inf	0.00025618	--	Tribolium castaneum cuticular protein analogous to peritrophins 3-B (Cpap3-b), mRNA	--	Peritrophin-1 OS=Anopheles gambiae GN=Aper1 PE=2 SV=2	Chitin binding Peritrophin-A domain//Conotoxin	chitin metabolic process//pathogenesis//transport	ion channel inhibitor activity//chitin binding	extracellular region	--	--	--	--	--	402744726	NM_001080097.2	369	0	--	--	--	O76217	125	4.06326e-07	PF01607//PF02950	GO:0006030//GO:0009405//GO:0006810	GO:0008200//GO:0008061	GO:0005576	--	blast,frame:-1 start:1070 end:201
178	c42908_g1	1773	FALSE	#NAME?	1	UP	5.8202	0.0031955	UP	Inf	0.00016001	hypothetical protein GUITHDRAFT_121393 [Guillardia theta CCMP2712]>gi|428163352|gb|EKX32427.1| hypothetical protein GUITHDRAFT_121393 [Guillardia theta CCMP2712]	--	--	Insulin-like growth factor-binding protein complex acid labile subunit OS=Homo sapiens GN=IGFALS PE=1 SV=1	Leucine Rich Repeat//Leucine rich repeat	--	protein binding	--	FOG: Leucine rich repeat	551633094	XP_005819407.1	374	4.2338e-35	--	--	--	--	--	--	--	P35858	358	9.11687e-35	PF00560//PF13855	--	GO:0005515	--	KOG0619	blast,frame:2 start:2 end:1660
179	c42926_g1	314	FALSE	NA	NA	UP	Inf	0.019322	UP	Inf	0.0033083	--	--	--	--	--	--	--	--	--	--	--	--	--	--	--	--	--	--	--	--	--	--	--	--	--	--	--	--	estscan,start:1 end:280
180	c42949_g2	416	FALSE	NA	NA	UP	Inf	0.032844	UP	Inf	0.0066171	predicted protein [Hordeum vulgare subsp. vulgare]	PREDICTED: Tribolium castaneum uncharacterized LOC662463 (LOC662463), mRNA	--	Larval cuticle protein A1A OS=Tenebrio molitor PE=1 SV=1	Insect cuticle protein	--	structural constituent of cuticle	--	--	326509077	BAJ86931.1	163	2.20413e-12	642912788	XM_008203031.1	148	9.37423e-70	--	--	--	P80681	249	1.71715e-25	PF00379	--	GO:0042302	--	--	blast,frame:-3 start:414 end:1
181	c43003_g1	687	FALSE	NA	NA	UP	Inf	0.00099093	UP	Inf	8.0324e-05	60S ribosomal protein [Aphanomyces astaci]>gi|574100284|gb|ETV65867.1| 60S ribosomal protein [Aphanomyces astaci]	PREDICTED: Tribolium castaneum 60S ribosomal protein L15 (LOC657702), transcript variant X1, mRNA	large subunit ribosomal protein L15e	60S ribosomal protein L15 OS=Chironomus tentans GN=RpL15 PE=3 SV=3	Ribosomal L15	ribosome biogenesis//translation	structural constituent of ribosome	ribosome	60s ribosomal protein L15	698823183	XP_009844620.1	573	2.43285e-71	642936865	XM_964145.3	405	0	K02877	RP-L15e, RPL15	http://www.genome.jp/dbget-bin/www_bget?ko:K02877	P30736	718	4.48514e-94	PF00827	GO:0042254//GO:0006412	GO:0003735	GO:0005840	KOG1678	blast,frame:-2 start:686 end:54
182	c43047_g1	660	FALSE	NA	NA	UP	Inf	3.151e-16	UP	Inf	5.652e-16	--	--	--	--	--	--	--	--	--	--	--	--	--	--	--	--	--	--	--	--	--	--	--	--	--	--	--	--	estscan,start:660 end:182; minus strand
183	c43075_g1	819	FALSE	NA	NA	UP	Inf	0.0072098	UP	Inf	0.0009391	predicted protein [Hordeum vulgare subsp. vulgare]	Culex quinquefasciatus elongation factor 2, mRNA	elongation factor 2	Elongation factor 2 OS=Drosophila melanogaster GN=EF2 PE=1 SV=4	Protein of unknown function, DUF258//50S ribosome-binding GTPase	--	GTPase activity//GTP binding	--	Elongation factor 2	326497203	BAK02186.1	1003	3.03329e-127	170029843	XM_001842749.1	344	2.12653e-178	K03234	EEF2	http://www.genome.jp/dbget-bin/www_bget?ko:K03234	P13060	1095	8.43158e-142	PF03193//PF01926	--	GO:0003924//GO:0005525	--	KOG0469	blast,frame:-2 start:782 end:3
184	c43075_g2	2019	FALSE	NA	NA	UP	Inf	2.8144e-08	UP	Inf	2.2097e-10	predicted protein [Hordeum vulgare subsp. vulgare]	PREDICTED: Tribolium castaneum translation elongation factor 2 (LOC664546), mRNA	elongation factor 2	Translation elongation factor 2 OS=Bombyx mori GN=tef2 PE=1 SV=1	Elongation factor Tu domain 2//Tymovirus coat protein//Elongation factor G, domain IV	--	GTP binding//structural molecule activity	viral capsid	Elongation factor 2	326497203	BAK02186.1	2544	0	642929860	XM_970542.2	983	0	K03234	EEF2	http://www.genome.jp/dbget-bin/www_bget?ko:K03234	Q1HPK6	2852	0	PF03144//PF00983//PF03764	--	GO:0005525//GO:0005198	GO:0019028	KOG0469	blast,frame:1 start:1 end:1779
185	c43296_g1	429	FALSE	NA	NA	UP	Inf	0.0071201	UP	Inf	0.0009351	unnamed protein product [Coffea canephora]	PREDICTED: Tribolium castaneum 40S ribosomal protein S26 (LOC662743), mRNA	small subunit ribosomal protein S26e	40S ribosomal protein S26 OS=Anopheles gambiae GN=RpS26 PE=3 SV=2	Ribosomal protein S26e	translation//ribosome biogenesis	structural constituent of ribosome	ribosome//intracellular	40s ribosomal protein S26	661892893	CDP04051.1	410	1.34364e-48	642931054	XM_968823.2	186	7.28364e-91	K02976	RP-S26e, RPS26	http://www.genome.jp/dbget-bin/www_bget?ko:K02976	Q9GT45	491	1.94527e-62	PF01283	GO:0006412//GO:0042254	GO:0003735	GO:0005840//GO:0005622	KOG1768	blast,frame:-2 start:428 end:24
186	c43362_g1	1448	FALSE	0.60284	1	UP	3.2043	0.032858	UP	2.6111	0.02406	PREDICTED: PLASMODESMATA CALLOSE-BINDING PROTEIN 2 [Setaria italica]	PREDICTED: Setaria italica PLASMODESMATA CALLOSE-BINDING PROTEIN 2 (LOC101764898), mRNA	--	Cuticle protein 3 OS=Lonomia obliqua PE=1 SV=2	Insect cuticle protein	--	structural constituent of cuticle	--	--	514779023	XP_004969247.1	149	2.1575e-08	835976699	XM_004969190.2	133	7.53461e-61	--	--	--	P85197	268	9.09571e-26	PF00379	--	GO:0042302	--	--	estscan,start:654 end:1280
187	c43455_g1	1514	FALSE	2.4904	1	UP	10.642	0.00071107	UP	8.1682	0.0096365	hypothetical protein SHCRBa_015_D16_F_90 [Saccharum hybrid cultivar R570]	Panicum virgatum clone PV_ABa003-H05, complete sequence	--	--	E10-like protein conserved region	oxidation-reduction process	thiol oxidase activity	--	--	530278432	AGT16418.1	131	4.31348e-07	312283748	AC243217.1	79	8.22851e-31	--	--	--	--	--	--	PF04805	GO:0055114	GO:0016972	--	--	blast,frame:-3 start:1086 end:748
188	c43468_g1	764	FALSE	NA	NA	UP	Inf	0.0048481	UP	Inf	0.00056833	unknown [Picea sitchensis]	--	superoxide dismutase, Cu-Zn family	Superoxide dismutase [Cu-Zn] OS=Halocynthia roretzi PE=1 SV=2	Copper/zinc superoxide dismutase (SODC)	oxidation-reduction process//superoxide metabolic process	metal ion binding	--	Cu2+/Zn2+ superoxide dismutase SOD1	116780952	ABK21896.1	346	4.3906e-37	--	--	--	--	K04565	SOD1	http://www.genome.jp/dbget-bin/www_bget?ko:K04565	P81926	339	1.78134e-37	PF00080	GO:0055114//GO:0006801	GO:0046872	--	KOG0441	blast,frame:3 start:60 end:602
189	c43515_g1	1389	FALSE	NA	NA	UP	Inf	0.00015551	UP	Inf	8.1136e-06	--	--	--	--	--	--	--	--	--	--	--	--	--	--	--	--	--	--	--	--	--	--	--	--	--	--	--	--	estscan,start:1389 end:15; minus strand
190	c43561_g1	481	FALSE	NA	NA	UP	Inf	0.010237	UP	Inf	0.0014739	predicted protein [Hordeum vulgare subsp. vulgare]	Georissus sp. APV-2005 partial mRNA for ribosomal protein S20e (rpS20e gene)	small subunit ribosomal protein S20e	40S ribosomal protein S20 OS=Drosophila melanogaster GN=RpS20 PE=1 SV=1	--	--	--	--	40S ribosomal protein S20	326497195	BAK02182.1	471	2.95285e-58	70909582	AM048978.1	76	1.16036e-29	K02969	RP-S20e, RPS20	http://www.genome.jp/dbget-bin/www_bget?ko:K02969	P55828	476	8.52804e-60	--	--	--	--	KOG0900	blast,frame:-2 start:432 end:28
191	c43636_g1	1648	FALSE	NA	NA	UP	Inf	0.0053489	UP	Inf	0.0064288	inter-alpha-trypsin inhibitor heavy chain-like protein [Medicago truncatula]	--	--	Inter-alpha-trypsin inhibitor heavy chain H4 OS=Homo sapiens GN=ITIH4 PE=1 SV=4	Domain of unknown function (DUF3377)	--	metalloendopeptidase activity	--	--	657372678	KEH18485.1	137	1.69732e-06	--	--	--	--	--	--	--	Q14624	450	4.89821e-46	PF11857	--	GO:0004222	--	--	blast,frame:3 start:3 end:1571
192	c43836_g2	595	FALSE	1.8277	1	UP	4.0694	5.4558e-10	UP	2.2566	0.0090862	--	--	--	--	--	--	--	--	--	--	--	--	--	--	--	--	--	--	--	--	--	--	--	--	--	--	--	--	estscan,start:1 end:595
193	c44006_g1	1611	FALSE	NA	NA	UP	Inf	0.00012474	UP	Inf	6.292e-06	NADH dehydrogenase subunit 5 (mitochondrion) [Riquetophycus sp. HSY-2014a]	Tenebrio molitor mitochondrion, complete genome	NADH-ubiquinone oxidoreductase chain 5	NADH-ubiquinone oxidoreductase chain 5 OS=Anopheles quadrimaculatus GN=ND5 PE=3 SV=1	NADH dehydrogenase subunit 5 C-terminus//NADH-ubiquinone/plastoquinone oxidoreductase chain 4L	mitochondrial electron transport, NADH to ubiquinone//proton transport//oxidation-reduction process//ATP synthesis coupled electron transport//sodium ion transport//ubiquinone biosynthetic process	NADH dehydrogenase (ubiquinone) activity//oxidoreductase activity, acting on NAD(P)H	--	NADH dehydrogenase subunits 2, 5, and related proteins	612408006	AHX02488.1	384	1.88636e-37	549530758	KF418153.1	1602	0	K03883	ND5	http://www.genome.jp/dbget-bin/www_bget?ko:K03883	P33510	1170	3.1772e-152	PF06455//PF00420	GO:0006120//GO:0015992//GO:0055114//GO:0042773//GO:0006814//GO:0006744	GO:0008137//GO:0016651	--	KOG4668	--
194	c44055_g2	285	FALSE	NA	NA	UP	Inf	6.3372e-09	UP	Inf	3.5926e-11	--	--	--	--	--	--	--	--	--	--	--	--	--	--	--	--	--	--	--	--	--	--	--	--	--	--	--	--	estscan,start:141 end:285
195	c44314_g1	1426	FALSE	NA	NA	UP	Inf	1.8605e-05	UP	Inf	5.8674e-07	predicted protein [Hordeum vulgare subsp. vulgare]	Culex quinquefasciatus tubulin beta chain, mRNA	tubulin beta	Tubulin beta-3 chain OS=Drosophila melanogaster GN=betaTub60D PE=2 SV=2	Tubulin/FtsZ family, GTPase domain	--	GTPase activity	--	Beta tubulin	326509243	BAJ91538.1	1537	0	170033537	XM_001844582.1	474	0	K07375	TUBB	http://www.genome.jp/dbget-bin/www_bget?ko:K07375	P08841	1622	0	PF00091	--	GO:0003924	--	KOG1375	blast,frame:1 start:1 end:1062
196	c44432_g1	297	FALSE	NA	NA	UP	Inf	1.6819e-34	UP	Inf	1.1237e-38	--	--	--	--	--	--	--	--	--	--	--	--	--	--	--	--	--	--	--	--	--	--	--	--	--	--	--	--	--
197	c44489_g1	1364	FALSE	NA	NA	UP	Inf	0.0001528	UP	Inf	7.9887e-06	acid phosphatase [Galdieria sulphuraria]>gi|452822006|gb|EME29030.1| acid phosphatase [Galdieria sulphuraria]	--	--	Venom acid phosphatase Acph-1 OS=Apis mellifera PE=1 SV=1	Copper fist DNA binding domain//Histidine phosphatase superfamily (branch 2)	riboflavin metabolic process//hexachlorocyclohexane metabolic process//regulation of transcription, DNA-templated	DNA binding//copper ion binding//acid phosphatase activity//transcription factor activity, sequence-specific DNA binding	nucleus//transcription factor complex	Lysosomal & prostatic acid phosphatases	545706466	XP_005705550.1	309	7.08279e-29	--	--	--	--	--	--	--	Q5BLY5	568	4.37986e-66	PF00649//PF00328	GO:0006771//GO:0019497//GO:0006355	GO:0003677//GO:0005507//GO:0003993//GO:0003700	GO:0005634//GO:0005667	KOG3720	blast,frame:-1 start:1364 end:213
198	c44556_g1	1184	FALSE	NA	NA	UP	Inf	2.3696e-06	UP	Inf	5.0465e-08	mitochondrial carrier, adenine nucleotidetranslocator [Galdieria sulphuraria]>gi|452820872|gb|EME27909.1| mitochondrial carrier, adenine nucleotidetranslocator [Galdieria sulphuraria]	PREDICTED: Tribolium castaneum ADP,ATP carrier protein 1 (LOC662040), mRNA	solute carrier family 25 (mitochondrial adenine nucleotide translocator), member 4/5/6/31	ADP,ATP carrier protein 1 OS=Anopheles gambiae GN=AGAP006782 PE=2 SV=2	--	--	--	--	Mitochondrial ADP/ATP carrier proteins	545704211	XP_005704429.1	1018	2.3095e-133	642918518	XM_968164.3	547	0	K05863	SLC25A4S, ANT	http://www.genome.jp/dbget-bin/www_bget?ko:K05863	Q27238	1285	7.07722e-176	--	--	--	--	KOG0749	blast,frame:-3 start:1149 end:241
199	c44586_g1	1300	FALSE	NA	NA	UP	Inf	0.031958	UP	Inf	0.0064288	--	--	--	Lysosome-associated membrane glycoprotein 1 OS=Cricetulus griseus GN=LAMP1 PE=2 SV=1	Lysosome-associated membrane glycoprotein (Lamp)//Transcription factor IIA, alpha/beta subunit	transcription initiation from RNA polymerase II promoter	--	transcription factor TFIIA complex//membrane	Lysosomal-associated membrane protein	--	--	--	--	--	--	--	--	--	--	--	P49129	133	3.11423e-07	PF01299//PF03153	GO:0006367	--	GO:0005672//GO:0016020	KOG4818	blast,frame:-2 start:1227 end:184
200	c44630_g1	273	FALSE	NA	NA	UP	Inf	2.9886e-41	UP	Inf	6.0317e-41	--	--	--	--	Lamprin//Chorion protein	multicellular organismal development//chorion-containing eggshell formation	structural molecule activity//structural constituent of chorion	proteinaceous extracellular matrix//chorion	--	--	--	--	--	--	--	--	--	--	--	--	--	--	--	PF06403//PF01723	GO:0007275//GO:0007304	GO:0005198//GO:0005213	GO:0005578//GO:0042600	--	estscan,start:273 end:61; minus strand
201	c44630_g2	648	FALSE	NA	NA	UP	Inf	7.5179e-07	UP	Inf	1.2103e-08	--	--	--	--	--	--	--	--	--	--	--	--	--	--	--	--	--	--	--	--	--	--	--	--	--	--	--	--	estscan,start:1 end:627
202	c44635_g1	1409	FALSE	NA	NA	UP	Inf	0.01505	UP	Inf	0.0024025	--	PREDICTED: Tribolium castaneum neurofilament heavy polypeptide-like (LOC660731), mRNA	--	--	--	--	--	--	--	--	--	--	--	642930953	XM_971262.2	212	8.89298e-105	--	--	--	--	--	--	--	--	--	--	--	estscan,start:1 end:1383
203	c44703_g1	1765	FALSE	NA	NA	UP	Inf	2.2148e-10	UP	Inf	6.0285e-13	predicted protein [Hordeum vulgare subsp. vulgare]	PREDICTED: Tribolium castaneum elongation factor 1-alpha (LOC658093), transcript variant X1, mRNA	elongation factor 1-alpha	Elongation factor 1-alpha OS=Bombyx mori PE=2 SV=1	Elongation factor Tu domain 2//50S ribosome-binding GTPase//Gtr1/RagA G protein conserved region	--	GTP binding	--	Translation elongation factor EF-1 alpha/Tu	326492680	BAJ90196.1	1890	0	642922943	XM_008202241.1	1000	0	K03231	EEF1A	http://www.genome.jp/dbget-bin/www_bget?ko:K03231	P29520	2268	0	PF03144//PF01926//PF04670	--	GO:0005525	--	KOG0052	blast,frame:2 start:38 end:1429
204	c44820_g1	503	FALSE	NA	NA	UP	Inf	5.4854e-06	UP	Inf	1.3963e-07	--	--	--	--	--	--	--	--	--	--	--	--	--	--	--	--	--	--	--	--	--	--	--	--	--	--	--	--	estscan,start:1 end:187
205	c44849_g1	3168	FALSE	NA	NA	UP	Inf	2.5977e-12	UP	Inf	2.9237e-15	--	PREDICTED: Tribolium castaneum paramyosin, long form (LOC659309), mRNA	--	Paramyosin, long form OS=Drosophila melanogaster GN=Prm PE=1 SV=1	S-adenosyl-L-homocysteine hydrolase//Intermediate filament protein//Methyl-accepting chemotaxis protein (MCP) signalling domain//Influenza C hemagglutinin stalk//Myosin tail	methionine metabolic process//one-carbon metabolic process//fusion of virus membrane with host plasma membrane//signal transduction	motor activity//host cell surface receptor binding//adenosylhomocysteinase activity//structural molecule activity//signal transducer activity	myosin complex//intermediate filament//cell surface//viral envelope//membrane	Myosin class II heavy chain	--	--	--	--	642918450	XM_965626.3	1729	0	--	--	--	P35415	2825	0	PF05221//PF00038//PF00015//PF08720//PF01576	GO:0006555//GO:0006730//GO:0019064//GO:0007165	GO:0003774//GO:0046789//GO:0004013//GO:0005198//GO:0004871	GO:0016459//GO:0005882//GO:0009986//GO:0019031//GO:0016020	KOG0161	blast,frame:2 start:119 end:2758
206	c44879_g1	452	FALSE	NA	NA	UP	Inf	5.2618e-24	UP	Inf	4.0809e-29	--	Tenebrio molitor coleoptericin A mRNA, complete cds	--	Coleoptericin OS=Zophobas atratus PE=1 SV=1	Coleoptericin	defense response to bacterium	--	extracellular region	--	--	--	--	--	669688126	KF957599.1	404	0	--	--	--	P80032	239	6.52084e-25	PF06286	GO:0042742	--	GO:0005576	--	blast,frame:1 start:1 end:411
207	c44951_g1	330	FALSE	NA	NA	UP	Inf	0.0072043	UP	Inf	0.0009391	Ribosomal protein L37ae [Blastocystis hominis]>gi|300176061|emb|CBK23372.2| Ribosomal protein L37ae [Blastocystis hominis]	Chrysomela tremulae ribosomal protein L37A (RpL37A) mRNA, complete cds	large subunit ribosomal protein L37Ae	60S ribosomal protein L37a OS=Drosophila melanogaster GN=RpL37A PE=1 SV=3	Ribosomal L37ae protein family	ribosome biogenesis//translation	structural constituent of ribosome	intracellular//ribosome	60S ribosomal protein L37	855311212	XP_012897420.1	300	2.11106e-33	264667450	GU120461.1	138	2.63307e-64	K02921	RP-L37Ae, RPL37A	http://www.genome.jp/dbget-bin/www_bget?ko:K02921	Q9VMU4	358	4.03822e-43	PF01780	GO:0042254//GO:0006412	GO:0003735	GO:0005622//GO:0005840	KOG0402	blast,frame:1 start:1 end:330
208	c44979_g1	566	FALSE	NA	NA	UP	Inf	0.00060203	UP	Inf	4.2686e-05	--	--	--	--	EF hand//Destabilase	carbohydrate metabolic process	calcium ion binding//lysozyme activity	--	--	--	--	--	--	--	--	--	--	--	--	--	--	--	--	PF00036//PF05497	GO:0005975	GO:0005509//GO:0003796	--	--	estscan,start:1 end:514
209	c45028_g1	1945	FALSE	NA	NA	UP	Inf	3.9214e-06	UP	Inf	9.1209e-08	S-adenosylmethionine synthetase [Galdieria sulphuraria]>gi|452825626|gb|EME32622.1| S-adenosylmethionine synthetase [Galdieria sulphuraria]	PREDICTED: Tribolium castaneum S-adenosylmethionine synthase (LOC658012), transcript variant X1, mRNA	S-adenosylmethionine synthetase	S-adenosylmethionine synthase OS=Drosophila melanogaster GN=Sam-S PE=2 SV=2	S-adenosylmethionine synthetase, C-terminal domain//S-adenosylmethionine synthetase, central domain//S-adenosylmethionine synthetase, N-terminal domain	S-adenosylmethionine biosynthetic process//methionine metabolic process	methionine adenosyltransferase activity	--	S-adenosylmethionine synthetase	545713678	XP_005709142.1	1263	2.66113e-166	642937314	XM_961585.3	531	0	K00789	metK	http://www.genome.jp/dbget-bin/www_bget?ko:K00789	P40320	1687	0	PF02773//PF02772//PF00438	GO:0006556//GO:0006555	GO:0004478	--	KOG1506	blast,frame:-3 start:1934 end:678
210	c45104_g1	1449	FALSE	NA	NA	UP	Inf	6.8309e-06	UP	Inf	1.774e-07	predicted protein [Hordeum vulgare subsp. vulgare]	PREDICTED: Tribolium castaneum proclotting enzyme-like (LOC100142163), mRNA	--	Limulus clotting factor C OS=Tachypleus tridentatus PE=1 SV=1	Trypsin	proteolysis	serine-type endopeptidase activity	--	Trypsin	326526817	BAK00797.1	188	1.59848e-13	642913030	XM_008203137.1	269	1.88532e-136	--	--	--	P28175	255	8.21104e-22	PF00089	GO:0006508	GO:0004252	--	KOG3627	blast,frame:3 start:3 end:1340
211	c45134_g1	765	FALSE	NA	NA	UP	Inf	3.0159e-08	UP	Inf	2.3562e-10	--	--	--	--	NAD-dependent glycerol-3-phosphate dehydrogenase C-terminus	carbohydrate metabolic process//oxidation-reduction process//glycerol-3-phosphate metabolic process//glycerolipid metabolic process	glycerol-3-phosphate dehydrogenase [NAD+] activity	glycerol-3-phosphate dehydrogenase complex	--	--	--	--	--	--	--	--	--	--	--	--	--	--	--	PF07479	GO:0005975//GO:0055114//GO:0006072//GO:0046486	GO:0004367	GO:0009331	--	estscan,start:234 end:765
212	c45166_g1	1007	FALSE	NA	NA	UP	Inf	0.0019961	UP	Inf	0.00018986	hypothetical protein PHYSODRAFT_353704 [Phytophthora sojae]>gi|348690126|gb|EGZ29940.1| hypothetical protein PHYSODRAFT_353704 [Phytophthora sojae]	Cicindela campestris mRNA for ribosomal protein L23Ae (rpL23Ae gene)	large subunit ribosomal protein L23Ae	60S ribosomal protein L23a OS=Rattus norvegicus GN=Rpl23a PE=2 SV=1	Ribosomal protein L23//Transcription factor IIA, alpha/beta subunit	translation//ribosome biogenesis//transcription initiation from RNA polymerase II promoter	nucleotide binding//structural constituent of ribosome	transcription factor TFIIA complex//ribosome	60s ribosomal protein L23	695381843	XP_009517215.1	484	3.35392e-57	70909770	AM049072.1	138	8.62349e-64	K02893	RP-L23Ae, RPL23A	http://www.genome.jp/dbget-bin/www_bget?ko:K02893	P62752	462	9.08135e-55	PF00276//PF03153	GO:0006412//GO:0042254//GO:0006367	GO:0000166//GO:0003735	GO:0005672//GO:0005840	KOG1751	blast,frame:1 start:1 end:945
213	c45244_g1	985	FALSE	NA	NA	UP	Inf	0.0014207	UP	Inf	0.00012357	--	--	--	Protein takeout OS=Drosophila melanogaster GN=to PE=2 SV=1	--	--	--	--	--	--	--	--	--	--	--	--	--	--	--	--	Q9VBV3	139	1.9051e-08	--	--	--	--	--	blast,frame:3 start:9 end:779
214	c45256_g1	1213	FALSE	NA	NA	UP	Inf	2.3618e-06	UP	Inf	4.2432e-06	--	PREDICTED: Tribolium castaneum mucin-22-like (LOC103313411), mRNA	--	--	--	--	--	--	--	--	--	--	--	642939607	XM_008196615.1	105	2.30769e-45	--	--	--	--	--	--	--	--	--	--	--	estscan,start:1110 end:346; minus strand
215	c45301_g1	634	FALSE	NA	NA	UP	Inf	0.00029067	UP	Inf	1.7369e-05	PREDICTED: 60S ribosomal protein L18-2-like [Phoenix dactylifera]	PREDICTED: Tribolium castaneum 60S ribosomal protein L18 (LOC656416), mRNA	large subunit ribosomal protein L18e	60S ribosomal protein L18 OS=Timarcha balearica GN=RpL18 PE=2 SV=1	--	--	--	--	60s ribosomal protein L18	672180062	XP_008810211.1	443	2.6772e-52	642917082	XM_962949.2	281	1.70789e-143	K02883	RP-L18e, RPL18	http://www.genome.jp/dbget-bin/www_bget?ko:K02883	Q4GXG7	592	1.47984e-75	--	--	--	--	KOG1714	blast,frame:3 start:3 end:584
216	c45327_g1	1743	FALSE	NA	NA	UP	Inf	0.00018009	UP	Inf	9.2932e-06	PREDICTED: heat shock protein 83-like [Nelumbo nucifera]	Tenebrio molitor clone Tm-YHSP90 heat shock protein 90 (HSP90) mRNA, complete cds	molecular chaperone HtpG	Heat shock protein 83 OS=Bombyx mori GN=Hsp83 PE=1 SV=1	Hsp90 protein	protein folding//response to stress	unfolded protein binding//ATP binding	--	Molecular chaperone (HSP90 family)	720067771	XP_010276895.1	1599	0	393010339	JQ918767.1	1719	0	K04079	htpG, HSP90A	http://www.genome.jp/dbget-bin/www_bget?ko:K04079	Q9BLC5	2017	0	PF00183	GO:0006457//GO:0006950	GO:0051082//GO:0005524	--	KOG0019	blast,frame:-1 start:1743 end:1
217	c45350_g1	2411	FALSE	NA	NA	UP	Inf	4.9912e-08	UP	Inf	4.5131e-10	--	PREDICTED: Tribolium castaneum mucin-12 (LOC656100), transcript variant X1, mRNA	--	--	--	--	--	--	--	--	--	--	--	642923499	XM_008195313.1	492	0	--	--	--	--	--	--	--	--	--	--	--	estscan,start:308 end:1159
218	c45359_g1	668	FALSE	NA	NA	UP	Inf	0.0025712	UP	Inf	0.00025832	predicted protein [Hordeum vulgare subsp. vulgare]	PREDICTED: Tribolium castaneum 40S ribosomal protein S8 (LOC655685), mRNA	small subunit ribosomal protein S8e	40S ribosomal protein S8 OS=Spodoptera frugiperda GN=RpS8 PE=2 SV=1	--	--	--	--	40S ribosomal protein S8	326509349	BAJ91591.1	846	1.29162e-112	642924821	XM_962246.3	358	0	K02995	RP-S8e, RPS8	http://www.genome.jp/dbget-bin/www_bget?ko:K02995	Q8WQI5	904	3.08001e-122	--	--	--	--	KOG3283	blast,frame:-1 start:668 end:36
219	c45575_g1	382	FALSE	NA	NA	UP	Inf	1.3857e-10	UP	Inf	3.5217e-13	--	--	--	--	--	--	--	--	--	--	--	--	--	--	--	--	--	--	--	--	--	--	--	--	--	--	--	--	estscan,start:1 end:318
220	c45688_g2	507	FALSE	NA	NA	UP	Inf	0.008856	UP	Inf	0.001214	60S ribosomal protein L10 [Cyanidioschyzon merolae strain 10D]>gi|449016842|dbj|BAM80244.1| 60S ribosomal protein L10 [Cyanidioschyzon merolae strain 10D]	Biphyllus lunatus mRNA for ribosomal protein L10e (rpL10e gene)	large subunit ribosomal protein L10e	60S ribosomal protein L10 OS=Bombyx mandarina GN=RpL10 PE=2 SV=1	Ribosomal protein L16p/L10e	ribosome biogenesis//translation	structural constituent of ribosome	ribosome	60s ribosomal protein L10	544212263	XP_005534851.1	660	2.51606e-85	70909658	AM049016.1	251	6.41403e-127	K02866	RP-L10e, RPL10	http://www.genome.jp/dbget-bin/www_bget?ko:K02866	O96647	799	4.36344e-107	PF00252	GO:0042254//GO:0006412	GO:0003735	GO:0005840	KOG0857	blast,frame:3 start:15 end:506
221	c45876_g1	1286	FALSE	NA	NA	UP	Inf	8.0711e-05	UP	Inf	3.7407e-06	--	PREDICTED: Tribolium castaneum uncharacterized LOC659856 (LOC659856), mRNA	--	--	--	--	--	--	--	--	--	--	--	642923578	XM_971238.2	358	0	--	--	--	--	--	--	--	--	--	--	--	estscan,start:42 end:980
222	c45922_g1	801	FALSE	NA	NA	UP	Inf	3.5168e-05	UP	Inf	1.324e-06	60S ribosomal protein L6 [Medicago truncatula]>gi|355524131|gb|AET04585.1| 60S ribosomal L6-like protein [Medicago truncatula]	PREDICTED: Tribolium castaneum 60S ribosomal protein L6 (LOC661891), mRNA	large subunit ribosomal protein L6e	60S ribosomal protein L6 OS=Sus scrofa GN=RPL6 PE=1 SV=3	Ribosomal protein L6e//Candida agglutinin-like (ALS)//Ribosomal protein L6, N-terminal domain	cell adhesion//ribosome biogenesis//translation	structural constituent of ribosome	ribosome//intracellular	60s ribosomal protein L6	357519641	XP_003630109.1	425	1.87562e-48	642926484	XM_968022.3	330	1.25937e-170	K02934	RP-L6e, RPL6	http://www.genome.jp/dbget-bin/www_bget?ko:K02934	Q2YGT9	526	1.54625e-63	PF01159//PF05792//PF03868	GO:0007155//GO:0042254//GO:0006412	GO:0003735	GO:0005840//GO:0005622	KOG1694	blast,frame:2 start:2 end:790
223	c45941_g1	444	FALSE	NA	NA	UP	Inf	1.4727e-05	UP	Inf	2.1198e-05	--	--	--	--	--	--	--	--	--	--	--	--	--	--	--	--	--	--	--	--	--	--	--	--	--	--	--	--	estscan,start:228 end:392
224	c45956_g1	550	FALSE	NA	NA	UP	Inf	2.0236e-49	UP	Inf	5.6341e-49	--	--	--	Attacin-A OS=Glossina morsitans morsitans PE=1 SV=1	Attacin, C-terminal region	--	--	extracellular region	--	--	--	--	--	--	--	--	--	--	--	--	Q8WTD3	116	2.38138e-06	PF03769	--	--	GO:0005576	--	blast,frame:-1 start:550 end:26
225	c45995_g1	890	FALSE	NA	NA	UP	Inf	7.8517e-07	UP	Inf	1.2635e-08	ribosomal protein S3a, component of cytosolic 80S ribosome and 40S small subunit [Chlamydomonas reinhardtii]>gi|269969596|sp|A8HS48.1|RS3A_CHLRE RecName: Full=40S ribosomal protein S3a>gi|158283213|gb|EDP08964.1| ribosomal protein S3a [Chlamydomonas reinhardtii]	PREDICTED: Tribolium castaneum 40S ribosomal protein S3a (LOC656438), mRNA	small subunit ribosomal protein S3Ae	40S ribosomal protein S3a OS=Biphyllus lunatus PE=2 SV=1	Ribosomal S3Ae family//Partial alpha/beta-hydrolase lipase region	lipid metabolic process//translation//ribosome biogenesis	structural constituent of ribosome	intracellular//plasma membrane//cytosolic ribosome//ribosome//nucleolus//chloroplast//cell wall	40S ribosomal protein S3A	159471131	XP_001693710.1	809	3.72396e-105	642925764	XM_962971.3	439	0	K02984	RP-S3Ae, RPS3A	http://www.genome.jp/dbget-bin/www_bget?ko:K02984	Q6EV04	1169	2.45897e-160	PF01015//PF04083	GO:0006629//GO:0006412//GO:0042254	GO:0003735	GO:0005622//GO:0005886//GO:0022626//GO:0005840//GO:0005730//GO:0009507//GO:0005618	KOG1628	blast,frame:-3 start:888 end:61
226	c46038_g1	1141	FALSE	NA	NA	UP	Inf	0.012629	UP	Inf	0.0019148	trypsin alpha [Emiliania huxleyi CCMP1516]>gi|485648704|gb|EOD41610.1| trypsin alpha [Emiliania huxleyi CCMP1516]	--	--	Serine protease persephone OS=Drosophila melanogaster GN=psh PE=1 SV=1	Trypsin//Copper-binding of amyloid precursor, CuBD	proteolysis	serine-type endopeptidase activity//transition metal ion binding	--	Trypsin	551628117	XP_005794039.1	282	8.41563e-26	--	--	--	--	--	--	--	Q9VWU1	464	1.0128e-51	PF00089//PF12924	GO:0006508	GO:0004252//GO:0046914	--	KOG3627	blast,frame:-1 start:1081 end:2
227	c46063_g1	598	FALSE	NA	NA	UP	Inf	3.0163e-28	UP	Inf	6.7005e-28	--	--	--	--	DAHP synthetase I family	biosynthetic process	--	--	--	--	--	--	--	--	--	--	--	--	--	--	--	--	--	PF00793	GO:0009058	--	--	--	estscan,start:1 end:563
228	c46127_g1	1308	FALSE	NA	NA	UP	Inf	1.3429e-21	UP	Inf	4.9604e-21	--	--	--	--	--	--	--	--	--	--	--	--	--	--	--	--	--	--	--	--	--	--	--	--	--	--	--	--	estscan,start:1 end:1215
229	c46141_g1	788	FALSE	NA	NA	UP	Inf	0.0012265	UP	Inf	0.00010408	hypothetical protein PHYSODRAFT_353862 [Phytophthora sojae]>gi|348683869|gb|EGZ23684.1| hypothetical protein PHYSODRAFT_353862 [Phytophthora sojae]	Tenebrio molitor strain AAU-P glutathione S-transferase sigma (GSTs4) mRNA, complete cds	--	Glutathione S-transferase OS=Blattella germanica PE=1 SV=3	Glutathione S-transferase, N-terminal domain//Glutathione S-transferase, N-terminal domain//Glutathione S-transferase, N-terminal domain	--	protein binding	--	Glutathione S-transferase	695387718	XP_009518972.1	259	1.87055e-24	674304037	KJ868749.1	501	0	--	--	--	O18598	531	2.53902e-65	PF13417//PF02798//PF13409	--	GO:0005515	--	KOG1695	blast,frame:3 start:3 end:647
230	c46153_g1	1512	FALSE	NA	NA	UP	Inf	1.0552e-11	UP	Inf	1.6048e-14	hypothetical protein EMIHUDRAFT_238496 [Emiliania huxleyi CCMP1516]>gi|485629060|gb|EOD24451.1| hypothetical protein EMIHUDRAFT_238496 [Emiliania huxleyi CCMP1516]	--	--	Serine protease easter OS=Drosophila melanogaster GN=ea PE=1 SV=3	Trypsin	proteolysis	serine-type endopeptidase activity	--	Trypsin	551582876	XP_005776880.1	314	3.04142e-28	--	--	--	--	--	--	--	P13582	574	2.0695e-66	PF00089	GO:0006508	GO:0004252	--	KOG3627	estscan,start:736 end:960
231	c46158_g1	916	FALSE	NA	NA	UP	Inf	3.6496e-10	UP	Inf	1.1039e-12	--	--	--	Beta-1,3-glucan-binding protein 2 OS=Manduca sexta PE=1 SV=1	Carbohydrate binding domain (family 32)	--	carbohydrate binding	--	--	--	--	--	--	--	--	--	--	--	--	--	Q8ISB6	263	3.02196e-24	PF15886	--	GO:0030246	--	--	blast,frame:-2 start:915 end:70
232	c46158_g2	951	FALSE	NA	NA	UP	Inf	0.021693	UP	Inf	0.0039586	large subunit ribosomal protein L10Ae, cytoplasmic [Guillardia theta CCMP2712]>gi|428171341|gb|EKX40259.1| large subunit ribosomal protein L10Ae, cytoplasmic [Guillardia theta CCMP2712]	PREDICTED: Tribolium castaneum 60S ribosomal protein L10a (LOC664459), transcript variant X2, mRNA	large subunit ribosomal protein L10Ae	60S ribosomal protein L10a OS=Spodoptera frugiperda GN=RpL10A PE=2 SV=1	Carbohydrate binding domain (family 32)	--	carbohydrate binding	--	60S ribosomal protein L10A	551648915	XP_005827239.1	744	1.30407e-95	642920230	XM_970465.2	321	1.51635e-165	K02865	RP-L10Ae, RPL10A	http://www.genome.jp/dbget-bin/www_bget?ko:K02865	Q963B6	935	2.72191e-125	PF15886	--	GO:0030246	--	KOG1570	blast,frame:2 start:218 end:904
233	c46159_g1	1026	FALSE	NA	NA	UP	Inf	8.5474e-05	UP	Inf	3.9326e-06	PREDICTED: 40S ribosomal protein SA-like [Musa acuminata subsp. malaccensis]	PREDICTED: Tribolium castaneum 40S ribosomal protein SA (LOC658600), mRNA	small subunit ribosomal protein SAe	40S ribosomal protein SA OS=Bombyx mori PE=2 SV=1	Ribosomal protein S2	ribosome biogenesis//translation	structural constituent of ribosome	intracellular//ribosome	40S ribosomal protein SA (P40)/Laminin receptor 1	695053476	XP_009414830.1	750	6.94265e-95	642932652	XM_964976.3	454	0	K02998	RP-SAe, RPSA	http://www.genome.jp/dbget-bin/www_bget?ko:K02998	Q5UAP4	953	2.26107e-126	PF00318	GO:0042254//GO:0006412	GO:0003735	GO:0005622//GO:0005840	KOG0830	blast,frame:2 start:44 end:979
234	c46244_g1	1860	FALSE	NA	NA	UP	Inf	1.1584e-06	UP	Inf	2.4148e-06	hypothetical protein SDRG_10401 [Saprolegnia diclina VS20]>gi|530733641|gb|EQC31883.1| hypothetical protein SDRG_10401 [Saprolegnia diclina VS20]	PREDICTED: Tribolium castaneum beta-lactamase-like protein 2 homolog (LOC661049), transcript variant X1, mRNA	--	Beta-lactamase-like protein 2 homolog OS=Drosophila melanogaster GN=CG12375 PE=2 SV=1	Transcriptional regulatory protein, C terminal	phosphorelay signal transduction system//regulation of transcription, DNA-templated	DNA binding	--	Glyoxylase	669158098	XP_008614611.1	513	3.68764e-56	642923606	XM_967238.3	421	0	--	--	--	Q9VLS9	793	1.09672e-98	PF00486	GO:0000160//GO:0006355	GO:0003677	--	KOG0813	blast,frame:3 start:603 end:1703
235	c46566_g1	322	FALSE	0.44941	1	UP	1.5876	0.00044852	UP	1.1496	0.023326	hypothetical protein SORBIDRAFT_03g006330 [Sorghum bicolor]>gi|241927187|gb|EES00332.1| hypothetical protein SORBIDRAFT_03g006330 [Sorghum bicolor]	Sorghum bicolor hypothetical protein, mRNA	--	--	--	--	--	--	--	242052133	XP_002455212.1	211	1.3398e-20	242052132	XM_002455167.1	123	5.58545e-56	--	--	--	--	--	--	--	--	--	--	--	blast,frame:3 start:3 end:224
236	c46629_g1	581	FALSE	NA	NA	UP	Inf	2.0764e-06	UP	Inf	4.2385e-08	--	--	--	--	--	--	--	--	--	--	--	--	--	--	--	--	--	--	--	--	--	--	--	--	--	--	--	--	estscan,start:404 end:1; minus strand
237	c46629_g2	399	FALSE	NA	NA	UP	Inf	4.9762e-19	UP	Inf	6.0108e-23	--	--	--	--	--	--	--	--	--	--	--	--	--	--	--	--	--	--	--	--	--	--	--	--	--	--	--	--	estscan,start:311 end:1; minus strand
238	c46739_g1	399	FALSE	NA	NA	UP	Inf	7.5255e-06	UP	Inf	2.032e-07	--	--	--	--	--	--	--	--	--	--	--	--	--	--	--	--	--	--	--	--	--	--	--	--	--	--	--	--	estscan,start:399 end:101; minus strand
239	c46795_g1	1168	FALSE	NA	NA	UP	Inf	2.5402e-10	UP	Inf	1.4446e-11	polyubiquitin [Volvox carteri f. nagariensis]	Pediculus humanus corporis ubiquitin, putative, mRNA	ubiquitin C	Polyubiquitin-C OS=Sus scrofa GN=UBC PE=2 SV=1	Ubiquitin-like domain//Ubiquitin family	--	protein binding	--	Ubiquitin and ubiquitin-like proteins	395295	CAA52290.1	1777	0	242021991	XM_002431381.1	498	0	K08770	UBC	http://www.genome.jp/dbget-bin/www_bget?ko:K08770	P0CG68	1814	0	PF14560//PF00240	--	GO:0005515	--	KOG0001	blast,frame:-2 start:1167 end:97
240	c46919_g1	463	FALSE	NA	NA	UP	Inf	2.5878e-25	UP	Inf	9.1727e-25	--	PREDICTED: Tribolium castaneum cuticle protein 16.5, isoform B (LOC657248), mRNA	--	--	--	--	--	--	--	--	--	--	--	642915812	XM_971145.3	140	2.947e-65	--	--	--	--	--	--	--	--	--	--	--	estscan,start:1 end:463
241	c46969_g1	882	FALSE	NA	NA	UP	Inf	1.9583e-10	UP	Inf	5.2311e-13	--	PREDICTED: Tribolium castaneum troponin I (LOC656510), transcript variant X8, mRNA	--	Troponin I OS=Drosophila melanogaster GN=wupA PE=2 SV=3	Troponin	--	--	troponin complex	Troponin I	--	--	--	--	642920672	XM_008194294.1	457	0	--	--	--	P36188	422	6.9922e-48	PF00992	--	--	GO:0005861	KOG3977	blast,frame:1 start:76 end:732
242	c47061_g1	952	FALSE	NA	NA	UP	Inf	0.0032451	UP	Inf	0.0041758	hypothetical protein GUITHDRAFT_121393 [Guillardia theta CCMP2712]>gi|428163352|gb|EKX32427.1| hypothetical protein GUITHDRAFT_121393 [Guillardia theta CCMP2712]	--	--	Chondroadherin OS=Mus musculus GN=Chad PE=2 SV=1	Leucine rich repeat//Leucine Rich Repeat//Late cornified envelope	epidermis development	protein binding	--	FOG: Leucine rich repeat	551633094	XP_005819407.1	209	6.53691e-16	--	--	--	--	--	--	--	O55226	182	9.02085e-14	PF13855//PF00560//PF14672	GO:0008544	GO:0005515	--	KOG0619	blast,frame:3 start:3 end:941
243	c47126_g1	1962	FALSE	NA	NA	UP	Inf	1.0328e-10	UP	Inf	2.5678e-13	hypothetical protein CHLNCDRAFT_59447 [Chlorella variabilis]>gi|307102476|gb|EFN50750.1| hypothetical protein CHLNCDRAFT_59447 [Chlorella variabilis]	Tribolium castaneum chitin deacetylase 2 (Cda2), transcript variant B, mRNA >gnl|BL_ORD_ID|4492016 Tribolium castaneum chitin deacetylase 2B mRNA, complete cds	--	--	Polysaccharide deacetylase//Protein-tyrosine phosphatase//Chitin binding Peritrophin-A domain//Low-density lipoprotein receptor domain class A	nitrogen compound metabolic process//carbohydrate metabolic process//protein dephosphorylation//tyrosine metabolic process//chitin metabolic process	chitin binding//protein tyrosine phosphatase activity//hydrolase activity, acting on carbon-nitrogen (but not peptide) bonds//protein binding	extracellular region	C-type lectin	552809102	XP_005842862.1	330	7.01084e-30	170784825	NM_001122831.1	1058	0	--	--	--	--	--	--	PF01522//PF00102//PF01607//PF00057	GO:0006807//GO:0005975//GO:0006470//GO:0006570//GO:0006030	GO:0008061//GO:0004725//GO:0016810//GO:0005515	GO:0005576	KOG4297	blast,frame:-1 start:1836 end:208
244	c47186_g1	500	FALSE	NA	NA	UP	Inf	4.3502e-29	UP	Inf	3.4499e-35	--	Tenebrio molitor coleoptericin C mRNA, complete cds	--	Acaloleptin A OS=Acalolepta luxuriosa PE=1 SV=2	Coleoptericin	defense response to bacterium	--	extracellular region	--	--	--	--	--	669688130	KF957601.1	420	0	--	--	--	P81592	196	1.27904e-16	PF06286	GO:0042742	--	GO:0005576	--	blast,frame:-1 start:500 end:96
245	c47286_g1	579	FALSE	NA	NA	UP	Inf	1.1626e-26	UP	Inf	2.5441e-32	--	--	--	--	Attacin, C-terminal region	--	--	extracellular region	--	--	--	--	--	--	--	--	--	--	--	--	--	--	--	PF03769	--	--	GO:0005576	--	estscan,start:1 end:480
246	c47311_g1	2513	FALSE	NA	NA	UP	Inf	2.096e-22	UP	Inf	3.0905e-27	hypothetical protein PPTG_01563 [Phytophthora parasitica INRA-310]>gi|675168517|ref|XP_008893143.1| hypothetical protein, variant [Phytophthora parasitica INRA-310]>gi|566022442|gb|ETI45353.1| hypothetical protein F443_10080 [Phytophthora parasitica P1569]>gi|566022443|gb|ETI45354.1| hypothetical protein, variant [Phytophthora parasitica P1569]>gi|567959708|gb|ETK85276.1| hypothetical protein L91…	PREDICTED: Tribolium castaneum polyadenylate-binding protein 1 (LOC657776), transcript variant X1, mRNA	polyadenylate-binding protein	Polyadenylate-binding protein 1 OS=Homo sapiens GN=PABPC1 PE=1 SV=2	Poly-adenylate binding protein, unique domain//RNA recognition motif. (a.k.a. RRM, RBD, or RNP domain)//RNA recognition motif	--	RNA binding//nucleic acid binding	--	Polyadenylate-binding protein (RRM superfamily)	675168515	XP_008893142.1	1468	0	642911247	XM_008201534.1	1348	0	K13126	PABPC	http://www.genome.jp/dbget-bin/www_bget?ko:K13126	P11940	2110	0	PF00658//PF00076//PF16367	--	GO:0003723//GO:0003676	--	KOG0123	blast,frame:1 start:220 end:2103
247	c47334_g2	577	FALSE	NA	NA	UP	Inf	0.00070969	UP	Inf	5.9601e-05	predicted protein [Physcomitrella patens]>gi|162663566|gb|EDQ50323.1| predicted protein [Physcomitrella patens]	Heliconius melpomene ribosomal protein S10 (RpS10) mRNA, complete cds	small subunit ribosomal protein S10e	40S ribosomal protein S10 OS=Spodoptera frugiperda GN=RpS10 PE=2 SV=1	--	--	--	--	40s ribosomal protein s10	168065852	XP_001784860.1	391	6.34749e-45	154091295	EF207982.1	111	4.91572e-49	K02947	RP-S10e, RPS10	http://www.genome.jp/dbget-bin/www_bget?ko:K02947	Q962R9	634	1.49634e-82	--	--	--	--	KOG3344	blast,frame:-1 start:535 end:44
248	c47488_g1	327	FALSE	NA	NA	UP	Inf	9.6628e-37	UP	Inf	1.0304e-40	--	Tenebrio molitor larvae mRNA for tenecin 1, complete cds	--	Tenecin-1 OS=Tenebrio molitor PE=1 SV=1	Arthropod defensin	defense response	--	--	--	--	--	--	--	1235940	D17670.1	319	6.29083e-165	--	--	--	Q27023	431	2.35211e-54	PF01097	GO:0006952	--	--	--	blast,frame:-2 start:326 end:57
249	c47551_g1	497	FALSE	NA	NA	UP	Inf	6.1515e-07	UP	Inf	9.5098e-09	--	Tenebrio molitor LPCP29 gene	--	--	--	--	--	--	--	--	--	--	--	2275131	AJ000044.1	382	0	--	--	--	--	--	--	--	--	--	--	--	estscan,start:26 end:497
250	c47582_g1	508	FALSE	NA	NA	UP	Inf	1.2754e-17	UP	Inf	2.4374e-17	--	--	--	--	--	--	--	--	--	--	--	--	--	--	--	--	--	--	--	--	--	--	--	--	--	--	--	--	estscan,start:152 end:508
251	c47626_g1	1064	FALSE	NA	NA	UP	Inf	5.9498e-10	UP	Inf	2.0732e-12	PREDICTED: 60S acidic ribosomal protein P0-like [Cucumis sativus]>gi|700210704|gb|KGN65800.1| hypothetical protein Csa_1G530120 [Cucumis sativus]	PREDICTED: Tribolium castaneum 60S acidic ribosomal protein P0 (LOC656653), mRNA	large subunit ribosomal protein LP0	60S acidic ribosomal protein P0 OS=Drosophila melanogaster GN=RpLP0 PE=1 SV=1	Ribosomal protein L10	ribosome biogenesis	--	intracellular	60S acidic ribosomal protein P0	449455034	XP_004145258.1	839	6.76457e-108	642921711	XM_970843.3	532	0	K02941	RP-LP0, RPLP0	http://www.genome.jp/dbget-bin/www_bget?ko:K02941	P19889	1252	3.02597e-171	PF00466	GO:0042254	--	GO:0005622	KOG0815	blast,frame:2 start:20 end:1000
252	c47649_g1	1160	FALSE	NA	NA	UP	Inf	0.0018121	UP	Inf	0.00016345	--	--	--	Cuticle protein 6 OS=Blaberus craniifer PE=1 SV=1	Insect cuticle protein	--	structural constituent of cuticle	--	--	--	--	--	--	--	--	--	--	--	--	--	P82119	169	6.76896e-13	PF00379	--	GO:0042302	--	--	blast,frame:-1 start:1160 end:15
253	c47652_g1	690	FALSE	-0.071953	1	UP	1.2952	0.03019	UP	1.3768	0.0022538	PREDICTED: uncharacterized protein LOC101778331 [Setaria italica]	PREDICTED: Setaria italica uncharacterized LOC101778331 (LOC101778331), mRNA	--	--	CAAX protease self-immunity	--	--	membrane	--	514804530	XP_004977137.1	215	1.67455e-18	836002354	XM_004977080.2	392	0	--	--	--	--	--	--	PF02517	--	--	GO:0016020	--	blast,frame:-1 start:690 end:367
254	c47781_g1	1832	FALSE	NA	NA	UP	Inf	5.1674e-09	UP	Inf	2.8169e-11	cytochrome P450 (ISS) [Ostreococcus tauri]>gi|116000779|emb|CAL50459.1| Cytochrome P450, conserved site [Ostreococcus tauri]	Tribolium castaneum cytochrome P450 monooxygenase (Cyp4g14), mRNA	--	Cytochrome P450 4g15 OS=Drosophila melanogaster GN=Cyp4g15 PE=2 SV=1	Cytochrome P450	oxidation-reduction process	iron ion binding//oxidoreductase activity, acting on paired donors, with incorporation or reduction of molecular oxygen//heme binding	--	Cytochrome P450 CYP4/CYP19/CYP26 subfamilies	308799655	XP_003074608.1	353	2.88111e-33	167003805	NM_001114319.1	670	0	--	--	--	Q9VYY4	1925	0	PF00067	GO:0055114	GO:0005506//GO:0016705//GO:0020037	--	KOG0157	estscan,start:171 end:1721
255	c47855_g1	732	FALSE	NA	NA	UP	Inf	2.676e-07	UP	Inf	4.328e-07	--	Tenebrio molitor LPCP29 gene	--	Cuticle protein 7 OS=Blaberus craniifer PE=1 SV=1	Insect cuticle protein	--	structural constituent of cuticle	--	--	--	--	--	--	2275131	AJ000044.1	712	0	--	--	--	P82120	231	4.75735e-22	PF00379	--	GO:0042302	--	--	blast,frame:-2 start:731 end:174
256	c47889_g1	1484	FALSE	NA	NA	UP	Inf	3.2944e-12	UP	Inf	3.8616e-15	predicted protein [Hordeum vulgare subsp. vulgare]	PREDICTED: Tribolium castaneum tubulin alpha 1-like protein (LOC656649), mRNA	tubulin alpha	Tubulin alpha-1 chain OS=Drosophila melanogaster GN=alphaTub84B PE=2 SV=1	Tubulin/FtsZ family, GTPase domain	--	GTPase activity	--	Alpha tubulin	326515212	BAK03519.1	2245	0	642912314	XM_961399.2	914	0	K07374	TUBA	http://www.genome.jp/dbget-bin/www_bget?ko:K07374	P06603	2266	0	PF00091	--	GO:0003924	--	KOG1376	blast,frame:1 start:94 end:1461
257	c48132_g2	393	FALSE	1.0407	1	UP	3.4459	0.012089	UP	2.4168	0.029276	hypothetical protein SORBIDRAFT_05g008610 [Sorghum bicolor]>gi|241936490|gb|EES09635.1| hypothetical protein SORBIDRAFT_05g008610 [Sorghum bicolor]	PREDICTED: Setaria italica probable carboxylesterase 15 (LOC101752757), mRNA	--	Probable carboxylesterase 6 OS=Arabidopsis thaliana GN=CXE6 PE=2 SV=1	--	metabolic process	hydrolase activity	--	--	242070741	XP_002450647.1	371	3.94254e-43	835925012	XM_004955469.2	236	1.06196e-118	--	--	--	Q9SX25	115	2.08839e-06	--	GO:0008152	GO:0016787	--	--	blast,frame:-2 start:392 end:3
258	c48133_g1	1022	FALSE	NA	NA	UP	Inf	3.269e-07	UP	Inf	4.4365e-09	hypothetical protein CHLNCDRAFT_37575 [Chlorella variabilis]>gi|307102770|gb|EFN51038.1| hypothetical protein CHLNCDRAFT_37575 [Chlorella variabilis]	PREDICTED: Tribolium castaneum 60S ribosomal protein L5 (LOC103312128), mRNA	large subunit ribosomal protein L5e	60S ribosomal protein L5 OS=Bombyx mori GN=RpL5 PE=2 SV=1	Ribosomal L18p/L5e family	ribosome biogenesis//translation	structural constituent of ribosome	ribosome//intracellular	60S ribosomal protein L5	552810196	XP_005843140.1	716	7.36969e-90	642936714	XM_008200328.1	442	0	K02932	RP-L5e, RPL5	http://www.genome.jp/dbget-bin/www_bget?ko:K02932	O76190	1065	2.24921e-143	PF00861	GO:0042254//GO:0006412	GO:0003735	GO:0005840//GO:0005622	KOG0875	blast,frame:-2 start:967 end:56
259	c48229_g1	403	FALSE	NA	NA	UP	Inf	6.4449e-11	UP	Inf	1.4258e-13	--	--	--	Serine protease inhibitor I/II OS=Schistocerca gregaria PE=1 SV=1	Pacifastin inhibitor (LCMII)//von Willebrand factor type C domain	--	protein binding//peptidase inhibitor activity	--	--	--	--	--	--	--	--	--	--	--	--	--	O46162	163	7.96068e-14	PF05375//PF00093	--	GO:0005515//GO:0030414	--	--	blast,frame:1 start:1 end:303
260	c48239_g1	903	FALSE	NA	NA	UP	Inf	3.2645e-25	UP	Inf	7.0277e-25	--	--	--	Cuticle protein 6 OS=Blaberus craniifer PE=1 SV=1	Insect cuticle protein	--	structural constituent of cuticle	--	--	--	--	--	--	--	--	--	--	--	--	--	P82119	200	1.31637e-17	PF00379	--	GO:0042302	--	--	blast,frame:-2 start:893 end:174
261	c48278_g1	364	FALSE	NA	NA	UP	Inf	1.0264e-34	UP	Inf	1.1829e-41	--	--	--	--	Arthropod defensin	defense response	--	--	--	--	--	--	--	--	--	--	--	--	--	--	--	--	--	PF01097	GO:0006952	--	--	--	estscan,start:140 end:268
262	c48352_g1	2012	FALSE	NA	NA	UP	Inf	2.83e-14	UP	Inf	9.0929e-15	hypothetical protein CHLNCDRAFT_55609 [Chlorella variabilis]>gi|307102459|gb|EFN50733.1| hypothetical protein CHLNCDRAFT_55609 [Chlorella variabilis]	Tribolium castaneum chitin deacetylase 1 (Cda1), mRNA >gnl|BL_ORD_ID|4492014 Tribolium castaneum chitin deacetylase 1 mRNA, complete cds	--	--	Polysaccharide deacetylase//Low-density lipoprotein receptor domain class A//Chitin binding Peritrophin-A domain	chitin metabolic process//carbohydrate metabolic process//nitrogen compound metabolic process	hydrolase activity, acting on carbon-nitrogen (but not peptide) bonds//protein binding//chitin binding	extracellular region	--	552809036	XP_005842845.1	394	5.01611e-38	156523065	NM_001102476.1	1145	0	--	--	--	--	--	--	PF01522//PF00057//PF01607	GO:0006030//GO:0005975//GO:0006807	GO:0016810//GO:0005515//GO:0008061	GO:0005576	--	blast,frame:-2 start:1999 end:311
263	c48357_g1	2319	FALSE	NA	NA	UP	Inf	7.9651e-06	UP	Inf	2.1687e-07	--	--	--	--	Neurohypophysial hormones, C-terminal Domain//Potassium-channel blocking toxin	neuropeptide signaling pathway//pathogenesis//transport	ion channel inhibitor activity//neurohypophyseal hormone activity	nematocyst//extracellular region	--	--	--	--	--	--	--	--	--	--	--	--	--	--	--	PF00184//PF07936	GO:0007218//GO:0009405//GO:0006810	GO:0008200//GO:0005185	GO:0042151//GO:0005576	--	estscan,start:1 end:2319
264	c48503_g1	677	FALSE	NA	NA	UP	Inf	4.7902e-13	UP	Inf	8.5186e-13	cytochrome c oxidase subunit II [Heterosigma akashiwo]	Tenebrio molitor mitochondrion, complete genome	cytochrome c oxidase subunit 2	Cytochrome c oxidase subunit 2 OS=Simulium vittatum GN=COII PE=3 SV=1	Cytochrome C oxidase subunit II, transmembrane domain	electron transport chain	--	integral component of membrane	Cytochrome c oxidase, subunit II, and related proteins	239811670	ACS27156.1	401	5.96379e-45	549530758	KF418153.1	673	0	K02261	COX2	http://www.genome.jp/dbget-bin/www_bget?ko:K02261	P98021	596	2.61014e-75	PF02790	GO:0022900	--	GO:0016021	KOG4767	--
265	c48666_g1	1226	FALSE	NA	NA	UP	Inf	8.4303e-07	UP	Inf	1.3506e-08	PREDICTED: acidic mammalian chitinase-like [Solanum tuberosum]	--	chitinase	Acidic mammalian chitinase OS=Bos taurus GN=CHIA PE=1 SV=1	Glycosyl hydrolases family 18	carbohydrate metabolic process	hydrolase activity, hydrolyzing O-glycosyl compounds	--	Chitinase	565353535	XP_006343685.1	392	1.7181e-40	--	--	--	--	K01183	E3.2.1.14	http://www.genome.jp/dbget-bin/www_bget?ko:K01183	Q95M17	596	8.54489e-70	PF00704	GO:0005975	GO:0004553	--	KOG2806	blast,frame:-1 start:1226 end:111
266	c48834_g1	1608	FALSE	NA	NA	UP	Inf	0.0015453	UP	Inf	0.001915	predicted protein, partial [Hordeum vulgare subsp. vulgare]	--	--	Cytochrome P450 4C1 OS=Blaberus discoidalis GN=CYP4C1 PE=2 SV=1	Zinc-ribbon containing domain//Cytochrome P450	oxidation-reduction process	heme binding//iron ion binding//oxidoreductase activity, acting on paired donors, with incorporation or reduction of molecular oxygen	integral component of plasma membrane	Cytochrome P450 CYP4/CYP19/CYP26 subfamilies	326502256	BAJ95191.1	360	7.46565e-35	--	--	--	--	--	--	--	P29981	584	2.81016e-66	PF11023//PF00067	GO:0055114	GO:0020037//GO:0005506//GO:0016705	GO:0005887	KOG0157	blast,frame:-1 start:1608 end:103
267	c48871_g1	1254	FALSE	NA	NA	UP	Inf	5.8617e-07	UP	Inf	8.7913e-09	predicted protein [Physcomitrella patens]>gi|162682111|gb|EDQ68532.1| predicted protein [Physcomitrella patens]	Tenebrio molitor SPN40 mRNA for serpin40, complete cds	--	Alaserpin OS=Manduca sexta PE=1 SV=1	--	--	--	--	Serpin	168028326	XP_001766679.1	446	5.92942e-48	281369843	AB514563.1	1155	0	--	--	--	P14754	542	1.24185e-62	--	--	--	--	KOG2392	blast,frame:-1 start:1254 end:67
268	c49002_g1	439	FALSE	NA	NA	UP	Inf	1.9398e-09	UP	Inf	8.7255e-12	--	--	--	--	Scorpion short toxin, BmKK2	pathogenesis//transport	ion channel inhibitor activity	extracellular region	--	--	--	--	--	--	--	--	--	--	--	--	--	--	--	PF00451	GO:0009405//GO:0006810	GO:0008200	GO:0005576	--	--
269	c49004_g1	678	FALSE	NA	NA	UP	Inf	2.5753e-17	UP	Inf	4.0674e-19	--	--	--	--	--	--	--	--	--	--	--	--	--	--	--	--	--	--	--	--	--	--	--	--	--	--	--	--	estscan,start:1 end:592
270	c49069_g1	677	FALSE	NA	NA	UP	Inf	2.8306e-09	UP	Inf	1.382e-11	--	--	--	--	--	--	--	--	--	--	--	--	--	--	--	--	--	--	--	--	--	--	--	--	--	--	--	--	estscan,start:494 end:335; minus strand
271	c49171_g2	752	FALSE	0.47654	1	UP	1.7478	0.00063441	UP	1.2844	0.018362	PREDICTED: F-box protein At5g51370-like [Setaria italica]	PREDICTED: Setaria italica F-box protein At5g51370-like (LOC101755450), mRNA	--	--	F-box domain//F-box-like	--	protein binding	--	--	514715874	XP_004953356.1	224	1.6096e-18	835919085	XM_004953299.2	286	3.39584e-146	--	--	--	--	--	--	PF00646//PF12937	--	GO:0005515	--	--	blast,frame:-1 start:359 end:3
272	c49204_g1	1724	FALSE	NA	NA	UP	Inf	5.2732e-07	UP	Inf	7.9692e-09	PREDICTED: tyrosine decarboxylase 1-like [Sesamum indicum]	Tenebrio molitor mRNA for dopa decarboxylase, complete cds	tyrosine decarboxylase	Aromatic-L-amino-acid decarboxylase OS=Drosophila melanogaster GN=Ddc PE=1 SV=4	Carlavirus putative nucleic acid binding protein//Pyridoxal-dependent decarboxylase conserved domain//Aminotransferase class I and II//Beta-eliminating lyase	regulation of transcription, DNA-templated//carboxylic acid metabolic process//cellular amino acid metabolic process//biosynthetic process	carboxy-lyase activity//lyase activity//pyridoxal phosphate binding//nucleic acid binding	--	Glutamate decarboxylase and related proteins	747066861	XP_011080126.1	1197	4.05841e-156	7768789	AB028848.1	1554	0	K01592	E4.1.1.25	http://www.genome.jp/dbget-bin/www_bget?ko:K01592	P05031	1964	0	PF01623//PF00282//PF00155//PF01212	GO:0006355//GO:0019752//GO:0006520//GO:0009058	GO:0016831//GO:0016829//GO:0030170//GO:0003676	--	KOG0629	blast,frame:3 start:138 end:1571
273	c49268_g1	653	FALSE	NA	NA	UP	Inf	4.2808e-05	UP	Inf	1.3934e-05	--	--	--	--	--	--	--	--	--	--	--	--	--	--	--	--	--	--	--	--	--	--	--	--	--	--	--	--	estscan,start:262 end:486
274	c49285_g1	1807	FALSE	NA	NA	UP	Inf	6.3238e-06	UP	Inf	1.6629e-07	conserved unknown protein [Ectocarpus siliculosus]	--	--	Protein spinster homolog 1 OS=Danio rerio GN=spns1 PE=2 SV=1	Major Facilitator Superfamily//Sugar (and other) transporter	transmembrane transport	transmembrane transporter activity	integral component of membrane	--	298712450	CBJ33225.1	273	3.37033e-23	--	--	--	--	--	--	--	Q7ZU13	145	2.42117e-08	PF07690//PF00083	GO:0055085	GO:0022857	GO:0016021	--	blast,frame:-3 start:1757 end:207
275	c49523_g1	748	FALSE	NA	NA	UP	Inf	0.0069652	UP	Inf	0.0084683	--	PREDICTED: Tribolium castaneum protein takeout (LOC659469), mRNA	--	Protein takeout OS=Drosophila melanogaster GN=to PE=2 SV=1	Photosystem I reaction centre subunit IV / PsaE	photosynthesis	--	photosystem I//photosystem I reaction center	--	--	--	--	--	642926843	XM_965773.2	47	2.44281e-13	--	--	--	Q9VBV3	226	1.60591e-20	PF02427	GO:0015979	--	GO:0009522//GO:0009538	--	blast,frame:-2 start:747 end:10
276	c49556_g1	771	FALSE	NA	NA	UP	Inf	8.6577e-15	UP	Inf	1.6255e-14	cytochrome c oxidase subunit 3 (mitochondrion) [Nephroselmis olivacea]>gi|6066190|gb|AAF03208.1|AF110138_40 cytochrome c oxidase subunit 3 (mitochondrion) [Nephroselmis olivacea]	Tenebrio molitor mitochondrion, complete genome	cytochrome c oxidase subunit 3	Cytochrome c oxidase subunit 3 OS=Drosophila melanogaster GN=mt:CoIII PE=3 SV=1	--	oxidation-reduction process	oxidoreductase activity	--	Cytochrome oxidase subunit III and related proteins	110225675	YP_665681.1	615	2.0673e-76	549530758	KF418153.1	771	0	K02262	COX3	http://www.genome.jp/dbget-bin/www_bget?ko:K02262	P00417	774	3.10995e-101	--	GO:0055114	GO:0016491	--	KOG4664	estscan,start:771 end:645; minus strand
277	c49615_g1	661	FALSE	NA	NA	UP	Inf	4.6831e-05	UP	Inf	1.9527e-06	peptidylprolyl isomerase, precursor [Micromonas sp. RCC299]>gi|226523334|gb|ACO69316.1| peptidylprolyl isomerase, precursor [Micromonas sp. RCC299]	PREDICTED: Tribolium castaneum peptidyl-prolyl cis-trans isomerase B (LOC659649), mRNA	peptidyl-prolyl cis-trans isomerase B (cyclophilin B)	Peptidyl-prolyl cis-trans isomerase B OS=Mus musculus GN=Ppib PE=1 SV=2	Cyclophilin type peptidyl-prolyl cis-trans isomerase/CLD	protein folding//protein peptidyl-prolyl isomerization//cellular protein metabolic process	peptidyl-prolyl cis-trans isomerase activity//isomerase activity	--	Peptidyl-prolyl cis-trans isomerase	255081672	XP_002508058.1	567	1.44055e-70	642928415	XM_965935.2	331	2.86239e-171	K03768	PPIB, ppiB	http://www.genome.jp/dbget-bin/www_bget?ko:K03768	P24369	659	4.12213e-85	PF00160	GO:0006457//GO:0000413//GO:0044267	GO:0003755//GO:0016853	--	KOG0880	blast,frame:-3 start:647 end:6
278	c50034_g4	970	FALSE	-0.15512	1	UP	1.3349	0.008121	UP	1.4978	0.017428	PREDICTED: probable glutathione S-transferase GSTU6 [Setaria italica]	PREDICTED: Setaria italica probable glutathione S-transferase GSTU6 (LOC101764590), mRNA	glutathione S-transferase	Probable glutathione S-transferase GSTU6 OS=Oryza sativa subsp. japonica GN=GSTU6 PE=2 SV=2	Glutathione S-transferase, N-terminal domain//Glutathione S-transferase, N-terminal domain//Glutathione S-transferase, N-terminal domain	--	protein binding	--	Glutathione S-transferase	514818308	XP_004983859.1	788	6.86933e-102	836017945	XM_004983802.2	417	0	K00799	GST, gst	http://www.genome.jp/dbget-bin/www_bget?ko:K00799	Q06398	475	7.84064e-56	PF13417//PF02798//PF13409	--	GO:0005515	--	KOG0406	blast,frame:-3 start:968 end:369
279	c50136_g1	1061	FALSE	0.42896	1	UP	1.4627	0.0030115	UP	1.0454	0.048799	--	--	--	--	Vertebrate endogenous opioids neuropeptide	neuropeptide signaling pathway	--	--	--	--	--	--	--	--	--	--	--	--	--	--	--	--	--	PF01160	GO:0007218	--	--	--	estscan,start:1 end:1061
280	c50187_g1	896	FALSE	NA	NA	UP	Inf	5.0675e-15	UP	Inf	1.5872e-18	--	PREDICTED: Tribolium castaneum cuticle protein 18.7 (LOC658306), mRNA	--	--	--	--	--	--	--	--	--	--	--	642936516	XM_964708.2	69	1.73766e-25	--	--	--	--	--	--	--	--	--	--	--	estscan,start:858 end:187; minus strand
281	c50265_g1	2651	FALSE	NA	NA	UP	Inf	4.7064e-05	UP	Inf	1.959e-06	--	--	--	--	Interferon-induced 6-16 family	--	--	integral component of membrane	--	--	--	--	--	--	--	--	--	--	--	--	--	--	--	PF06140	--	--	GO:0016021	--	estscan,start:951 end:1; minus strand
282	c50462_g5	463	FALSE	NA	NA	UP	Inf	0.00078568	UP	Inf	5.9601e-05	60S acidic ribosomal protein P1 [Zea mays]	PREDICTED: Tribolium castaneum 60S acidic ribosomal protein P1 (LOC661185), mRNA	large subunit ribosomal protein LP1	60S acidic ribosomal protein P1 OS=Drosophila melanogaster GN=RpLP1 PE=1 SV=2	--	--	--	--	60s acidic ribosomal protein P1	195619548	ACG31604.1	215	3.41665e-20	642922948	XM_967363.3	183	3.6797e-89	K02942	RP-LP1, RPLP1	http://www.genome.jp/dbget-bin/www_bget?ko:K02942	P08570	303	6.51345e-34	--	--	--	--	KOG1762	blast,frame:3 start:81 end:425
283	c50590_g1	1663	FALSE	NA	NA	UP	Inf	6.1715e-06	UP	Inf	1.5553e-07	predicted protein [Hordeum vulgare subsp. vulgare]	--	--	Putative fatty acyl-CoA reductase CG5065 OS=Drosophila melanogaster GN=CG5065 PE=3 SV=1	NAD dependent epimerase/dehydratase family//Semialdehyde dehydrogenase, NAD binding domain//3-beta hydroxysteroid dehydrogenase/isomerase family//Saccharopine dehydrogenase NADP binding domain//Male sterility protein	estrogen metabolic process//androgen metabolic process//steroid biosynthetic process//C21-steroid hormone metabolic process//oxidation-reduction process	coenzyme binding//oxidoreductase activity, acting on the aldehyde or oxo group of donors, NAD or NADP as acceptor//fatty-acyl-CoA reductase (alcohol-forming) activity//oxidoreductase activity, acting on the CH-OH group of donors, NAD or NADP as acceptor//oxidoreductase activity//NAD binding//3-beta-hydroxy-delta5-steroid dehydrogenase activity//catalytic activity	--	Acyl-CoA reductase	326510115	BAJ87274.1	585	5.33882e-65	--	--	--	--	--	--	--	A1ZAI5	746	1.66995e-88	PF01370//PF01118//PF01073//PF03435//PF03015	GO:0008210//GO:0008209//GO:0006694//GO:0008207//GO:0055114	GO:0050662//GO:0016620//GO:0080019//GO:0016616//GO:0016491//GO:0051287//GO:0003854//GO:0003824	--	KOG1221	blast,frame:-3 start:1661 end:84
284	c50619_g1	785	FALSE	NA	NA	UP	Inf	6.9424e-09	UP	Inf	4.1155e-11	ATP synthase F0 subunit a (mitochondrion) [Gloeochaete wittrockiana]>gi|678942891|gb|AIM52036.1| ATP synthase F0 subunit a (mitochondrion) [Gloeochaete wittrockiana]	Tenebrio molitor mitochondrion, complete genome	F-type H+-transporting ATPase subunit a	ATP synthase subunit a OS=Anopheles gambiae GN=mt:ATPase6 PE=3 SV=1	--	--	--	--	ATP synthase F0 subunit 6 and related proteins	700658070	YP_009092450.1	192	3.44376e-15	549530758	KF418153.1	779	0	K02126	ATPeF0A, MTATP6, ATP6	http://www.genome.jp/dbget-bin/www_bget?ko:K02126	P34834	492	3.26172e-59	--	--	--	--	KOG4665	--
285	c50910_g2	1257	FALSE	1.9908	1	UP	4.4919	6.7026e-28	UP	2.5066	0.00014626	--	--	--	--	--	--	--	--	--	--	--	--	--	--	--	--	--	--	--	--	--	--	--	--	--	--	--	--	estscan,start:605 end:270; minus strand
286	c50952_g2	400	FALSE	0.53421	1	UP	4.6749	2.4409e-05	UP	4.1618	0.00016425	--	--	--	--	--	--	--	--	--	--	--	--	--	--	--	--	--	--	--	--	--	--	--	--	--	--	--	--	estscan,start:400 end:1; minus strand
287	c50952_g4	855	FALSE	-0.079724	1	UP	4.3436	3.4055e-07	UP	4.4416	4.6016e-07	--	--	--	--	DolP-mannose mannosyltransferase	protein O-linked mannosylation	dolichyl-phosphate-mannose-protein mannosyltransferase activity	alpha-1,6-mannosyltransferase complex	--	--	--	--	--	--	--	--	--	--	--	--	--	--	--	PF15971	GO:0035269	GO:0004169	GO:0000136	--	estscan,start:184 end:1; minus strand
288	c51184_g2	1337	FALSE	0.344	1	UP	1.4427	0.0014502	UP	1.1117	0.014641	PREDICTED: chlorophyll a-b binding protein 8, chloroplastic [Setaria italica]	Zea mays clone 1560980 chlorophyll a-b binding protein 8 mRNA, complete cds	light-harvesting complex I chlorophyll a/b binding protein 3	Chlorophyll a-b binding protein 8, chloroplastic OS=Solanum lycopersicum GN=CAB8 PE=3 SV=1	--	--	--	--	--	514766061	XP_004965906.1	959	2.37634e-125	195613253	EU956339.1	572	0	K08909	LHCA3	http://www.genome.jp/dbget-bin/www_bget?ko:K08909	P27522	814	2.86272e-104	--	--	--	--	--	blast,frame:-2 start:1336 end:386
289	c51216_g1	655	FALSE	NA	NA	UP	Inf	8.6865e-35	UP	Inf	1.0255e-41	--	--	--	--	Attacin, C-terminal region	--	--	extracellular region	--	--	--	--	--	--	--	--	--	--	--	--	--	--	--	PF03769	--	--	GO:0005576	--	estscan,start:655 end:169; minus strand
290	c51416_g1	941	FALSE	NA	NA	UP	Inf	5.9126e-23	UP	Inf	6.902e-28	--	--	--	--	Prolyl-tRNA synthetase, C-terminal	proline metabolic process//prolyl-tRNA aminoacylation//arginine metabolic process	proline-tRNA ligase activity//nucleotide binding//ATP binding	cytoplasm	--	--	--	--	--	--	--	--	--	--	--	--	--	--	--	PF09180	GO:0006560//GO:0006433//GO:0006525	GO:0004827//GO:0000166//GO:0005524	GO:0005737	--	estscan,start:206 end:886
291	c51629_g1	668	FALSE	0.019618	1	UP	1.2776	0.019891	UP	1.2645	0.0039681	PREDICTED: glucan endo-1,3-beta-glucosidase 14-like [Setaria italica]>gi|514801308|ref|XP_004975563.1| PREDICTED: glucan endo-1,3-beta-glucosidase 14-like [Setaria italica]	PREDICTED: Setaria italica glucan endo-1,3-beta-glucosidase 14-like (LOC101763726), transcript variant X1, mRNA	--	Glucan endo-1,3-beta-glucosidase 14 OS=Arabidopsis thaliana GN=At2g27500 PE=1 SV=2	Glycosyl hydrolases family 17	carbohydrate metabolic process	hydrolase activity, hydrolyzing O-glycosyl compounds	--	--	514801306	XP_004975562.1	1126	2.36403e-152	836010070	XM_004975505.2	578	0	--	--	--	Q9ZQG9	730	1.88609e-93	PF00332	GO:0005975	GO:0004553	--	--	blast,frame:1 start:1 end:666
292	c51768_g2	694	FALSE	NA	NA	UP	Inf	0.00070969	UP	Inf	5.0987e-05	--	Panicum virgatum clone PV_ABa103-H10, complete sequence	--	--	--	--	--	--	--	--	--	--	--	312283789	AC243258.1	407	0	--	--	--	--	--	--	--	--	--	--	--	estscan,start:694 end:1; minus strand
293	c52334_g1	531	FALSE	NA	NA	UP	Inf	8.6021e-43	UP	Inf	4.1039e-51	--	Tenebrio molitor coleoptericin B mRNA, complete cds	--	Coleoptericin OS=Zophobas atratus PE=1 SV=1	Coleoptericin	defense response to bacterium	--	extracellular region	--	--	--	--	--	669688128	KF957600.1	454	0	--	--	--	P80032	274	8.31934e-30	PF06286	GO:0042742	--	GO:0005576	--	blast,frame:-1 start:531 end:118
294	c52347_g1	1493	FALSE	0.59897	1	UP	2.4188	7.6601e-08	UP	1.8302	4.9641e-06	PREDICTED: uncharacterized protein LOC101754844 [Setaria italica]	PREDICTED: Setaria italica uncharacterized LOC101754844 (LOC101754844), mRNA	--	Protein UPSTREAM OF FLC OS=Arabidopsis thaliana GN=UFC PE=2 SV=1	--	--	--	--	--	514751864	XP_004962441.1	650	2.11156e-76	835947639	XM_004962384.2	389	0	--	--	--	Q9LX14	193	2.1328e-14	--	--	--	--	--	blast,frame:-2 start:736 end:347|blast,frame:-3 start:1491 end:658
295	c52444_g1	1275	FALSE	-0.077204	1	UP	1.7201	0.000715	UP	1.8048	3.3801e-05	hypothetical protein SORBIDRAFT_04g031000 [Sorghum bicolor]>gi|241932534|gb|EES05679.1| hypothetical protein SORBIDRAFT_04g031000 [Sorghum bicolor]	Sorghum bicolor hypothetical protein, mRNA	--	Pentatricopeptide repeat-containing protein At1g31920 OS=Arabidopsis thaliana GN=PCMP-H11 PE=2 SV=1	--	--	--	--	--	242062828	XP_002452703.1	1324	1.43941e-175	242062827	XM_002452658.1	793	0	--	--	--	Q9C6T2	835	1.91629e-103	--	--	--	--	--	blast,frame:1 start:1 end:996
296	c52465_g1	1414	FALSE	NA	NA	UP	Inf	9.7241e-15	UP	Inf	1.6301e-15	uncharacterized protein [Blastocystis hominis]>gi|300120518|emb|CBK20072.2| unnamed protein product [Blastocystis hominis]	Tribolium castaneum imaginal disc growth factor 4 (Idgf4), mRNA >gnl|BL_ORD_ID|3159262 Tribolium castaneum imaginal disc growth factor 4 mRNA, complete cds	--	Chitinase-like protein Idgf4 OS=Glossina morsitans morsitans GN=Idgf4 PE=2 SV=1	Glycosyl hydrolases family 18	carbohydrate metabolic process	hydrolase activity, hydrolyzing O-glycosyl compounds	--	Chitinase	855301438	XP_012894120.1	316	1.11014e-28	113206045	NM_001044626.1	484	0	--	--	--	Q2PQM7	1248	8.80035e-167	PF00704	GO:0005975	GO:0004553	--	KOG2806	blast,frame:2 start:14 end:1330
297	c52480_g1	1601	FALSE	0.96596	0.27414	UP	2.5055	2.5402e-10	UP	1.5479	5.349e-05	PREDICTED: galactinol synthase 2 [Setaria italica]	PREDICTED: Setaria italica galactinol synthase 2 (LOC101769741), mRNA	inositol 3-alpha-galactosyltransferase	Galactinol synthase 1 OS=Arabidopsis thaliana GN=GOLS1 PE=1 SV=1	Mannosyltransferase putative//Glycosyl transferase family 8	protein glycosylation	transferase activity, transferring glycosyl groups	--	Glycosyl transferase, family 8 - glycogenin	514819771	XP_004984579.1	1032	2.32607e-168	836029234	XM_004984522.2	552	0	K18819	GOLS	http://www.genome.jp/dbget-bin/www_bget?ko:K18819	O22893	888	1.44908e-141	PF11051//PF01501	GO:0006486	GO:0016757	--	KOG1950	blast,frame:-3 start:741 end:361|blast,frame:-1 start:1601 end:720
298	c52758_g1	1519	FALSE	0.71534	1	UP	1.7829	0.00018009	UP	1.0793	0.036898	hypothetical protein SORBIDRAFT_08g005640 [Sorghum bicolor]>gi|241943672|gb|EES16817.1| hypothetical protein SORBIDRAFT_08g005640 [Sorghum bicolor]	PREDICTED: Setaria italica uncharacterized LOC101766890 (LOC101766890), transcript variant X2, ncRNA	--	--	--	transcription, DNA-templated//pyrimidine nucleobase metabolic process//purine nucleobase metabolic process	DNA binding//DNA-directed RNA polymerase activity	nucleolus	--	242085108	XP_002442979.1	131	5.98733e-07	835956307	XR_001163726.1	118	1.72507e-52	--	--	--	--	--	--	--	GO:0006351//GO:0006206//GO:0006144	GO:0003677//GO:0003899	GO:0005730	--	blast,frame:-2 start:1113 end:886
299	c52830_g1	1570	FALSE	0.13334	1	UP	1.1768	0.03586	UP	1.0513	0.026766	hypothetical protein F775_17601 [Aegilops tauschii]	PREDICTED: Setaria italica uncharacterized LOC101776841 (LOC101776841), mRNA	--	--	Zinc-binding domain of Paramyxoviridae V protein//Phosphoribosylglycinamide synthetase, C domain	purine nucleobase metabolic process//purine nucleobase biosynthetic process	metal ion binding//phosphoribosylamine-glycine ligase activity	--	--	475585378	EMT20037.1	222	1.52634e-19	514744032	XM_004960475.1	125	2.29193e-56	--	--	--	--	--	--	PF13008//PF02843	GO:0006144//GO:0009113	GO:0046872//GO:0004637	--	--	blast,frame:-1 start:1354 end:1034|blast,frame:-3 start:956 end:738
300	c52890_g1	1200	FALSE	NA	NA	UP	Inf	1.7737e-11	UP	Inf	1.109e-13	predicted protein [Hordeum vulgare subsp. vulgare]	Tenebrio molitor cathepsin L-like cysteine proteinase mRNA, complete cds	cathepsin H	Cathepsin L OS=Drosophila melanogaster GN=Cp1 PE=2 SV=2	Papain family cysteine protease//Meiosis-expressed//Peptidase C1-like family	proteolysis	cysteine-type peptidase activity//cysteine-type endopeptidase activity	nucleus	Cysteine proteinase Cathepsin L	326501772	BAK02675.1	1011	5.53394e-133	30023546	AY207373.2	1182	0	K01366	CTSH	http://www.genome.jp/dbget-bin/www_bget?ko:K01366	Q95029	1228	5.02267e-166	PF00112//PF15163//PF03051	GO:0006508	GO:0008234//GO:0004197	GO:0005634	KOG1543	blast,frame:3 start:9 end:1055
301	c53159_g1	1113	FALSE	NA	NA	UP	Inf	8.1542e-07	UP	Inf	1.3005e-06	apocytochrome b (mitochondrion) [Microspora stagnorum]>gi|557160856|gb|AGZ90320.1| apocytochrome b (mitochondrion) [Microspora stagnorum]	Tenebrio molitor mitochondrion, complete genome	ubiquinol-cytochrome c reductase cytochrome b subunit	Cytochrome b OS=Locusta migratoria GN=MT-CYB PE=3 SV=1	--	--	--	--	Cytochrome b	563940470	YP_008816119.1	880	7.67924e-113	549530758	KF418153.1	1110	0	K00412	CYTB, petB	http://www.genome.jp/dbget-bin/www_bget?ko:K00412	Q36427	1168	2.59079e-157	--	--	--	--	KOG4663	estscan,start:1113 end:892; minus strand
302	c53361_g3	1461	FALSE	0.12314	1	UP	1.6063	0.01719	UP	1.4971	0.033554	PREDICTED: cyclin-P3-1-like [Setaria italica]>gi|514763579|ref|XP_004965307.1| PREDICTED: cyclin-P3-1-like [Setaria italica]	PREDICTED: Setaria italica cyclin-P3-1-like (LOC101767717), mRNA	--	Cyclin-U4-3 OS=Arabidopsis thaliana GN=CYCU4-3 PE=1 SV=1	Cyclin	regulation of cyclin-dependent protein serine/threonine kinase activity	protein kinase binding	--	--	514763575	XP_004965306.1	676	7.84237e-83	835967347	XM_004965249.2	427	0	--	--	--	Q9FKF6	152	4.44401e-10	PF08613	GO:0000079	GO:0019901	--	--	blast,frame:-2 start:1439 end:501
303	c53871_g2	1543	FALSE	0.080362	1	UP	1.2609	0.020682	UP	1.1885	0.0095553	PREDICTED: zinc finger protein CONSTANS-LIKE 3-like [Setaria italica]	PREDICTED: Setaria italica zinc finger protein CONSTANS-LIKE 3-like (LOC101774229), mRNA	--	Zinc finger protein CONSTANS-LIKE 4 OS=Arabidopsis thaliana GN=COL4 PE=2 SV=2	CCT motif//B-box zinc finger	--	zinc ion binding//protein binding	intracellular	--	514714680	XP_004953058.1	417	1.10677e-43	835920487	XM_004953001.2	461	0	--	--	--	Q940T9	210	9.86176e-17	PF06203//PF00643	--	GO:0008270//GO:0005515	GO:0005622	--	blast,frame:-3 start:1541 end:825|blast,frame:-2 start:942 end:415
304	c54045_g1	2943	FALSE	NA	NA	UP	Inf	1.0642e-08	UP	Inf	1.6468e-08	predicted protein, partial [Hordeum vulgare subsp. vulgare]	PREDICTED: Tribolium castaneum prosaposin (LOC657852), mRNA	--	Prosaposin OS=Homo sapiens GN=PSAP PE=1 SV=2	RNA 2'-O ribose methyltransferase substrate binding//Carboxymuconolactone decarboxylase family//Saposin-like type B, region 1//Glycerol-3-phosphate acyltransferase N-terminal	glycerolipid metabolic process//acyl-carrier-protein biosynthetic process//lipid metabolic process//oxidation-reduction process	methyltransferase activity//glycerol-3-phosphate O-acyltransferase activity//peroxiredoxin activity	--	Prosaposin	326495892	BAJ90568.1	1095	4.18992e-132	642914081	XM_961759.3	343	2.83055e-177	--	--	--	P07602	465	8.78137e-48	PF08032//PF02627//PF05184//PF14829	GO:0046486//GO:0042967//GO:0006629//GO:0055114	GO:0008168//GO:0004366//GO:0051920	--	KOG1340	blast,frame:2 start:47 end:2638
305	c54061_g4	2014	FALSE	0.17495	1	UP	9.2601	0.030479	UP	9.1125	0.034263	--	Panicum virgatum clone PV_ABa003-D10, complete sequence	--	--	--	--	--	--	--	--	--	--	--	312283747	AC243216.1	179	2.83208e-86	--	--	--	--	--	--	--	--	--	--	--	estscan,start:1540 end:1054; minus strand
306	c54367_g3	1403	FALSE	1.5614	1	UP	3.4798	3.923e-09	UP	1.9217	0.00011963	PREDICTED: uncharacterized protein LOC100831264 [Brachypodium distachyon]	PREDICTED: Zea mays uncharacterized LOC103640501 (LOC103640501), mRNA	--	Probable L-gulonolactone oxidase 6 OS=Arabidopsis thaliana GN=GULLO6 PE=3 SV=1	FAD binding domain	oxidation-reduction process	flavin adenine dinucleotide binding//oxidoreductase activity	--	--	357145838	XP_003573784.1	370	2.89802e-36	670365137	XM_008663241.1	167	9.17294e-80	--	--	--	O81032	258	1.80306e-22	PF01565	GO:0055114	GO:0050660//GO:0016491	--	--	blast,frame:1 start:1 end:333
307	c54419_g5	946	FALSE	1.6617	1	UP	5.9953	0.00080448	UP	4.3611	0.0064177	--	--	--	--	Shadow of prion protein, neuroprotective	--	--	anchored component of membrane	--	--	--	--	--	--	--	--	--	--	--	--	--	--	--	PF14999	--	--	GO:0031225	--	estscan,start:572 end:756
308	c54523_g1	2267	FALSE	NA	NA	UP	Inf	3.4405e-38	UP	Inf	6.0093e-38	hypothetical protein CHLNCDRAFT_59390 [Chlorella variabilis]>gi|307102653|gb|EFN50923.1| hypothetical protein CHLNCDRAFT_59390 [Chlorella variabilis]	--	--	Transferrin OS=Blaberus discoidalis PE=1 SV=1	--	--	--	--	--	552809764	XP_005843025.1	506	1.20753e-51	--	--	--	--	--	--	--	Q02942	2222	0	--	--	--	--	--	blast,frame:1 start:1 end:2178
309	c54560_g2	1871	FALSE	0.059845	1	UP	1.3247	0.0079883	UP	1.2757	0.013478	PREDICTED: adenylate isopentenyltransferase 5, chloroplastic-like [Setaria italica]	PREDICTED: Setaria italica adenylate isopentenyltransferase 5, chloroplastic-like (LOC101759571), mRNA	adenylate isopentenyltransferase (cytokinin synthase)	Adenylate isopentenyltransferase 3, chloroplastic OS=Arabidopsis thaliana GN=IPT3 PE=1 SV=1	Baculovirus polyhedron envelope protein, PEP, N terminus//IPP transferase//PhoH-like protein//IstB-like ATP binding protein//Isopentenyl transferase	tRNA processing//terpenoid biosynthetic process//steroid biosynthetic process//biosynthetic process	ATP binding//structural molecule activity//dimethylallyltranstransferase activity	viral envelope//viral capsid	tRNA delta(2)-isopentenylpyrophosphate transferase	514813078	XP_004981325.1	1273	6.24356e-169	514813077	XM_004981268.1	916	0	K10760	IPT	http://www.genome.jp/dbget-bin/www_bget?ko:K10760	Q93WC9	700	3.00483e-84	PF04512//PF01715//PF02562//PF01695//PF01745	GO:0008033//GO:0016114//GO:0006694//GO:0009058	GO:0005524//GO:0005198//GO:0004161	GO:0019031//GO:0019028	KOG1384	blast,frame:-1 start:1655 end:492
310	c54845_g1	826	FALSE	-0.17644	1	UP	1.4708	0.0053946	UP	1.6588	5.0693e-05	--	--	--	--	--	--	--	--	--	--	--	--	--	--	--	--	--	--	--	--	--	--	--	--	--	--	--	--	estscan,start:291 end:718
311	c55618_g1	564	FALSE	#NAME?	1	UP	6.6733	3.2905e-05	UP	Inf	8.2706e-06	--	--	--	--	--	--	--	--	--	--	--	--	--	--	--	--	--	--	--	--	--	--	--	--	--	--	--	--	estscan,start:1 end:564
312	c55618_g4	1969	FALSE	-1.7228	1	UP	3.431	3.0504e-08	UP	5.1638	5.0784e-13	--	--	--	--	--	--	--	--	--	--	--	--	--	--	--	--	--	--	--	--	--	--	--	--	--	--	--	--	estscan,start:1920 end:1352; minus strand
313	c56332_g3	893	FALSE	0.82617	0.52232	UP	1.8348	6.2747e-06	UP	1.02	0.040553	PREDICTED: scarecrow-like protein 27 [Setaria italica]	PREDICTED: Setaria italica scarecrow-like protein 27 (LOC101763016), mRNA	--	--	Radical SAM superfamily	--	iron-sulfur cluster binding//catalytic activity	--	--	835916147	XP_012704272.1	683	4.68668e-81	835916146	XM_012848818.1	708	0	--	--	--	--	--	--	PF04055	--	GO:0051536//GO:0003824	--	--	blast,frame:-3 start:666 end:1
314	c5686_g1	1799	FALSE	NA	NA	UP	Inf	7.1604e-06	UP	Inf	1.8567e-07	Profilin [Aegilops tauschii]	Tribolium castaneum chickadee (chic), mRNA	profilin	Profilin OS=Apis mellifera PE=2 SV=1	--	--	--	--	Profilin	475490983	EMT03530.1	276	4.58769e-26	282165793	NM_001170665.1	1106	0	K05759	PFN	http://www.genome.jp/dbget-bin/www_bget?ko:K05759	Q6QEJ7	628	8.03754e-77	--	--	--	--	KOG1755	blast,frame:2 start:101 end:493
315	c56995_g2	365	FALSE	#NAME?	1	UP	12.64	6.106e-80	UP	Inf	3.2458e-98	--	Ovis aries aralkylamine N-acetyltransferase (AANAT), mRNA >gnl|BL_ORD_ID|151002 Ovis aries pineal arylalkylamine N-acetyltransferase mRNA, complete cds	--	Serotonin N-acetyltransferase OS=Ovis aries GN=AANAT PE=1 SV=1	--	--	--	--	--	--	--	--	--	57164192	NM_001009461.1	362	0	--	--	--	Q29495	629	2.02326e-82	--	--	--	--	--	blast,frame:1 start:1 end:363
316	c57096_g2	1874	FALSE	0.51648	1	UP	1.7519	0.0085869	UP	1.2396	0.027715	PREDICTED: F-box protein PP2-A13-like [Setaria italica]	PREDICTED: Setaria italica F-box protein PP2-A13-like (LOC101775746), mRNA	--	F-box protein PP2-A13 OS=Arabidopsis thaliana GN=PP2A13 PE=1 SV=1	F-box domain	--	protein binding	--	--	514803300	XP_004976538.1	906	2.04084e-114	835999571	XM_004976481.2	511	0	--	--	--	Q9LEX0	589	1.13848e-68	PF00646	--	GO:0005515	--	--	blast,frame:3 start:1017 end:1574|blast,frame:1 start:4 end:897
317	c57107_g2	2746	FALSE	1.6299	1	UP	3.1342	4.2995e-10	UP	1.5079	0.0024343	hypothetical protein SORBIDRAFT_01g023000 [Sorghum bicolor]>gi|241918517|gb|EER91661.1| hypothetical protein SORBIDRAFT_01g023000 [Sorghum bicolor]	Panicum virgatum clone PV_ABa103-H10, complete sequence	--	--	Lipase (class 3)//Allergen Fel d I-B chain	lipid metabolic process	--	extracellular space	--	242034537	XP_002464663.1	415	5.41894e-44	312283789	AC243258.1	1618	0	--	--	--	--	--	--	PF01764//PF09252	GO:0006629	--	GO:0005615	--	blast,frame:3 start:2223 end:2666
318	c5721_g1	1183	FALSE	NA	NA	UP	Inf	0.019194	UP	Inf	0.0032973	hypothetical protein PPTG_05271 [Phytophthora parasitica INRA-310]>gi|568102805|gb|ETN17476.1| hypothetical protein PPTG_05271 [Phytophthora parasitica INRA-310]	Tribolium castaneum longitudinals lacking (Lola), transcript variant 9, mRNA	--	Longitudinals lacking protein, isoforms H/M/V OS=Drosophila melanogaster GN=lola PE=1 SV=2	BTB/POZ domain//Zinc finger, C2H2 type	--	metal ion binding//protein binding	--	Proteins containing BTB/POZ and Kelch domains, involved in regulatory/signal transduction processes	675176293	XP_008897031.1	140	3.65612e-07	255522810	NM_001163846.1	882	0	--	--	--	P42284	585	1.18604e-67	PF00651//PF00096	--	GO:0046872//GO:0005515	--	KOG4441	blast,frame:3 start:87 end:1181
319	c57308_g1	2152	FALSE	0.92081	1	UP	3.0384	6.3596e-13	UP	2.1302	1.2891e-08	PREDICTED: putative magnesium transporter MRS2-D [Setaria italica]	PREDICTED: Setaria italica putative magnesium transporter MRS2-D (LOC101764817), mRNA	magnesium transporter	Putative magnesium transporter MRS2-D OS=Oryza sativa subsp. japonica GN=MRS2-D PE=3 SV=1	Spindle and kinetochore-associated protein 2//CorA-like Mg2+ transporter protein//KorB C-terminal beta-barrel domain//Lipoprotein leucine-zipper	transmembrane transport//regulation of microtubule polymerization or depolymerization//chromosome segregation//mitotic anaphase//metal ion transport//mitotic nuclear division//cell division//negative regulation of transcription, DNA-templated	DNA binding//microtubule binding//metal ion transmembrane transporter activity	membrane//outer membrane//condensed chromosome outer kinetochore//spindle microtubule//tubulin complex	--	514806273	XP_004977994.1	921	3.7169e-114	514806272	XM_004977937.1	604	0	K16075	MRS2, MFM1	http://www.genome.jp/dbget-bin/www_bget?ko:K16075	Q7XQQ1	732	8.76779e-87	PF16740//PF01544//PF06613//PF04728	GO:0055085//GO:0031110//GO:0007059//GO:0000090//GO:0030001//GO:0007067//GO:0051301//GO:0045892	GO:0003677//GO:0008017//GO:0046873	GO:0016020//GO:0019867//GO:0000940//GO:0005876//GO:0045298	--	blast,frame:-3 start:1916 end:426
320	c57610_g2	3730	FALSE	1.5832	1	UP	3.662	4.546e-07	UP	2.0944	0.0006105	Os08g0389500 [Oryza sativa Japonica Group]>gi|113623687|dbj|BAF23632.1| Os08g0389500 [Oryza sativa Japonica Group]	--	--	Retrovirus-related Pol polyprotein from transposon TNT 1-94 OS=Nicotiana tabacum PE=2 SV=1	Di-haem cytochrome c peroxidase//Endothelin family//Integrase core domain//Integrase core domain	regulation of vasoconstriction//oxidation-reduction process//DNA integration	zinc ion binding//oxidoreductase activity//metal ion binding//nucleic acid binding	extracellular region//plastid	FOG: Transposon-encoded proteins with TYA, reverse transcriptase, integrase domains in various combinations	115476244	NP_001061718.1	1866	0	--	--	--	--	--	--	--	P10978	968	2.09544e-108	PF03150//PF00322//PF00665//PF13683	GO:0019229//GO:0055114//GO:0015074	GO:0008270//GO:0016491//GO:0046872//GO:0003676	GO:0005576//GO:0009536	KOG0017	blast,frame:-2 start:3546 end:2122
321	c57774_g5	2189	FALSE	0.16382	1	UP	1.2753	0.0087002	UP	1.1228	0.012499	PREDICTED: LOW QUALITY PROTEIN: zinc finger protein CONSTANS-LIKE 16-like [Setaria italica]	Zea mays BAC clone CH201-162J17 from chromosome 5, complete sequence	--	Zinc finger protein CONSTANS-LIKE 16 OS=Arabidopsis thaliana GN=COL16 PE=2 SV=2	B-box zinc finger//CCT motif	--	protein binding//zinc ion binding	intracellular	--	835914453	XP_004953821.2	1158	1.01067e-148	293651663	AC185486.5	641	0	--	--	--	Q8RWD0	367	2.90529e-36	PF00643//PF06203	--	GO:0005515//GO:0008270	GO:0005622	--	blast,frame:-1 start:800 end:513|blast,frame:-3 start:2187 end:433
322	c57968_g1	807	FALSE	NA	NA	UP	Inf	5.7819e-51	UP	Inf	6.8854e-61	--	Tenebrio molitor mRNA for tenecin 4, complete cds	--	--	Attacin, C-terminal region	--	--	extracellular region	--	--	--	--	--	350994353	AB669089.1	339	1.26027e-175	--	--	--	--	--	--	PF03769	--	--	GO:0005576	--	estscan,start:1 end:525
323	c58064_g3	1200	FALSE	Inf	1	UP	Inf	7.4971e-09	UP	4.3888	2.1762e-05	hypothetical protein PHYSODRAFT_356433 [Phytophthora sojae]>gi|695467869|ref|XP_009539730.1| hypothetical protein PHYSODRAFT_292717 [Phytophthora sojae]>gi|348665022|gb|EGZ04858.1| hypothetical protein PHYSODRAFT_356433 [Phytophthora sojae]>gi|348665052|gb|EGZ04888.1| hypothetical protein PHYSODRAFT_292717 [Phytophthora sojae]	Uncultured fungus clone GMW_D06-29 28S ribosomal RNA gene, partial sequence	--	Protein TAR1 OS=Saccharomyces cerevisiae (strain ATCC 204508 / S288c) GN=TAR1 PE=2 SV=1	SSXRD motif	regulation of transcription, DNA-templated	--	nucleus	--	695467752	XP_009539700.1	169	3.14566e-12	408354745	JX534738.1	125	1.73948e-56	--	--	--	Q8TGM6	144	1.53642e-09	PF09514	GO:0006355	--	GO:0005634	--	blast,frame:-2 start:698 end:510
324	c58142_g2	941	FALSE	1.3748	1	UP	3.3049	3.8693e-10	UP	1.9471	0.00020087	--	--	--	--	--	--	--	--	--	--	--	--	--	--	--	--	--	--	--	--	--	--	--	--	--	--	--	--	estscan,start:511 end:941
325	c58393_g1	3029	FALSE	NA	NA	UP	Inf	1.8482e-24	UP	Inf	1.8856e-25	PREDICTED: uncharacterized protein LOC103405374 [Malus domestica]	PREDICTED: Tribolium castaneum inter-alpha-trypsin inhibitor heavy chain H4-like (LOC662543), transcript variant X2, mRNA	--	Inter-alpha-trypsin inhibitor heavy chain H4 OS=Homo sapiens GN=ITIH4 PE=1 SV=4	Peptidase family S49 N-terminal	--	serine-type endopeptidase activity	plasma membrane	--	658014524	XP_008342579.1	162	4.31043e-09	642922795	XM_968633.3	485	0	--	--	--	Q14624	956	4.10961e-111	PF08496	--	GO:0004252	GO:0005886	--	blast,frame:-3 start:2994 end:334
326	c58400_g1	1204	FALSE	0.26493	1	UP	1.9756	0.0023718	UP	1.7185	0.0095298	hypothetical protein SORBIDRAFT_04g031000 [Sorghum bicolor]>gi|241932534|gb|EES05679.1| hypothetical protein SORBIDRAFT_04g031000 [Sorghum bicolor]	PREDICTED: Zea mays pentatricopeptide repeat-containing protein At1g31920 (LOC103653945), transcript variant X2, mRNA	--	Pentatricopeptide repeat-containing protein At1g31920 OS=Arabidopsis thaliana GN=PCMP-H11 PE=2 SV=1	--	--	--	--	--	242062828	XP_002452703.1	1189	1.32384e-155	670397766	XM_008680762.1	660	0	--	--	--	Q9C6T2	554	1.27081e-62	--	--	--	--	--	blast,frame:-2 start:936 end:1
327	c58728_g1	814	FALSE	-2.009	1	UP	4.6462	0.00049557	UP	6.6647	4.3392e-06	--	--	--	--	--	--	--	--	--	--	--	--	--	--	--	--	--	--	--	--	--	--	--	--	--	--	--	--	estscan,start:369 end:814
328	c58728_g6	457	FALSE	NA	NA	UP	Inf	0.015419	UP	Inf	0.018946	--	Panicum virgatum clone PV_ABa073-K10, complete sequence	--	--	--	--	--	--	--	--	--	--	--	459683910	AC243248.2	48	4.03456e-14	--	--	--	--	--	--	--	--	--	--	--	estscan,start:209 end:457
329	c59055_g2	558	FALSE	1.0543	1	UP	2.4428	2.4272e-09	UP	1.4036	0.00077535	PREDICTED: uncharacterized protein LOC101758021 [Setaria italica]	PREDICTED: Setaria italica uncharacterized LOC101758021 (LOC101758021), mRNA	--	CBL-interacting protein kinase 23 OS=Oryza sativa subsp. japonica GN=CIPK23 PE=2 SV=1	--	--	--	--	--	835925545	XP_004955457.2	145	1.07953e-08	835925544	XM_004955400.2	153	2.13033e-72	--	--	--	Q6ZLP5	139	5.74035e-09	--	--	--	--	--	blast,frame:1 start:394 end:558
330	c5955_g1	498	FALSE	-1.0048	1	UP	6.9755	4.1551e-15	UP	8.006	7.8775e-20	--	--	--	--	--	--	--	--	--	--	--	--	--	--	--	--	--	--	--	--	--	--	--	--	--	--	--	--	estscan,start:1 end:192
331	c59646_g1	1525	FALSE	NA	NA	UP	Inf	1.4057e-18	UP	Inf	2.2173e-18	cytochrome c oxidase subunit I, partial (mitochondrion) [Lingulodinium polyedrum]	Tenebrio molitor mitochondrion, complete genome	cytochrome c oxidase subunit 1	Cytochrome c oxidase subunit 1 OS=Drosophila yakuba GN=mt:CoI PE=3 SV=2	--	--	--	--	Mitochondrial mRNA maturase	333796940	AEF98135.1	1351	2.43966e-180	549530758	KF418153.1	1504	0	K02256	COX1	http://www.genome.jp/dbget-bin/www_bget?ko:K02256	P00400	1663	0	--	--	--	--	KOG4768	estscan,start:1 end:307
332	c61823_g2	406	FALSE	-0.96183	1	UP	3.9373	0.0010539	UP	4.9169	3.0842e-06	--	Panicum virgatum clone PV_ABa073-K05, complete sequence	--	--	--	--	--	--	--	--	--	--	--	312283778	AC243247.1	114	7.26008e-51	--	--	--	--	--	--	--	--	--	--	--	--
333	c62778_g1	592	FALSE	NA	NA	UP	Inf	2.5855e-05	UP	Inf	9.1523e-07	hypothetical protein OsI_08931 [Oryza sativa Indica Group]	PREDICTED: Setaria italica transcription factor TCP14 (LOC101780324), mRNA	--	--	--	--	--	--	--	218191579	EEC74006.1	159	7.20288e-11	835905768	XM_004953802.2	110	1.81685e-48	--	--	--	--	--	--	--	--	--	--	--	blast,frame:1 start:1 end:591|blast,frame:-3 start:590 end:3
334	c63722_g1	324	FALSE	5.0586	0.62002	UP	7.0146	1.1296e-09	UP	1.9712	0.0094713	--	--	--	--	--	--	--	--	--	--	--	--	--	--	--	--	--	--	--	--	--	--	--	--	--	--	--	--	estscan,start:324 end:1; minus strand
335	c63799_g3	964	FALSE	0.097962	1	UP	1.4318	0.0098373	UP	1.3425	0.0036972	glutamine synthetase root isozyme 3 [Zea mays]>gi|195625212|gb|ACG34436.1| glutamine synthetase root isozyme 3 [Zea mays]	PREDICTED: Setaria italica glutamine synthetase cytosolic isozyme 1-1 (LOC101772334), mRNA	--	Glutamine synthetase root isozyme 4 OS=Zea mays GN=GLN5 PE=2 SV=1	--	--	--	--	--	363543467	NP_001241743.1	132	1.51404e-06	835916677	XM_004953785.2	99	3.94488e-42	--	--	--	P38562	132	2.07868e-07	--	--	--	--	--	blast,frame:2 start:2 end:190
336	c64142_g3	1033	FALSE	-2.2004	1	UP	3.7213	0.00010248	UP	5.9314	4.0257e-07	Putative nuclease HARBI1 [Aegilops tauschii]	PREDICTED: Zea mays neutral alpha-glucosidase C-like (LOC103647311), mRNA	alpha-glucosidase	Probable glucan 1,3-alpha-glucosidase OS=Oryza sativa subsp. japonica GN=Os03g0216600 PE=3 SV=1	Glycosyl hydrolases family 31	carbohydrate metabolic process	hydrolase activity, hydrolyzing O-glycosyl compounds	--	Glucosidase II catalytic (alpha) subunit and related enzymes, glycosyl hydrolase family 31	475626505	EMT33363.1	323	3.76433e-30	670378199	XM_008671854.1	145	1.13725e-67	K01187	malZ	http://www.genome.jp/dbget-bin/www_bget?ko:K01187	B9F676	153	1.0994e-09	PF01055	GO:0005975	GO:0004553	--	KOG1066	blast,frame:-3 start:770 end:480
337	c64188_g3	1107	FALSE	Inf	1	UP	Inf	7.8117e-06	UP	2.2342	0.04713	PREDICTED: uncharacterized protein LOC101783218 [Setaria italica]	PREDICTED: Setaria italica uncharacterized LOC101783218 (LOC101783218), mRNA	--	--	--	--	--	--	--	514759573	XP_004964324.1	930	1.40849e-116	835959519	XM_004964267.2	403	0	--	--	--	--	--	--	--	--	--	--	--	blast,frame:1 start:220 end:1107
338	c64378_g4	474	FALSE	2.3958	1	UP	4.9832	4.0561e-09	UP	2.5947	0.00011909	--	Panicum virgatum clone PV_ABa073-H10, complete sequence	--	--	--	--	--	--	--	--	--	--	--	459683912	AC243246.2	200	1.33824e-98	--	--	--	--	--	--	--	--	--	--	--	estscan,start:474 end:351; minus strand
339	c64994_g3	458	FALSE	0.37766	1	UP	2.9138	0.0028888	UP	2.549	0.0014739	--	Human alphoid repetitive DNA, subclone pHS53	--	--	--	--	--	--	--	--	--	--	--	337601	M28031.1	320	2.52844e-165	--	--	--	--	--	--	--	--	--	--	--	estscan,start:458 end:319; minus strand
340	c65630_g1	631	FALSE	-0.0074941	1	UP	1.7105	0.0033463	UP	1.72	6.9783e-05	PREDICTED: uncharacterized protein LOC101768919 [Setaria italica]	PREDICTED: Setaria italica uncharacterized LOC101768919 (LOC101768919), mRNA	putative transcriptional regulator	--	--	--	--	--	--	514817156	XP_004983307.1	647	1.54209e-81	836029295	XM_004983250.2	354	0	K07735	algH	http://www.genome.jp/dbget-bin/www_bget?ko:K07735	--	--	--	--	--	--	--	--	blast,frame:-1 start:631 end:161
341	c65782_g1	531	FALSE	NA	NA	UP	Inf	1.0171e-38	UP	Inf	1.3046e-38	--	Tenebrio molitor chemosensory protein CSP9 mRNA, complete cds	--	Ejaculatory bulb-specific protein 3 OS=Drosophila melanogaster GN=PebIII PE=1 SV=2	--	--	--	--	--	--	--	--	--	758213803	KP296751.1	390	0	--	--	--	Q9W1C9	357	1.45373e-41	--	--	--	--	--	blast,frame:1 start:31 end:426
342	c67515_g1	1354	FALSE	NA	NA	UP	Inf	0.046527	UP	Inf	0.010334	ubiquitin-conjugating enzyme E2 [Galdieria sulphuraria]>gi|452819259|gb|EME26323.1| ubiquitin-conjugating enzyme E2 [Galdieria sulphuraria]	PREDICTED: Tribolium castaneum effete (LOC658996), mRNA	ubiquitin-conjugating enzyme E2 D/E	Ubiquitin-conjugating enzyme E2-17 kDa OS=Drosophila melanogaster GN=eff PE=2 SV=1	RWD domain//Zn-finger in Ran binding protein and others//UEV domain	protein transport//cellular protein modification process	zinc ion binding//protein binding	--	Ubiquitin-protein ligase	545701012	XP_005702843.1	714	3.6929e-90	642914089	XM_965337.3	840	0	K06689	UBE2D_E, UBC4, UBC5	http://www.genome.jp/dbget-bin/www_bget?ko:K06689	P25867	789	2.56826e-102	PF05773//PF00641//PF05743	GO:0015031//GO:0006464	GO:0008270//GO:0005515	--	KOG0417	blast,frame:-1 start:1354 end:830
343	c75550_g1	454	FALSE	NA	NA	UP	Inf	0.025921	UP	Inf	0.031505	--	--	--	Stress-associated endoplasmic reticulum protein 2 OS=Mus musculus GN=Serp2 PE=3 SV=2	Ribosome associated membrane protein RAMP4	--	--	endoplasmic reticulum	Predicted membrane protein	--	--	--	--	--	--	--	--	--	--	--	Q6TAW2	185	4.00373e-17	PF06624	--	--	GO:0005783	KOG3491	blast,frame:-2 start:372 end:169
344	c75865_g1	1322	FALSE	#NAME?	1	UP	4.8894	0.017434	UP	Inf	0.00057553	--	Panicum virgatum clone PV_ABa020-H10, complete sequence	--	--	--	--	--	--	--	--	--	--	--	312283767	AC243236.1	43	7.36582e-11	--	--	--	--	--	--	--	--	--	--	--	estscan,start:1322 end:288; minus strand
345	c75887_g1	533	FALSE	NA	NA	UP	Inf	0.041262	UP	Inf	0.0087594	predicted protein [Hordeum vulgare subsp. vulgare]	PREDICTED: Tribolium castaneum 60S ribosomal protein L24 (LOC654912), mRNA	large subunit ribosomal protein L24e	60S ribosomal protein L24 OS=Plutella xylostella GN=RpL24 PE=2 SV=1	Transcription initiation factor IIF, beta subunit//Band 3 cytoplasmic domain//Golgi-dynamics membrane-trafficking//Aluminium activated malate transporter//Neurotransmitter-gated ion-channel transmembrane region//Rec10 / Red1//Presenilin	transport//meiotic recombination checkpoint//anion transport//transcription initiation from RNA polymerase II promoter//transcription from RNA polymerase II promoter//ion transport//reciprocal meiotic recombination//malate transport	structural molecule activity//anion transmembrane transporter activity//aspartic-type endopeptidase activity	membrane//integral component of membrane//transcription factor TFIIF complex	60s ribosomal protein L24	326524259	BAK00513.1	274	6.49129e-28	642915026	XM_961355.3	260	6.70261e-132	K02896	RP-L24e, RPL24	http://www.genome.jp/dbget-bin/www_bget?ko:K02896	Q6F444	445	2.64246e-54	PF02270//PF07565//PF13897//PF11744//PF02932//PF07964//PF01080	GO:0006810//GO:0051598//GO:0006820//GO:0006367//GO:0006366//GO:0006811//GO:0007131//GO:0015743	GO:0005198//GO:0008509//GO:0004190	GO:0016020//GO:0016021//GO:0005674	KOG1722	blast,frame:1 start:22 end:498
346	c79900_g1	786	FALSE	NA	NA	UP	Inf	7.2492e-14	UP	Inf	4.204e-17	hypothetical protein GUITHDRAFT_93934 [Guillardia theta CCMP2712]>gi|428178425|gb|EKX47300.1| hypothetical protein GUITHDRAFT_93934 [Guillardia theta CCMP2712]	PREDICTED: Tribolium castaneum myosin light chain alkali (LOC662923), transcript variant X1, mRNA	--	Myosin light chain alkali OS=Drosophila simulans GN=Mlc1 PE=3 SV=3	EF-hand domain pair//EF-hand domain//EF hand	--	calcium ion binding	--	Myosin essential light chain, EF-Hand protein superfamily	551663031	XP_005834280.1	190	1.72063e-15	642913817	XM_008202950.1	476	0	--	--	--	Q24654	428	1.30586e-50	PF13499//PF13405//PF00036	--	GO:0005509	--	KOG0030	blast,frame:-2 start:770 end:291
347	c80325_g1	993	FALSE	NA	NA	UP	Inf	0.0001836	UP	Inf	9.9131e-06	PREDICTED: translationally-controlled tumor protein homolog [Tarenaya hassleriana]	PREDICTED: Tribolium castaneum translationally-controlled tumor protein homolog (LOC660824), mRNA	--	Translationally-controlled tumor protein homolog OS=Drosophila yakuba GN=Tctp PE=2 SV=1	Mitochondrial degradasome RNA helicase subunit C terminal	--	hydrolase activity, acting on acid anhydrides	--	Microtubule-binding protein (translationally controlled tumor protein)	729375497	XP_010548987.1	293	3.7616e-29	642923282	XM_967027.3	378	0	--	--	--	Q6XIN1	738	6.13462e-96	PF12513	--	GO:0016817	--	KOG1727	blast,frame:3 start:33 end:638
348	c81932_g1	332	FALSE	NA	NA	UP	Inf	0.00015664	UP	Inf	8.1732e-06	predicted protein [Physcomitrella patens]>gi|162662904|gb|EDQ49704.1| predicted protein [Physcomitrella patens]	PREDICTED: Tribolium castaneum 60S ribosomal protein L37 (LOC658148), mRNA	large subunit ribosomal protein L37e	60S ribosomal protein L37 OS=Spodoptera frugiperda GN=RpL37 PE=3 SV=3	Hydrogenase/urease nickel incorporation, metallochaperone, hypA//SelR domain//Zinc finger, C3HC4 type (RING finger)//Ribosomal protein L37e	ribosome biogenesis//cellular protein modification process//translation//oxidation-reduction process	peptide-methionine (R)-S-oxide reductase activity//nickel cation binding//rRNA binding//metal ion binding//structural constituent of ribosome	ribosome//intracellular	60S ribosomal protein L37	168067169	XP_001785497.1	255	7.86771e-27	642934545	XM_964557.3	155	9.40004e-74	K02922	RP-L37e, RPL37	http://www.genome.jp/dbget-bin/www_bget?ko:K02922	Q962S7	295	1.14253e-33	PF01155//PF01641//PF00097//PF01907	GO:0042254//GO:0006464//GO:0006412//GO:0055114	GO:0033743//GO:0016151//GO:0019843//GO:0046872//GO:0003735	GO:0005840//GO:0005622	KOG3475	blast,frame:-2 start:331 end:53
349	c8346_g1	795	FALSE	NA	NA	UP	Inf	0.0017961	UP	Inf	0.00016204	--	--	--	--	--	--	--	--	--	--	--	--	--	--	--	--	--	--	--	--	--	--	--	--	--	--	--	--	estscan,start:795 end:142; minus strand
350	c83921_g1	577	FALSE	NA	NA	UP	Inf	0.033977	UP	Inf	0.0068135	predicted protein [Hordeum vulgare subsp. vulgare]	PREDICTED: Tribolium castaneum 40S ribosomal protein S24 (LOC655928), mRNA	small subunit ribosomal protein S24e	40S ribosomal protein S24 OS=Spodoptera frugiperda GN=RpS24 PE=2 SV=1	Ribosomal protein S24e	translation//ribosome biogenesis	structural constituent of ribosome	intracellular//ribosome	40S ribosomal protein S24	326534102	BAJ89401.1	468	4.56961e-57	642917806	XM_962484.3	285	9.23677e-146	K02974	RP-S24e, RPS24	http://www.genome.jp/dbget-bin/www_bget?ko:K02974	Q962Q6	503	3.44439e-63	PF01282	GO:0006412//GO:0042254	GO:0003735	GO:0005622//GO:0005840	KOG3424	blast,frame:3 start:3 end:443
351	c84_g1	1541	FALSE	NA	NA	UP	Inf	0.035694	UP	Inf	0.0071658	predicted protein [Hordeum vulgare subsp. vulgare]	PREDICTED: Atta cephalotes T-complex protein 1 subunit epsilon (LOC105622891), mRNA	T-complex protein 1 subunit epsilon	T-complex protein 1 subunit epsilon OS=Macaca fascicularis GN=CCT5 PE=2 SV=1	TCP-1/cpn60 chaperonin family//Rpp14/Pop5 family	tRNA processing//regulation of RNA metabolic process	ATP binding//ribonuclease activity	--	Chaperonin complex component, TCP-1 epsilon subunit (CCT5)	326503912	BAK02742.1	1850	0	801398468	XM_012204301.1	119	4.86744e-53	K09497	CCT5	http://www.genome.jp/dbget-bin/www_bget?ko:K09497	Q4R6V2	1886	0	PF00118//PF01900	GO:0008033//GO:0051252	GO:0005524//GO:0004540	--	KOG0357	blast,frame:1 start:1 end:1443
352	c86139_g1	514	FALSE	NA	NA	UP	Inf	0.038283	UP	Inf	0.0080821	--	--	--	--	--	--	--	--	--	--	--	--	--	--	--	--	--	--	--	--	--	--	--	--	--	--	--	--	estscan,start:154 end:514
353	c87095_g1	574	FALSE	NA	NA	UP	Inf	0.00034893	UP	Inf	2.1762e-05	unknown [Lotus japonicus]	PREDICTED: Tribolium castaneum muscle LIM protein Mlp84B (LOC663031), transcript variant X2, mRNA	--	Muscle LIM protein 1 OS=Drosophila melanogaster GN=Mlp60A PE=2 SV=1	B-box zinc finger//LIM domain//Zinc finger, C2H2 type	--	zinc ion binding//metal ion binding	intracellular	Regulatory protein MLP and related LIM proteins	388496562	AFK36347.1	248	1.65051e-24	642921072	XM_962778.2	238	1.23103e-119	--	--	--	P53777	334	2.63097e-38	PF00643//PF00412//PF00096	--	GO:0008270//GO:0046872	GO:0005622	KOG1700	blast,frame:1 start:67 end:354
354	c87731_g1	1340	FALSE	NA	NA	UP	Inf	0.016209	UP	Inf	0.0025996	--	PREDICTED: Tribolium castaneum V-type proton ATPase 16 kDa proteolipid subunit (LOC656327), mRNA	--	--	--	--	--	--	--	--	--	--	--	642937690	XM_962866.3	193	3.08115e-94	--	--	--	--	--	--	--	--	--	--	--	--
355	c15611_g1	328	FALSE	-0.18242	1	DOWN	#NAME?	3.5395e-05	DOWN	#NAME?	6.5644e-06	--	Homo sapiens poly (ADP-ribose) polymerase 2 (PARP2), RefSeqGene on chromosome 14	--	--	--	--	--	--	--	--	--	--	--	584613557	NG_033959.1	328	6.26773e-170	--	--	--	--	--	--	--	--	--	--	--	estscan,start:328 end:1; minus strand
609	c19948_g1	2907	FALSE	-0.44379	1	DOWN	-4.8108	0.00021088	DOWN	-4.3576	0.00052122	--	Homo sapiens metastasis associated lung adenocarcinoma transcript 1 (non-protein coding) (MALAT1), long non-coding RNA	--	Metastasis-associated lung adenocarcinoma transcript 1 OS=Homo sapiens GN=MALAT1 PE=4 SV=1	--	--	--	--	--	--	--	--	--	764020144	NR_002819.3	2901	0	--	--	--	Q9UHZ2	297	5.25464e-30	--	--	--	--	--	blast,frame:-3 start:1477 end:1268
610	c27663_g1	294	FALSE	-0.16844	1	DOWN	#NAME?	3.9005e-35	DOWN	#NAME?	2.7214e-40	--	Homo sapiens RNA, 7SK small nuclear (RN7SK), small nuclear RNA >gnl|BL_ORD_ID|6331544 TPA: Homo sapiens Small nuclear RNA7SK (RN7SK gene)	--	--	--	--	--	--	--	--	--	--	--	221219022	NR_001445.2	294	4.40986e-151	--	--	--	--	--	--	--	--	--	--	--	--
611	c28879_g1	244	FALSE	-0.080504	1	DOWN	#NAME?	0.0013317	DOWN	#NAME?	0.0001692	--	TPA: Homo sapiens long non-coding RNA OTTHUMT00000467764.1 (RP11-331F9.10 gene), lincRNA	--	--	--	--	--	--	--	--	--	--	--	551865959	HG501988.1	244	2.22287e-123	--	--	--	--	--	--	--	--	--	--	--	--
612	c30658_g1	752	FALSE	-0.30367	1	DOWN	-2.2559	0.017239	DOWN	-1.9427	0.021547	PREDICTED: phytosulfokines 5-like [Setaria italica]	--	--	Phytosulfokines 5 OS=Oryza sativa subsp. japonica GN=PSK5 PE=1 SV=1	Phytosulfokine precursor protein (PSK)	growth//cell proliferation//signal transduction	growth factor activity	extracellular region	--	514805330	XP_004977526.1	151	1.9518e-10	--	--	--	--	--	--	--	O81277	140	8.1242e-10	PF06404	GO:0040007//GO:0008283//GO:0007165	GO:0008083	GO:0005576	--	blast,frame:-3 start:264 end:1
613	c38642_g1	856	FALSE	-0.40773	1	DOWN	#NAME?	0.0014207	DOWN	#NAME?	0.0022524	--	Homo sapiens immunoglobulin kappa locus, mRNA (cDNA clone MGC:40426 IMAGE:5178085), complete cds	--	Ig kappa chain V-III region HAH OS=Homo sapiens PE=2 SV=1	Immunoglobulin domain	--	protein binding	--	--	--	--	--	--	21619605	BC032451.1	718	0	--	--	--	P18135	545	3.75421e-68	PF13895	--	GO:0005515	--	--	blast,frame:-3 start:851 end:129
614	c40152_g1	1504	FALSE	0.73748	1	DOWN	-7.1429	6.4171e-09	DOWN	-7.8654	0.037676	PREDICTED: cationic peroxidase SPC4-like isoform X3 [Setaria italica]	PREDICTED: Setaria italica cationic peroxidase SPC4-like (LOC101764825), transcript variant X3, mRNA	peroxidase	Cationic peroxidase SPC4 OS=Sorghum bicolor GN=Sb03g046810 PE=1 SV=2	Peroxidase	response to oxidative stress//obsolete peroxidase reaction//oxidation-reduction process	peroxidase activity//heme binding	--	--	514741774	XP_004959976.1	1455	0	835950755	XM_004959919.2	648	0	K00430	E1.11.1.7	http://www.genome.jp/dbget-bin/www_bget?ko:K00430	P84516	617	5.0355e-73	PF00141	GO:0006979//GO:0006804//GO:0055114	GO:0004601//GO:0020037	--	--	blast,frame:1 start:70 end:1194
615	c42563_g2	767	FALSE	-0.48156	1	DOWN	-2.4548	7.7637e-05	DOWN	-1.9587	0.021427	hypothetical protein SORBIDRAFT_03g040730 [Sorghum bicolor]>gi|241928655|gb|EES01800.1| hypothetical protein SORBIDRAFT_03g040730 [Sorghum bicolor]	PREDICTED: Setaria italica transcription factor DIVARICATA-like (LOC101780558), mRNA	--	--	Rubella membrane glycoprotein E2	--	--	integral component of membrane//viral nucleocapsid	--	242055069	XP_002456680.1	159	5.60284e-11	514784767	XM_004970617.1	120	6.58899e-54	--	--	--	--	--	--	PF05749	--	--	GO:0016021//GO:0019013	--	blast,frame:2 start:2 end:106
616	c43262_g1	834	FALSE	-0.12773	1	DOWN	-2.4826	0.0048334	DOWN	-2.336	0.043072	uncharacterized protein LOC100381459 [Zea mays]>gi|223943867|gb|ACN26017.1| unknown [Zea mays]	PREDICTED: Zea mays uncharacterized LOC100381459 (LOC100381459), transcript variant X1, mRNA	respiratory burst oxidase	Respiratory burst oxidase homolog protein B OS=Oryza sativa subsp. japonica GN=RBOHB PE=1 SV=1	Ferric reductase NAD binding domain	seed germination//oxidation-reduction process//response to heat	oxidoreductase activity//NAD(P)H oxidase activity	integral component of membrane	Ferric reductase, NADH/NADPH oxidase and related proteins	293332637	NP_001167766.1	921	2.32426e-120	670443368	XM_008663876.1	453	0	K13447	RBOH	http://www.genome.jp/dbget-bin/www_bget?ko:K13447	Q5ZAJ0	777	2.14371e-94	PF08030	GO:0009845//GO:0055114//GO:0009408	GO:0016491//GO:0016174	GO:0016021	KOG0039	blast,frame:-2 start:833 end:255
617	c46161_g1	2767	FALSE	-0.1222	1	DOWN	-1.4847	0.012035	DOWN	-1.3515	0.0094713	Cysteine-rich receptor-like protein kinase 36 [Aegilops tauschii]	--	--	Vesicle-associated protein 1-3 OS=Arabidopsis thaliana GN=PVA13 PE=2 SV=1	--	--	--	--	--	475457723	EMT01896.1	232	4.00496e-22	--	--	--	--	--	--	--	Q84WW5	191	1.9032e-14	--	--	--	--	--	blast,frame:3 start:2004 end:2456|blast,frame:1 start:1888 end:2226
618	c46416_g1	510	FALSE	0.1484	1	DOWN	#NAME?	0.00023069	DOWN	#NAME?	1.8039e-06	--	Homo sapiens chromosome 8, clone CTD-2306F16, complete sequence	--	LINE-1 retrotransposable element ORF2 protein OS=Homo sapiens PE=1 SV=1	--	--	--	--	--	--	--	--	--	20340510	AC104967.4	222	8.52868e-111	--	--	--	O00370	381	1.41207e-40	--	--	--	--	--	--
619	c47429_g1	867	FALSE	-0.22591	1	DOWN	#NAME?	0.020182	DOWN	#NAME?	0.013249	--	Homo sapiens 8 BAC RP11-429O2 (Roswell Park Cancer Institute Human BAC Library) complete sequence	--	LINE-1 retrotransposable element ORF2 protein OS=Homo sapiens PE=1 SV=1	--	--	--	--	--	--	--	--	--	14277165	AC073581.23	377	0	--	--	--	O00370	420	4.12704e-44	--	--	--	--	--	--
620	c49304_g1	1569	FALSE	0.00041896	1	DOWN	#NAME?	0.028726	DOWN	#NAME?	0.0050354	--	Homo sapiens cDNA FLJ29011 fis, clone DMC03382, highly similar to Ig gamma-2 chain C region	--	Ig gamma-2 chain C region OS=Homo sapiens GN=IGHG2 PE=1 SV=2	Glycosyl hydrolase family 59	galactosylceramide catabolic process//glycosphingolipid metabolic process//carbohydrate metabolic process//nitrogen compound metabolic process	galactosylceramidase activity	--	--	--	--	--	--	34528297	AK131045.1	1203	0	--	--	--	P01859	1517	0	PF02057	GO:0006683//GO:0006687//GO:0005975//GO:0006807	GO:0004336	--	--	blast,frame:-3 start:1567 end:119
621	c49335_g1	651	FALSE	0.037094	1	DOWN	#NAME?	0.0044604	DOWN	#NAME?	0.00035469	hypothetical protein M569_13379, partial [Genlisea aurea]	Homo sapiens calcium/calmodulin-dependent serine protein kinase (MAGUK family) (CASK), RefSeqGene on chromosome X	--	LINE-1 retrotransposable element ORF2 protein OS=Homo sapiens PE=1 SV=1	--	--	--	--	--	527189981	EPS61417.1	474	4.88746e-55	291084817	NG_016754.1	238	1.40657e-119	--	--	--	O00370	533	2.72528e-60	--	--	--	--	--	--
622	c50940_g1	2609	FALSE	-0.12628	1	DOWN	-1.3695	0.011427	DOWN	-1.2341	0.0095298	PREDICTED: ABC transporter G family member 3 [Setaria italica]	PREDICTED: Setaria italica ABC transporter G family member 3 (LOC101753226), mRNA	--	ABC transporter G family member 3 OS=Arabidopsis thaliana GN=ABCG3 PE=1 SV=2	Adenovirus IVa2 protein//Archaeal ATPase//Cytidylate kinase//AAA domain, putative AbiEii toxin, Type IV TA system//ABC-2 type transporter//ABC transporter	pyrimidine nucleobase metabolic process//nucleobase-containing compound metabolic process//viral transcription	ATP binding//cytidylate kinase activity//ATPase activity	membrane	Transporter, ABC superfamily (Breast cancer resistance protein)	514812335	XP_004980962.1	1587	0	836017681	XM_004980905.2	870	0	--	--	--	Q9ZUU9	1231	0	PF02456//PF01637//PF02224//PF13304//PF01061//PF00005	GO:0006206//GO:0006139//GO:0019083	GO:0005524//GO:0004127//GO:0016887	GO:0016020	KOG0061	blast,frame:2 start:1361 end:2419|blast,frame:1 start:22 end:1296
623	c52694_g2	262	FALSE	-0.10566	1	DOWN	-8.0099	2.9838e-18	DOWN	-7.8984	1.0219e-21	--	PREDICTED: Homo sapiens uncharacterized LOC105378179 (LOC105378179), transcript variant X2, ncRNA	--	--	--	--	--	--	--	--	--	--	--	767982462	XR_943840.1	254	6.66035e-129	--	--	--	--	--	--	--	--	--	--	--	estscan,start:262 end:59; minus strand
624	c53039_g1	3878	FALSE	1.5896	1	DOWN	-2.4956	1.952e-05	DOWN	-4.0718	0.03529	PREDICTED: ent-copalyl diphosphate synthase 1, chloroplastic-like isoform X2 [Setaria italica]	PREDICTED: Setaria italica ent-copalyl diphosphate synthase 1, chloroplastic-like (LOC101783621), transcript variant X2, mRNA	ent-copalyl diphosphate synthase	Ent-copalyl diphosphate synthase 1, chloroplastic OS=Oryza sativa subsp. japonica GN=CPS1 PE=2 SV=1	Colicin immunity protein//Terpene synthase family, metal binding domain//SpoU, rRNA methylase, C-terminal//Terpene synthase, N-terminal domain//Prenyltransferase and squalene oxidase repeat//GPCR proteolysis site, GPS, motif//Bacterial Fe(2+) trafficking	metabolic process//RNA modification//bacteriocin immunity//immune response//tRNA processing	magnesium ion binding//terpene synthase activity//iron ion binding//catalytic activity//lyase activity//toxic substance binding//tRNA (guanosine-2'-O-)-methyltransferase activity	membrane//immunoglobulin complex	--	514816895	XP_004983182.1	2231	0	836019505	XM_004983125.2	1098	0	K04120	E5.5.1.13	http://www.genome.jp/dbget-bin/www_bget?ko:K04120	Q6ET36	1788	0	PF03857//PF03936//PF12105//PF01397//PF00432//PF01825//PF04362	GO:0008152//GO:0009451//GO:0030153//GO:0006955//GO:0008033	GO:0000287//GO:0010333//GO:0005506//GO:0003824//GO:0016829//GO:0015643//GO:0009020	GO:0016020//GO:0019814	--	blast,frame:-1 start:1223 end:234|blast,frame:-3 start:3564 end:1990|blast,frame:-2 start:1357 end:1238
625	c53180_g1	736	FALSE	-0.21309	1	DOWN	#NAME?	0.045465	DOWN	#NAME?	0.022949	hypothetical protein M569_15298, partial [Genlisea aurea]	Homo sapiens BAC clone RP11-785G17 from 2, complete sequence	--	LINE-1 retrotransposable element ORF2 protein OS=Homo sapiens PE=1 SV=1	--	--	--	--	--	527186611	EPS59507.1	208	1.32361e-19	15638938	AC093915.2	249	1.22842e-125	--	--	--	O00370	351	2.34425e-59	--	--	--	--	--	blast,frame:2 start:437 end:517
626	c54359_g2	2593	FALSE	0.97754	0.55974	DOWN	-2.2713	0.001447	DOWN	-3.233	6.0285e-13	PREDICTED: disease resistance protein RPM1-like [Setaria italica]>gi|514808415|ref|XP_004979048.1| PREDICTED: disease resistance protein RPM1-like [Setaria italica]>gi|514808417|ref|XP_004979049.1| PREDICTED: disease resistance protein RPM1-like [Setaria italica]	--	disease resistance protein RPM1	Disease resistance protein RPM1 OS=Arabidopsis thaliana GN=RPM1 PE=1 SV=1	NB-ARC domain//Leucine rich repeat//Archaeal ATPase//SRP54-type protein, GTPase domain	SRP-dependent cotranslational protein targeting to membrane	protein binding//ADP binding//GTP binding//ATP binding	--	FOG: Leucine rich repeat	514808413	XP_004979047.1	1920	0	--	--	--	--	K13457	RPM1, RPS3	http://www.genome.jp/dbget-bin/www_bget?ko:K13457	Q39214	816	1.17476e-92	PF00931//PF13855//PF01637//PF00448	GO:0006614	GO:0005515//GO:0043531//GO:0005525//GO:0005524	--	KOG0619	blast,frame:-1 start:2593 end:380
627	c54403_g1	2184	FALSE	0.63521	1	DOWN	-2.3996	0.015781	DOWN	-3.0256	4.3774e-07	PREDICTED: L-ascorbate oxidase-like [Setaria italica]	PREDICTED: Setaria italica L-ascorbate oxidase-like (LOC101773513), mRNA	L-ascorbate oxidase	L-ascorbate oxidase OS=Cucumis sativus PE=1 SV=1	Multicopper oxidase//Multicopper oxidase//Multicopper oxidase	oxidation-reduction process	oxidoreductase activity//copper ion binding	--	Multicopper oxidases	514766686	XP_004966057.1	2504	0	835957582	XM_004966000.2	1609	0	K00423	E1.10.3.3	http://www.genome.jp/dbget-bin/www_bget?ko:K00423	P14133	1908	0	PF00394//PF07731//PF07732	GO:0055114	GO:0016491//GO:0005507	--	KOG1263	blast,frame:-2 start:2150 end:273
628	c55682_g1	920	FALSE	-0.25248	1	DOWN	#NAME?	3.4963e-05	DOWN	#NAME?	1.1613e-05	hypothetical protein M569_13379, partial [Genlisea aurea]	Human chromosome 14 DNA sequence BAC R-16B13 of library RPCI-11 from chromosome 14 of Homo sapiens (Human), complete sequence	--	LINE-1 retrotransposable element ORF1 protein OS=Homo sapiens GN=L1RE1 PE=1 SV=1	--	--	--	--	--	527189981	EPS61417.1	369	1.3472e-38	13397795	AL157911.4	285	1.50714e-145	--	--	--	Q9UN81	333	2.48266e-34	--	--	--	--	--	--
629	c56526_g6	2287	FALSE	-0.082642	1	DOWN	-2.4259	1.2711e-06	DOWN	-2.3332	0.00067194	--	--	--	--	--	--	--	--	--	--	--	--	--	--	--	--	--	--	--	--	--	--	--	--	--	--	--	--	estscan,start:2002 end:1838; minus strand
630	c57659_g2	2415	FALSE	-0.49839	1	DOWN	-1.973	0.037979	DOWN	-1.4578	0.0016216	PREDICTED: formimidoyltransferase-cyclodeaminase-like [Setaria italica]	PREDICTED: Setaria italica formimidoyltransferase-cyclodeaminase-like (LOC101758499), mRNA	--	Glutamate formimidoyltransferase OS=Streptococcus pyogenes serotype M1 GN=M5005_Spy1772 PE=1 SV=1	Formiminotransferase domain, N-terminal subdomain	metabolic process	folic acid binding//transferase activity	--	--	514815531	XP_004982519.1	1575	0	836029446	XM_004982462.2	825	0	--	--	--	Q99XR4	230	3.81595e-19	PF07837	GO:0008152	GO:0005542//GO:0016740	--	--	blast,frame:2 start:1151 end:2176
631	c57878_g1	1582	FALSE	0.17066	1	DOWN	#NAME?	5.0716e-14	DOWN	#NAME?	1.5485e-19	hypothetical protein OsI_05624 [Oryza sativa Indica Group]	Human DNA sequence from clone RP11-472N6 on chromosome 10, complete sequence	--	LINE-1 retrotransposable element ORF2 protein OS=Homo sapiens PE=1 SV=1	--	--	--	--	--	125537847	EAY84242.1	428	2.87585e-46	21322405	AL732389.4	530	0	--	--	--	O00370	1660	0	--	--	--	--	--	--
632	c59676_g1	2558	FALSE	0.21934	1	DOWN	-1.4528	0.032118	DOWN	-1.6616	0.00036973	hypothetical protein SORBIDRAFT_01g027660 [Sorghum bicolor]>gi|241921269|gb|EER94413.1| hypothetical protein SORBIDRAFT_01g027660 [Sorghum bicolor]	PREDICTED: Setaria italica probable methyltransferase PMT21 (LOC101786319), mRNA	--	Probable methyltransferase PMT21 OS=Arabidopsis thaliana GN=ERD3 PE=2 SV=1	Putative S-adenosyl-L-methionine-dependent methyltransferase//Methyltransferase domain	metabolic process//methylation	methyltransferase activity	Golgi apparatus	--	242040041	XP_002467415.1	2026	0	836022407	XM_012849193.1	938	0	--	--	--	Q94II3	1651	0	PF03141//PF08241	GO:0008152//GO:0032259	GO:0008168	GO:0005794	--	blast,frame:2 start:2 end:1222
633	c60400_g3	1568	FALSE	-0.22612	1	DOWN	-1.5491	0.0072111	DOWN	-1.3096	0.0041881	PREDICTED: protein ECERIFERUM 1-like [Setaria italica]	PREDICTED: Setaria italica protein ECERIFERUM 1-like (LOC101775794), mRNA	aldehyde decarbonylase	Protein ECERIFERUM 1 OS=Arabidopsis thaliana GN=CER1 PE=1 SV=1	--	--	--	--	--	514816325	XP_004982905.1	1746	0	836029812	XM_004982848.2	965	0	K15404	K15404, CER1	http://www.genome.jp/dbget-bin/www_bget?ko:K15404	F4HVY0	1073	3.3885e-137	--	--	--	--	--	blast,frame:-2 start:1567 end:521
634	c61261_g2	735	FALSE	0.31128	1	DOWN	-1.2645	0.025368	DOWN	-1.5656	0.027984	Os01g0695100 [Oryza sativa Japonica Group]>gi|113533488|dbj|BAF05871.1| Os01g0695100 [Oryza sativa Japonica Group]	PREDICTED: Setaria italica phosphoethanolamine N-methyltransferase 1-like (LOC101784745), mRNA	phosphoethanolamine N-methyltransferase	Phosphoethanolamine N-methyltransferase 1 OS=Arabidopsis thaliana GN=NMT1 PE=1 SV=1	ubiE/COQ5 methyltransferase family	pollen development//phosphatidylcholine biosynthetic process//pollen tube guidance//post-embryonic root development//methylation//pollen tube growth//choline biosynthetic process	methyltransferase activity//phosphoethanolamine N-methyltransferase activity	--	--	115439355	NP_001043957.1	376	2.82477e-39	835968985	XM_004969581.2	137	2.23452e-63	K05929	E2.1.1.103, NMT	http://www.genome.jp/dbget-bin/www_bget?ko:K05929	Q9FR44	327	1.95391e-33	PF01209	GO:0009555//GO:0006656//GO:0010183//GO:0048528//GO:0032259//GO:0009860//GO:0042425	GO:0008168//GO:0000234	--	--	blast,frame:3 start:3 end:353|blast,frame:2 start:452 end:679
635	c62341_g2	1987	FALSE	0.14015	1	DOWN	-3.4781	0.046551	DOWN	-3.602	4.4259e-15	PREDICTED: lysine-specific demethylase JMJ25-like [Setaria italica]	PREDICTED: Setaria italica lysine-specific demethylase JMJ25-like (LOC101776595), mRNA	lysine-specific demethylase 3	Lysine-specific demethylase JMJ25 OS=Arabidopsis thaliana GN=JMJ25 PE=1 SV=1	--	--	--	--	Putative transcription factor 5qNCA, contains JmjC domain	836021353	XP_012704397.1	881	6.35174e-117	836021352	XM_012848943.1	349	0	K15601	KDM3	http://www.genome.jp/dbget-bin/www_bget?ko:K15601	Q9SSE9	564	5.05645e-60	--	--	--	--	KOG1356	blast,frame:-2 start:1443 end:406|blast,frame:-3 start:1688 end:1413
636	c62521_g2	532	FALSE	0.67047	1	DOWN	-3.174	0.029106	DOWN	-3.8282	0.036397	putative STRUBBELIG family receptor protein kinase [Zea mays]	PREDICTED: Setaria italica protein STRUBBELIG-RECEPTOR FAMILY 8-like (LOC101779067), mRNA	--	Protein STRUBBELIG-RECEPTOR FAMILY 8 OS=Arabidopsis thaliana GN=SRF8 PE=2 SV=1	--	--	--	--	--	413943600	AFW76249.1	248	2.01188e-22	835967688	XM_004965747.2	104	3.5099e-45	--	--	--	Q6R2J8	190	2.15657e-15	--	--	--	--	--	blast,frame:1 start:1 end:219
637	c62786_g1	3430	FALSE	0.052091	1	DOWN	-1.5663	0.0032446	DOWN	-1.606	0.00014883	PREDICTED: armadillo repeat-containing kinesin-like protein 1 [Setaria italica]	PREDICTED: Setaria italica armadillo repeat-containing kinesin-like protein 1 (LOC101754094), mRNA	--	Armadillo repeat-containing kinesin-like protein 1 OS=Oryza sativa subsp. japonica GN=Os03g0152900 PE=2 SV=2	Kinesin motor domain//Armadillo/beta-catenin-like repeat//Growth-arrest specific micro-tubule binding	microtubule-based movement//cell motility//microtubule-based process	microtubule motor activity//protein binding//ATP binding//microtubule binding	microtubule//tubulin complex//motile cilium	Kinesin (SMY1 subfamily)	514825028	XP_004987171.1	3739	0	836023187	XM_004987114.2	2027	0	--	--	--	Q0DV28	3205	0	PF00225//PF00514//PF13851	GO:0007018//GO:0048870//GO:0007017	GO:0003777//GO:0005515//GO:0005524//GO:0008017	GO:0005874//GO:0045298//GO:0031514	KOG0240	blast,frame:-2 start:3429 end:562
638	c63308_g5	1446	FALSE	-0.81827	0.85797	DOWN	-3.6488	2.3529e-14	DOWN	-2.8239	1.7605e-07	PREDICTED: putative disease resistance protein RGA3 [Setaria italica]>gi|514810526|ref|XP_004980065.1| PREDICTED: putative disease resistance protein RGA3 [Setaria italica]	PREDICTED: Setaria italica putative disease resistance protein RGA3 (LOC101763621), transcript variant X3, mRNA	--	Putative disease resistance RPP13-like protein 1 OS=Arabidopsis thaliana GN=RPPL1 PE=3 SV=1	Leucine rich repeat//Leucine Rich Repeat	--	protein binding	--	--	514810524	XP_004980064.1	1109	1.31394e-137	836015181	XM_004980006.2	381	0	--	--	--	Q9LRR4	165	1.06152e-10	PF13855//PF00560	--	GO:0005515	--	--	estscan,start:1446 end:309; minus strand
639	c65576_g1	892	FALSE	0.34848	1	DOWN	-1.7342	0.030215	DOWN	-2.067	6.0427e-07	hypothetical protein ZEAMMB73_137827 [Zea mays]	PREDICTED: Setaria italica triosephosphate isomerase, cytosolic (LOC101760718), mRNA	triosephosphate isomerase (TIM)	Triosephosphate isomerase, cytosolic OS=Oryza sativa subsp. japonica GN=TPI PE=1 SV=3	--	--	--	--	Triosephosphate isomerase	413951974	AFW84623.1	530	2.62373e-64	835975442	XM_004970481.2	282	6.79045e-144	K01803	TPI, tpiA	http://www.genome.jp/dbget-bin/www_bget?ko:K01803	P48494	464	2.49099e-54	--	--	--	--	KOG1643	blast,frame:3 start:165 end:554
640	c66637_g1	2413	FALSE	-0.23094	1	DOWN	#NAME?	0.0011777	DOWN	#NAME?	0.00058167	--	Homo sapiens collagen, type III, alpha 1 (COL3A1), mRNA	--	Collagen alpha-1(III) chain OS=Homo sapiens GN=COL3A1 PE=1 SV=4	TATA box binding protein associated factor (TAF)//Fibrillar collagen C-terminal domain	DNA-templated transcription, initiation	extracellular matrix structural constituent	collagen trimer//nucleus//proteinaceous extracellular matrix	Collagens (type IV and type XIII), and related proteins	--	--	--	--	110224482	NM_000090.3	2413	0	--	--	--	P02461	1311	7.89295e-160	PF02969//PF01410	GO:0006352	GO:0005201	GO:0005581//GO:0005634//GO:0005578	KOG3544	blast,frame:-1 start:2413 end:947
641	c916_g1	1748	FALSE	0.24838	1	DOWN	-5.8102	0.00078763	DOWN	-6.0528	2.7094e-06	--	Homo sapiens metastasis associated lung adenocarcinoma transcript 1 (non-protein coding) (MALAT1), long non-coding RNA	--	--	--	--	--	--	--	--	--	--	--	764020144	NR_002819.3	1748	0	--	--	--	--	--	--	--	--	--	--	--	estscan,start:959 end:1132
642	c56995_g4	1565	UP	2.6752	7.3325e-14	UP	1.349	0.0061178	DOWN	-1.318	0.0010925	putative reverse transcriptase [Zingiber officinale]>gi|291343216|gb|EFE70172.1| conserved hypothetical protein [Streptomyces ghanaensis ATCC 14672]	Transformation vector pC23HG, complete sequence	--	Transactivator/viroplasmin protein OS=Cauliflower mosaic virus (strain CM-1841) GN=ORF VI PE=3 SV=1	Ribosomal protein S27	ribosome biogenesis//translation	structural constituent of ribosome	intracellular//ribosome	--	118132570	ABK60177.1	231	6.88084e-21	163860165	EU327494.1	843	0	--	--	--	P03558	576	3.00469e-65	PF01667	GO:0042254//GO:0006412	GO:0003735	GO:0005622//GO:0005840	--	blast,frame:-1 start:479 end:6
1111	c107483_g1	520	FALSE	Inf	1	UP	Inf	1.8708e-17	FALSE	1.9342	0.62267	hypothetical protein OsI_24290 [Oryza sativa Indica Group]	Sorghum bicolor hypothetical protein, mRNA	pre-60S factor REI1	--	--	--	--	--	--	218198809	EEC81236.1	349	3.22912e-37	242094033	XM_002437462.1	157	1.18077e-74	K14816	REI1	http://www.genome.jp/dbget-bin/www_bget?ko:K14816	--	--	--	--	--	--	--	--	blast,frame:2 start:2 end:241
356	c11274_g1	3262	FALSE	Inf	1	UP	Inf	0.018698	FALSE	7.4314	0.052299	hypothetical protein TRIUR3_20643 [Triticum urartu]	--	--	--	Herpesvirus UL33-like protein//Photosystem II reaction centre N protein (psbN)//Poxvirus F12L protein	viral DNA genome packaging//viral process//photosynthesis	--	membrane//photosystem II//photosystem II reaction center	--	474053976	EMS53718.1	474	2.65541e-50	--	--	--	--	--	--	--	--	--	--	PF03581//PF02468//PF03337	GO:0019073//GO:0016032//GO:0015979	--	GO:0016020//GO:0009523//GO:0009539	--	blast,frame:2 start:11 end:1030
357	c13252_g1	316	FALSE	Inf	0.58995	UP	Inf	0.0010329	FALSE	0.79477	1	--	--	--	--	--	--	--	--	--	--	--	--	--	--	--	--	--	--	--	--	--	--	--	--	--	--	--	--	estscan,start:1 end:316
358	c15833_g1	362	FALSE	1.4463	0.10116	UP	1.6269	0.022874	FALSE	0.19351	1	--	--	--	--	--	--	--	--	--	--	--	--	--	--	--	--	--	--	--	--	--	--	--	--	--	--	--	--	estscan,start:1 end:362
359	c18989_g1	561	FALSE	NA	NA	UP	Inf	0.04965	FALSE	Inf	0.057471	60S ribosomal protein L21-1 [Phytophthora infestans T30-4]>gi|262100243|gb|EEY58295.1| 60S ribosomal protein L21-1 [Phytophthora infestans T30-4]	PREDICTED: Camponotus floridanus 60S ribosomal protein L21 (LOC105251411), transcript variant X2, mRNA	large subunit ribosomal protein L21e	60S ribosomal protein L21 OS=Homo sapiens GN=RPL21 PE=1 SV=2	Ribosomal protein L21e	ribosome biogenesis//translation	structural constituent of ribosome	intracellular//ribosome	60S ribosomal protein L21	301123509	XP_002909481.1	456	5.45023e-55	752878113	XM_011258223.1	101	1.72809e-43	K02889	RP-L21e, RPL21	http://www.genome.jp/dbget-bin/www_bget?ko:K02889	P46778	566	1.82191e-72	PF01157	GO:0042254//GO:0006412	GO:0003735	GO:0005622//GO:0005840	KOG1732	blast,frame:2 start:44 end:535
360	c1925_g1	3389	FALSE	1.5127	0.80775	UP	2.2516	0.0069652	FALSE	0.74598	1	putative retrotransposon protein [Zea mays]	--	--	--	GrpE//Autophagy protein Apg6//Prefoldin subunit//Growth-arrest specific micro-tubule binding//Troponin//Uso1 / p115 like vesicle tethering protein, C terminal region//ABC transporter C-terminal domain//Vacuolar sorting 38 and autophagy-related subunit 14	protein transport//autophagy//protein folding//cell motility//intracellular protein transport//positive regulation of autophagy	unfolded protein binding//protein homodimerization activity//protein transporter activity//adenyl-nucleotide exchange factor activity//DNA binding//chaperone binding	cytoplasm//troponin complex//motile cilium//membrane//prefoldin complex	--	18568274	AAL76006.1	219	8.78482e-26	--	--	--	--	--	--	--	--	--	--	PF01025//PF04111//PF01920//PF13851//PF00992//PF04871//PF16326//PF10186	GO:0015031//GO:0006914//GO:0006457//GO:0048870//GO:0006886//GO:0010508	GO:0051082//GO:0042803//GO:0008565//GO:0000774//GO:0003677//GO:0051087	GO:0005737//GO:0005861//GO:0031514//GO:0016020//GO:0016272	--	blast,frame:-1 start:3389 end:2838|blast,frame:-2 start:2896 end:2204
361	c19749_g1	938	FALSE	5.5508	0.30151	UP	5.8826	2.5073e-32	FALSE	0.34125	1	--	--	--	--	--	--	--	--	--	--	--	--	--	--	--	--	--	--	--	--	--	--	--	--	--	--	--	--	estscan,start:159 end:437
362	c2003_g1	520	FALSE	Inf	0.82685	UP	Inf	0.014662	FALSE	2.2131	1	--	--	--	--	FATC domain	--	protein binding	--	--	--	--	--	--	--	--	--	--	--	--	--	--	--	--	PF02260	--	GO:0005515	--	--	estscan,start:520 end:118; minus strand
363	c20804_g1	664	FALSE	4.4083	1	UP	5.3616	0.00042054	FALSE	0.94491	1	--	--	--	--	--	--	--	--	--	--	--	--	--	--	--	--	--	--	--	--	--	--	--	--	--	--	--	--	--
364	c22356_g1	893	FALSE	Inf	0.52542	UP	Inf	0.0050481	FALSE	0.15793	1	PREDICTED: protein FAR1-RELATED SEQUENCE 5-like [Setaria italica]	Panicum virgatum clone PV_ABa103-H10, complete sequence	--	--	--	--	--	--	--	836013765	XP_012703729.1	168	5.07655e-11	312283789	AC243258.1	297	3.11853e-152	--	--	--	--	--	--	--	--	--	--	--	estscan,start:528 end:749
365	c25731_g1	342	FALSE	0.9109	0.81149	UP	1.7851	0.0006059	FALSE	0.88631	0.35272	--	--	--	--	--	--	--	--	--	--	--	--	--	--	--	--	--	--	--	--	--	--	--	--	--	--	--	--	estscan,start:342 end:125; minus strand
366	c25846_g1	783	FALSE	1.2599	1	UP	2.808	1.9877e-06	FALSE	1.562	0.074485	--	--	--	--	--	--	--	--	--	--	--	--	--	--	--	--	--	--	--	--	--	--	--	--	--	--	--	--	estscan,start:783 end:97; minus strand
367	c26619_g2	1175	FALSE	Inf	0.52232	UP	Inf	1.5455e-07	FALSE	0.61995	1	PREDICTED: uncharacterized protein LOC101778892 isoform X1 [Setaria italica]	--	--	--	Sclerostin (SOST)	--	--	extracellular space	--	836016408	XP_012704037.1	491	2.77869e-51	--	--	--	--	--	--	--	--	--	--	PF05463	--	--	GO:0005615	--	estscan,start:1 end:942
368	c27404_g1	674	FALSE	Inf	0.15632	UP	Inf	0.0068184	FALSE	-0.10053	1	--	--	--	--	--	--	--	--	--	--	--	--	--	--	--	--	--	--	--	--	--	--	--	--	--	--	--	--	estscan,start:674 end:356; minus strand
369	c28289_g1	342	FALSE	0.81499	1	UP	1.5077	0.00072195	FALSE	0.70563	1	PREDICTED: abscisic stress-ripening protein 3-like [Oryza brachyantha]	PREDICTED: Setaria italica abscisic stress-ripening protein 3-like (LOC101785036), mRNA	--	Abscisic stress-ripening protein 3 OS=Solanum lycopersicum GN=ASR3 PE=4 SV=2	GTP1/OBG//ABA/WDS induced protein	response to stress	GTP binding	--	--	573919482	XP_006647355.1	137	2.1337e-09	835996966	XM_012847207.1	223	1.53612e-111	--	--	--	P37220	115	2.67675e-07	PF01018//PF02496	GO:0006950	GO:0005525	--	--	blast,frame:-2 start:278 end:3
370	c31209_g1	407	FALSE	3.463	1	UP	5.4644	0.017463	FALSE	2.019	0.98999	--	--	--	--	--	--	--	--	--	--	--	--	--	--	--	--	--	--	--	--	--	--	--	--	--	--	--	--	estscan,start:1 end:262
371	c33021_g2	1069	FALSE	Inf	1	UP	Inf	0.038281	FALSE	5.4991	0.11343	--	PREDICTED: Tribolium castaneum tropomyosin-1 (LOC656904), transcript variant X2, mRNA	--	Tropomyosin-1 OS=Bombyx mori PE=1 SV=1	Intermediate filament protein//Ezrin/radixin/moesin family//TPR/MLP1/MLP2-like protein//Bone marrow stromal antigen 2//Autophagy protein Apg6//Microtubule-associated protein Bicaudal-D//Myosin tail//Golgi transport complex subunit 5//Outer membrane efflux protein//Leucine-rich repeats of kinetochore protein Cenp-F/LEK1//Laminin Domain I//Septation ring formation regulator, EzrA//SNARE domain//TMP…	induction by virus of host cell-cell fusion//defense response to virus//protein import into nucleus//cell motility//protein polymerization//regulation of cell adhesion//cell adhesion//signal transduction//autophagy//intra-Golgi vesicle-mediated transport//regulation of embryonic development//fusion of virus membrane with host plasma membrane//platelet activation//regulation of cell migration//tra…	protein binding, bridging//transcription factor binding//motor activity//receptor binding//structural molecule activity//dynein binding//protein homodimerization activity//cytoskeletal protein binding//protein binding//transporter activity	dynein complex//septin ring//Golgi transport complex//motile cilium//viral envelope//transcription factor complex//intermediate filament//myosin complex//Golgi apparatus//extrinsic component of membrane//fibrinogen complex//integral component of membrane//cytoplasm	Actin filament-coating protein tropomyosin	--	--	--	--	642937743	XM_962035.2	605	0	--	--	--	Q1HPU0	1002	9.46084e-134	PF00038//PF00769//PF07926//PF16716//PF04111//PF09730//PF01576//PF10392//PF02321//PF10473//PF06008//PF06160//PF05739//PF07851//PF08702//PF00523//PF13851//PF06009//PF02346	GO:0006948//GO:0051607//GO:0006606//GO:0048870//GO:0051258//GO:0030155//GO:0007155//GO:0007165//GO:0006914//GO:0006891//GO:0045995//GO:0019064//GO:0030168//GO:0030334//GO:0006810//GO:0000921	GO:0030674//GO:0008134//GO:0003774//GO:0005102//GO:0005198//GO:0045502//GO:0042803//GO:0008092//GO:0005515//GO:0005215	GO:0030286//GO:0005940//GO:0017119//GO:0031514//GO:0019031//GO:0005667//GO:0005882//GO:0016459//GO:0005794//GO:0019898//GO:0005577//GO:0016021//GO:0005737	KOG1003	blast,frame:1 start:85 end:957
372	c35179_g1	430	FALSE	Inf	1	UP	Inf	0.027247	FALSE	3.488	0.11784	--	--	--	--	--	--	--	--	--	--	--	--	--	--	--	--	--	--	--	--	--	--	--	--	--	--	--	--	estscan,start:1 end:430
373	c35639_g1	488	FALSE	1.4647	0.89682	UP	2.3235	0.0069652	FALSE	0.8722	1	PREDICTED: auxin response factor 13-like [Setaria italica]	PREDICTED: Setaria italica auxin response factor 13-like (LOC101757257), mRNA	--	Auxin response factor 13 OS=Oryza sativa subsp. japonica GN=ARF13 PE=2 SV=2	--	--	--	--	--	514741686	XP_004959954.1	430	5.51901e-48	835941962	XM_004959897.2	215	6.33364e-107	--	--	--	Q7XSS9	270	1.52574e-26	--	--	--	--	--	blast,frame:1 start:1 end:486
374	c36433_g1	425	FALSE	0.68284	1	UP	1.7607	0.017463	FALSE	1.0893	0.54481	PREDICTED: uncharacterized protein LOC101778331 [Setaria italica]	PREDICTED: Setaria italica uncharacterized LOC101778331 (LOC101778331), mRNA	--	--	--	--	--	--	--	514804530	XP_004977137.1	310	3.42976e-33	836002354	XM_004977080.2	219	3.26092e-109	--	--	--	--	--	--	--	--	--	--	--	blast,frame:-2 start:418 end:2
375	c36475_g1	341	FALSE	0.91253	1	UP	2.0441	0.047669	FALSE	1.1469	0.64613	hypothetical protein SORBIDRAFT_02g036380 [Sorghum bicolor]>gi|241924233|gb|EER97377.1| hypothetical protein SORBIDRAFT_02g036380 [Sorghum bicolor]	PREDICTED: Setaria italica chlorophyll a-b binding protein of LHCII type III, chloroplastic (LOC101753185), mRNA	light-harvesting complex II chlorophyll a/b binding protein 3	Chlorophyll a-b binding protein of LHCII type III, chloroplastic OS=Hordeum vulgare GN=LHBC PE=2 SV=1	--	photosynthesis, light harvesting	structural molecule activity	chloroplast thylakoid membrane	--	242045970	XP_002460856.1	401	1.23003e-46	514734884	XM_004957966.1	213	5.54609e-106	K08914	LHCB3	http://www.genome.jp/dbget-bin/www_bget?ko:K08914	P27523	342	1.12125e-38	--	GO:0009765	GO:0005198	GO:0009535	--	blast,frame:-3 start:339 end:1
376	c36486_g1	485	FALSE	0.56659	1	UP	2.3661	1.7297e-06	FALSE	1.8175	0.50696	--	--	--	--	--	--	--	--	--	--	--	--	--	--	--	--	--	--	--	--	--	--	--	--	--	--	--	--	estscan,start:173 end:1; minus strand
377	c37348_g1	550	FALSE	0.91454	1	UP	1.5167	0.044005	FALSE	0.61044	1	Os01g0252200, partial [Oryza sativa Japonica Group]>gi|113532134|dbj|BAF04517.1| Os01g0252200, partial [Oryza sativa Japonica Group]	--	--	--	--	--	--	--	--	115435690	NP_001042603.1	236	1.65529e-21	--	--	--	--	--	--	--	--	--	--	--	--	--	--	--	blast,frame:3 start:3 end:488
378	c37363_g2	861	FALSE	Inf	1	UP	Inf	0.0041941	FALSE	2.2378	0.40532	--	--	--	--	--	--	--	--	--	--	--	--	--	--	--	--	--	--	--	--	--	--	--	--	--	--	--	--	estscan,start:861 end:720; minus strand
379	c37908_g1	1258	FALSE	Inf	0.05426	UP	Inf	5.1136e-23	FALSE	0.62508	1	PREDICTED: uncharacterized protein LOC103632901 [Zea mays]>gi|670424224|ref|XP_008652838.1| PREDICTED: uncharacterized protein LOC103632901 [Zea mays]	Panicum virgatum clone PV_ABa051-K10, complete sequence	--	--	--	--	--	--	--	670424222	XP_008652836.1	127	4.839e-06	312283774	AC243243.1	260	1.64223e-131	--	--	--	--	--	--	--	--	--	--	--	blast,frame:-3 start:923 end:759
380	c38198_g1	379	FALSE	0.63852	1	UP	1.9276	0.048932	FALSE	1.2986	0.45774	PREDICTED: probable peptide/nitrate transporter At3g25260-like [Oryza brachyantha]	PREDICTED: Setaria italica protein NRT1/ PTR FAMILY 4.3-like (LOC101760657), mRNA	--	Protein NRT1/ PTR FAMILY 4.3 OS=Arabidopsis thaliana GN=NPF4.3 PE=2 SV=1	--	--	--	--	--	573964645	XP_006664443.1	429	4.35787e-50	835939847	XM_004960690.2	203	2.25674e-100	--	--	--	Q93VV5	196	8.20335e-17	--	--	--	--	--	blast,frame:-2 start:297 end:1
381	c38234_g1	682	FALSE	NA	NA	UP	Inf	0.045888	FALSE	Inf	0.052299	--	PREDICTED: Tribolium castaneum uncharacterized LOC103312271 (LOC103312271), mRNA	--	--	--	--	--	--	--	--	--	--	--	642910403	XM_008192498.1	168	1.20847e-80	--	--	--	--	--	--	--	--	--	--	--	estscan,start:89 end:628
382	c38528_g1	287	FALSE	1.093	1	UP	2.1002	0.019693	FALSE	1.0189	0.69127	PREDICTED: tau-tubulin kinase 1 [Setaria italica]	PREDICTED: Setaria italica tau-tubulin kinase 1 (LOC101753264), mRNA	--	--	--	--	--	--	--	835980770	XP_012701791.1	220	4.1038e-20	835980769	XM_012846337.1	116	3.82184e-52	--	--	--	--	--	--	--	--	--	--	--	blast,frame:-1 start:287 end:3
383	c38718_g1	656	FALSE	3.0935	0.52232	UP	4.0461	2.7488e-15	FALSE	0.97099	0.52902	--	--	--	--	--	--	--	--	--	--	--	--	--	--	--	--	--	--	--	--	--	--	--	--	--	--	--	--	estscan,start:259 end:22; minus strand
384	c39132_g1	916	FALSE	1.0098	0.99289	UP	1.4563	0.0014984	FALSE	0.45633	1	--	--	--	--	--	--	--	--	--	--	--	--	--	--	--	--	--	--	--	--	--	--	--	--	--	--	--	--	--
385	c39483_g1	656	FALSE	1.2104	0.98238	UP	1.6901	0.0055189	FALSE	0.48621	1	PREDICTED: uncharacterized protein LOC101757701 [Setaria italica]	Panicum virgatum clone PV_ABa011-K10, complete sequence	--	--	--	--	--	--	--	514822590	XP_004985957.1	359	1.52155e-40	459683907	AC243232.2	650	0	--	--	--	--	--	--	--	--	--	--	--	blast,frame:-1 start:656 end:237
386	c39568_g1	1370	FALSE	3.1379	1	UP	3.5305	2.5864e-07	FALSE	0.40185	1	Os10g0520400 [Oryza sativa Japonica Group]>gi|110289423|gb|AAP54659.2| hypothetical protein LOC_Os10g37600 [Oryza sativa Japonica Group]>gi|255679567|dbj|BAH94970.1| Os10g0520400 [Oryza sativa Japonica Group]	--	--	--	F-box domain//F-box-like	--	protein binding	--	--	297727757	NP_001176242.1	1226	5.77886e-164	--	--	--	--	--	--	--	--	--	--	PF00646//PF12937	--	GO:0005515	--	--	blast,frame:3 start:3 end:1127
387	c40909_g1	1116	FALSE	Inf	0.3804	UP	Inf	0.001812	FALSE	0.15303	1	--	PREDICTED: Setaria italica EH domain-containing protein 1-like (LOC101785678), mRNA	--	--	--	--	--	--	--	--	--	--	--	835907390	XM_004951776.2	59	7.90051e-20	--	--	--	--	--	--	--	--	--	--	--	estscan,start:223 end:956
388	c41068_g1	637	FALSE	Inf	1	UP	Inf	0.0069824	FALSE	3.7324	0.12937	unnamed protein product [Oryza sativa Japonica Group]	--	--	--	--	--	--	--	--	9757674	BAB08193.1	97	3.86872e-07	--	--	--	--	--	--	--	--	--	--	--	--	--	--	--	blast,frame:-1 start:616 end:452|blast,frame:-2 start:609 end:466|blast,frame:-3 start:635 end:525
389	c41108_g2	523	FALSE	1.4258	0.14809	UP	1.7369	0.00099278	FALSE	0.32163	1	--	Sorghum bicolor hypothetical protein, mRNA	--	--	--	--	--	--	--	--	--	--	--	242091110	XM_002441343.1	48	4.65161e-14	--	--	--	--	--	--	--	--	--	--	--	estscan,start:523 end:414; minus strand
390	c41195_g1	1152	FALSE	1.3378	0.21922	UP	1.5282	0.042539	FALSE	0.20605	1	PREDICTED: cytochrome P450 72A14-like [Setaria italica]	PREDICTED: Setaria italica cytochrome P450 72A14-like (LOC101760845), mRNA	--	Cytochrome P450 72A14 OS=Arabidopsis thaliana GN=CYP72A14 PE=2 SV=1	Cytochrome P450	oxidation-reduction process	oxidoreductase activity, acting on paired donors, with incorporation or reduction of molecular oxygen//iron ion binding//heme binding	--	Cytochrome P450 CYP4/CYP19/CYP26 subfamilies	514778983	XP_004969237.1	1347	0	835970470	XM_004969180.2	805	0	--	--	--	Q9LUC6	623	1.09154e-73	PF00067	GO:0055114	GO:0016705//GO:0005506//GO:0020037	--	KOG0157	blast,frame:-3 start:1150 end:2
391	c41274_g1	1356	FALSE	Inf	0.43479	UP	Inf	2.7393e-05	FALSE	1.0546	1	hypothetical protein SORBIDRAFT_10g000635 [Sorghum bicolor]>gi|241914557|gb|EER87701.1| hypothetical protein SORBIDRAFT_10g000635, partial [Sorghum bicolor]	--	--	--	--	--	--	--	--	242091688	XP_002436334.1	340	2.14111e-34	--	--	--	--	--	--	--	--	--	--	--	--	--	--	--	blast,frame:2 start:851 end:1090|blast,frame:3 start:27 end:920|blast,frame:1 start:913 end:1356
392	c41348_g1	701	FALSE	0.81383	0.57715	UP	1.7907	1.9324e-05	FALSE	0.98693	0.070679	PREDICTED: uncharacterized protein LOC101754993 [Setaria italica]	PREDICTED: Setaria italica uncharacterized LOC101754993 (LOC101754993), mRNA	--	--	CDC45-like protein//DNA polymerase phi//Paf1	transcription elongation from RNA polymerase II promoter//DNA replication//histone modification//transcription, DNA-templated//DNA replication initiation	DNA-directed DNA polymerase activity//DNA binding	Cdc73/Paf1 complex//DNA polymerase complex	--	514818260	XP_004983835.1	339	7.07893e-37	836022609	XM_004983778.2	242	9.08687e-122	--	--	--	--	--	--	PF02724//PF04931//PF03985	GO:0006368//GO:0006260//GO:0016570//GO:0006351//GO:0006270	GO:0003887//GO:0003677	GO:0016593//GO:0042575	--	blast,frame:-1 start:701 end:303
393	c41367_g1	543	FALSE	1.7312	0.19425	UP	3.0229	0.021845	FALSE	1.2981	0.89708	PREDICTED: aquaporin TIP2-1 [Setaria italica]	PREDICTED: Setaria italica aquaporin TIP2-1 (LOC101753148), mRNA	aquaporin TIP	Probable aquaporin TIP2-1 OS=Oryza sativa subsp. japonica GN=TIP2-1 PE=2 SV=1	Major intrinsic protein	transport	transporter activity	membrane	Aquaporin (major intrinsic protein family)	514715846	XP_004953349.1	572	2.72909e-71	835904646	XM_004953292.2	381	0	K09873	TIP	http://www.genome.jp/dbget-bin/www_bget?ko:K09873	Q7XA61	566	2.33883e-71	PF00230	GO:0006810	GO:0005215	GO:0016020	KOG0223	blast,frame:-3 start:460 end:2
394	c41668_g1	1195	FALSE	Inf	1	UP	Inf	0.00010619	FALSE	0.61631	1	hypothetical protein ZEAMMB73_169099 [Zea mays]	--	--	--	--	--	--	--	--	413933879	AFW68430.1	679	8.43761e-83	--	--	--	--	--	--	--	--	--	--	--	--	--	--	--	blast,frame:1 start:1 end:972
395	c42893_g1	1187	FALSE	0.46468	1	UP	1.4135	0.0034628	FALSE	0.95724	0.11618	PREDICTED: uncharacterized protein LOC101773820 [Setaria italica]	PREDICTED: Setaria italica uncharacterized LOC101773820 (LOC101773820), mRNA	--	--	DnaJ central domain	--	unfolded protein binding//heat shock protein binding	--	--	514712587	XP_004952548.1	456	5.04237e-53	835904983	XM_004952491.2	362	0	--	--	--	--	--	--	PF00684	--	GO:0051082//GO:0031072	--	--	blast,frame:-2 start:979 end:518
396	c42900_g2	671	FALSE	Inf	0.24761	UP	Inf	3.2386e-08	FALSE	0.52793	1	--	--	--	--	Adenoviral DNA terminal protein	DNA replication	DNA binding	--	--	--	--	--	--	--	--	--	--	--	--	--	--	--	--	PF02459	GO:0006260	GO:0003677	--	--	estscan,start:1 end:244
397	c43109_g1	1425	FALSE	1.1889	1	UP	1.8345	3.3893e-05	FALSE	0.65741	1	NAD(P)H-dependent oxidoreductase [Zea mays]>gi|195636438|gb|ACG37687.1| NAD(P)H-dependent oxidoreductase [Zea mays]>gi|224030377|gb|ACN34264.1| unknown [Zea mays]>gi|413917955|gb|AFW57887.1| putative oxidoreductase, aldo/keto reductase family protein [Zea mays]	Sorghum bicolor hypothetical protein, mRNA	--	Non-functional NADPH-dependent codeinone reductase 2 OS=Papaver somniferum GN=COR2 PE=1 SV=1	--	oxidation-reduction process	oxidoreductase activity	--	Aldo/keto reductase family proteins	226531444	NP_001150067.1	1313	1.13596e-177	242075091	XM_002447437.1	577	0	--	--	--	Q9SQ64	820	3.58037e-104	--	GO:0055114	GO:0016491	--	KOG1577	blast,frame:-3 start:1315 end:287
398	c43151_g1	852	FALSE	0.5784	1	UP	1.3373	0.0061225	FALSE	0.76921	0.38426	PREDICTED: calcium-dependent protein kinase 26-like [Setaria italica]	PREDICTED: Setaria italica calcium-dependent protein kinase 26-like (LOC101770198), mRNA	calcium-dependent protein kinase	Calcium-dependent protein kinase 4 OS=Solanum tuberosum GN=CPK4 PE=2 SV=1	Protein kinase domain	protein phosphorylation	protein kinase activity//ATP binding	--	Ca2+/calmodulin-dependent protein kinase, EF-Hand protein superfamily	514716378	XP_004953480.1	449	1.04511e-48	835917621	XM_004953423.2	320	4.86498e-165	K13412	CPK	http://www.genome.jp/dbget-bin/www_bget?ko:K13412	A5A7I7	265	1.69549e-24	PF00069	GO:0006468	GO:0004672//GO:0005524	--	KOG0032	blast,frame:1 start:361 end:852
399	c43662_g1	577	FALSE	1.2201	0.12047	UP	1.9673	0.032716	FALSE	0.7553	1	--	--	--	--	--	--	--	--	--	--	--	--	--	--	--	--	--	--	--	--	--	--	--	--	--	--	--	--	estscan,start:267 end:577
400	c43691_g1	569	FALSE	1.127	0.64568	UP	1.5031	0.049095	FALSE	0.39031	1	hypothetical protein SORBIDRAFT_10g003620 [Sorghum bicolor]>gi|241914713|gb|EER87857.1| hypothetical protein SORBIDRAFT_10g003620 [Sorghum bicolor]	--	--	--	--	--	nucleotide binding	--	--	242092000	XP_002436490.1	141	2.8747e-08	--	--	--	--	--	--	--	--	--	--	--	--	GO:0000166	--	--	blast,frame:-1 start:569 end:3
401	c43908_g1	442	FALSE	2.1154	0.1575	UP	2.2533	1.1692e-08	FALSE	0.15016	1	hypothetical protein ZEAMMB73_899917 [Zea mays]	PREDICTED: Zea mays zinc finger CCCH domain-containing protein 2-like (LOC103634911), mRNA	--	Zinc finger CCCH domain-containing protein 2 OS=Oryza sativa subsp. japonica GN=Os01g0192000 PE=2 SV=1	--	--	--	--	--	413947604	AFW80253.1	303	2.0462e-31	670429752	XM_008657478.1	186	7.52275e-91	--	--	--	Q9FU27	231	6.92246e-22	--	--	--	--	--	blast,frame:3 start:87 end:440
402	c44095_g2	347	FALSE	1.1875	0.47539	UP	1.4047	0.019693	FALSE	0.23011	1	putative protein kinase superfamily protein [Zea mays]	PREDICTED: Setaria italica uncharacterized LOC101754468 (LOC101754468), transcript variant X2, mRNA	--	--	PB1 domain	--	protein binding	--	--	413942507	AFW75156.1	496	2.00028e-56	835966116	XM_004964621.2	247	7.11e-125	--	--	--	--	--	--	PF00564	--	GO:0005515	--	--	blast,frame:3 start:3 end:347
403	c44288_g1	784	FALSE	1.6845	1	UP	1.9933	0.028502	FALSE	0.31838	1	hypothetical protein SORBIDRAFT_05g023210 [Sorghum bicolor]>gi|241936894|gb|EES10039.1| hypothetical protein SORBIDRAFT_05g023210 [Sorghum bicolor]	Sorghum bicolor hypothetical protein, mRNA	--	--	F-box-like//F-box domain	--	protein binding	--	--	242071549	XP_002451051.1	602	4.87721e-72	242071548	XM_002451006.1	242	1.02176e-121	--	--	--	--	--	--	PF12937//PF00646	--	GO:0005515	--	--	blast,frame:-3 start:782 end:3
404	c44349_g2	351	FALSE	1.7641	0.16308	UP	2.177	3.1451e-05	FALSE	0.42978	1	PREDICTED: amino acid permease 3-like [Setaria italica]	PREDICTED: Zea mays amino acid permease 3-like (LOC103640852), mRNA	--	Amino acid permease 5 OS=Arabidopsis thaliana GN=AAP5 PE=1 SV=1	--	--	--	--	--	514804679	XP_004977211.1	222	9.13482e-20	670444219	XM_008664314.1	87	6.32233e-36	--	--	--	Q8GUM3	142	8.29115e-10	--	--	--	--	--	blast,frame:-3 start:295 end:2
405	c44352_g1	904	FALSE	5.4584	0.57113	UP	5.4056	4.5869e-05	FALSE	-0.034404	1	--	--	--	--	--	--	--	--	--	--	--	--	--	--	--	--	--	--	--	--	--	--	--	--	--	--	--	--	estscan,start:232 end:460
406	c44886_g1	783	FALSE	0.99527	0.54069	UP	1.5541	0.0060298	FALSE	0.56833	1	--	PREDICTED: Setaria italica calcium-transporting ATPase 4, endoplasmic reticulum-type-like (LOC101757800), mRNA	--	--	--	--	--	--	--	--	--	--	--	835951280	XM_004960251.2	76	1.93938e-29	--	--	--	--	--	--	--	--	--	--	--	estscan,start:783 end:589; minus strand
407	c44895_g1	454	FALSE	1.1226	0.19364	UP	1.4484	0.011249	FALSE	0.33738	1	--	PREDICTED: Zea mays pentatricopeptide repeat-containing protein At2g31400, chloroplastic (LOC103639469), mRNA	--	--	--	--	--	--	--	--	--	--	--	670364860	XM_008662223.1	118	4.89697e-53	--	--	--	--	--	--	--	--	--	--	--	--
408	c44915_g1	1292	FALSE	4.2964	0.55873	UP	4.9582	2.7178e-12	FALSE	0.678	1	--	--	--	--	--	--	--	--	--	--	--	--	--	--	--	--	--	--	--	--	--	--	--	--	--	--	--	--	estscan,start:1 end:392
409	c45025_g1	484	FALSE	1.263	1	UP	2.3937	0.0054018	FALSE	1.1276	0.34936	PREDICTED: anthocyanidin reductase-like [Setaria italica]	Sorghum bicolor hypothetical protein, mRNA	--	--	--	--	--	--	--	514804075	XP_004976915.1	153	3.49367e-10	242074447	XM_002447115.1	52	2.5646e-16	--	--	--	--	--	--	--	--	--	--	--	blast,frame:2 start:2 end:484
410	c45093_g1	1463	FALSE	2.5715	0.43881	UP	2.4561	0.036851	FALSE	-0.10708	1	hypothetical protein F775_18009 [Aegilops tauschii]	--	--	--	Cytochrome C oxidase assembly factor 2	mitochondrial respiratory chain complex IV assembly	--	--	--	475451530	EMT01707.1	833	4.18939e-104	--	--	--	--	--	--	--	--	--	--	PF17051	GO:0033617	--	--	--	blast,frame:-2 start:1114 end:161|blast,frame:-3 start:1437 end:931
411	c45341_g1	1149	FALSE	Inf	0.20248	UP	Inf	2.5079e-05	FALSE	0.91504	1	--	--	--	--	--	--	--	--	--	--	--	--	--	--	--	--	--	--	--	--	--	--	--	--	--	--	--	--	estscan,start:53 end:653
412	c45471_g1	939	FALSE	0.31962	1	UP	1.3443	0.0085869	FALSE	1.0342	0.29833	PREDICTED: uncharacterized protein LOC101776208 [Setaria italica]	PREDICTED: Setaria italica uncharacterized LOC101776208 (LOC101776208), mRNA	--	--	DEC-1 protein, N-terminal region	chorion-containing eggshell formation	structural constituent of chorion	extracellular region//chorion	--	514767054	XP_004966149.1	395	7.50402e-44	835957268	XM_004966092.2	510	0	--	--	--	--	--	--	PF04625	GO:0007304	GO:0005213	GO:0005576//GO:0042600	--	blast,frame:-1 start:765 end:190|blast,frame:2 start:419 end:874
413	c45529_g1	813	FALSE	2.174	1	UP	2.0438	1.8714e-05	FALSE	-0.11776	1	--	--	--	--	--	--	--	--	--	--	--	--	--	--	--	--	--	--	--	--	--	--	--	--	--	--	--	--	estscan,start:122 end:439
414	c45565_g1	900	FALSE	0.44903	1	UP	1.381	0.0051504	FALSE	0.94753	0.11664	H0523F07.10 [Oryza sativa Indica Group]	Oryza sativa Japonica Group Os04g0457100 (Os04g0457100) mRNA, complete cds >gnl|BL_ORD_ID|3399370 Oryza sativa Japonica Group cDNA clone:002-148-H08, full insert sequence	light-harvesting complex II chlorophyll a/b binding protein 6	Chlorophyll a-b binding protein CP24 10B, chloroplastic OS=Solanum lycopersicum GN=CAP10B PE=3 SV=1	--	--	--	--	--	116309995	CAH67022.1	163	6.00353e-19	115458739	NM_001059505.1	169	4.49038e-81	K08917	LHCB6	http://www.genome.jp/dbget-bin/www_bget?ko:K08917	P27525	165	4.34484e-15	--	--	--	--	--	blast,frame:1 start:466 end:714
415	c45789_g1	534	FALSE	0.99949	1	UP	1.3529	0.01728	FALSE	0.36561	1	PREDICTED: uncharacterized protein LOC101772047 [Setaria italica]	PREDICTED: Setaria italica uncharacterized LOC101772047 (LOC101772047), mRNA	--	--	--	--	--	--	--	514785746	XP_004970915.1	374	7.27832e-43	835986154	XM_004970858.2	218	1.4955e-108	--	--	--	--	--	--	--	--	--	--	--	blast,frame:-1 start:375 end:1
416	c46441_g1	1195	FALSE	1.2931	0.23314	UP	1.31	0.015718	FALSE	0.030198	1	hypothetical protein SORBIDRAFT_03g009720 [Sorghum bicolor]>gi|241927358|gb|EES00503.1| hypothetical protein SORBIDRAFT_03g009720 [Sorghum bicolor]	--	--	--	--	--	--	--	--	242052475	XP_002455383.1	194	2.12654e-14	--	--	--	--	--	--	--	--	--	--	--	--	--	--	--	blast,frame:1 start:1 end:804
417	c46743_g2	896	FALSE	5.6905	0.21722	UP	6.9647	0.0061225	FALSE	1.2857	1	--	--	--	--	--	--	--	--	--	--	--	--	--	--	--	--	--	--	--	--	--	--	--	--	--	--	--	--	estscan,start:317 end:723
418	c46796_g1	1608	FALSE	1.6891	1	UP	2.8833	0.0021896	FALSE	1.2005	1	PREDICTED: ABC transporter G family member 11-like [Setaria italica]	PREDICTED: Setaria italica ABC transporter G family member 11-like (LOC101759127), mRNA	--	ABC transporter G family member 11 OS=Arabidopsis thaliana GN=ABCG11 PE=1 SV=1	ABC-2 type transporter//CDR ABC transporter	transport	ATP binding//ATPase activity, coupled to transmembrane movement of substances	integral component of membrane//membrane	Transporter, ABC superfamily (Breast cancer resistance protein)	514731068	XP_004957093.1	2274	0	514731067	XM_004957036.1	1133	0	--	--	--	Q8RXN0	1106	5.26455e-141	PF01061//PF06422	GO:0006810	GO:0005524//GO:0042626	GO:0016021//GO:0016020	KOG0061	blast,frame:1 start:1 end:1353
419	c47438_g2	526	FALSE	Inf	0.051522	UP	Inf	4.7273e-19	FALSE	1.4565	0.47406	--	--	--	--	--	--	--	--	--	--	--	--	--	--	--	--	--	--	--	--	--	--	--	--	--	--	--	--	estscan,start:471 end:217; minus strand
420	c47475_g3	450	FALSE	0.99618	0.58205	UP	1.4582	0.0050462	FALSE	0.47365	1	PREDICTED: uncharacterized protein LOC101782418 [Setaria italica]	PREDICTED: Setaria italica uncharacterized LOC101782418 (LOC101782418), mRNA	transcription initiation factor TFIIE subunit beta	--	--	--	--	--	--	514761964	XP_004964916.1	410	3.85332e-47	514761963	XM_004964859.1	243	1.58002e-122	K03137	TFIIE2, GTF2E2, TFA2	http://www.genome.jp/dbget-bin/www_bget?ko:K03137	--	--	--	--	--	--	--	--	blast,frame:2 start:2 end:448
421	c47522_g1	689	FALSE	0.52343	1	UP	2.1019	0.003135	FALSE	1.5908	0.058998	hypothetical protein SORBIDRAFT_04g021205 [Sorghum bicolor]>gi|241933738|gb|EES06883.1| hypothetical protein SORBIDRAFT_04g021205, partial [Sorghum bicolor]	Zea mays uncharacterized LOC100278075 (LOC100278075), mRNA >gnl|BL_ORD_ID|6067614 Zea mays clone 371424 hypothetical protein mRNA, complete cds	--	--	--	--	--	--	--	242065236	XP_002453907.1	216	5.52798e-20	226491517	NM_001151471.1	142	3.46915e-66	--	--	--	--	--	--	--	--	--	--	--	blast,frame:1 start:103 end:315
422	c47606_g3	1719	FALSE	1.393	1	UP	1.374	0.019693	FALSE	-0.0077936	1	hypothetical protein ZEAMMB73_666119 [Zea mays]	--	--	--	Phage endonuclease I	DNA integration//viral process//DNA catabolic process	deoxyribonuclease IV (phage-T4-induced) activity	--	--	413936023	AFW70574.1	249	3.50976e-22	--	--	--	--	--	--	--	--	--	--	PF05367	GO:0015074//GO:0016032//GO:0006308	GO:0008833	--	--	blast,frame:2 start:71 end:628
423	c47755_g1	802	FALSE	0.82283	1	UP	1.2555	0.015227	FALSE	0.4455	1	PREDICTED: uncharacterized protein LOC101777146 [Setaria italica]	PREDICTED: Setaria italica uncharacterized LOC101777146 (LOC101777146), mRNA	--	--	--	--	--	--	--	514814040	XP_004981799.1	280	5.0996e-27	836018086	XM_004981742.2	193	1.81384e-94	--	--	--	--	--	--	--	--	--	--	--	blast,frame:3 start:519 end:800
424	c47761_g1	2289	FALSE	1.3248	0.39196	UP	2.1849	0.00011576	FALSE	0.86461	0.47134	--	--	--	--	--	--	--	--	--	--	--	--	--	--	--	--	--	--	--	--	--	--	--	--	--	--	--	--	estscan,start:161 end:683
425	c48002_g1	2269	FALSE	0.1044	1	UP	1.4605	0.021008	FALSE	1.362	0.052403	PREDICTED: glucan endo-1,3-beta-glucosidase 14-like [Setaria italica]>gi|514801308|ref|XP_004975563.1| PREDICTED: glucan endo-1,3-beta-glucosidase 14-like [Setaria italica]	PREDICTED: Setaria italica glucan endo-1,3-beta-glucosidase 14-like (LOC101763726), transcript variant X1, mRNA	--	Glucan endo-1,3-beta-glucosidase 14 OS=Arabidopsis thaliana GN=At2g27500 PE=1 SV=2	--	--	--	--	--	514801306	XP_004975562.1	214	4.79701e-16	836010070	XM_004975505.2	103	5.66122e-44	--	--	--	Q9ZQG9	147	1.67438e-08	--	--	--	--	--	blast,frame:-3 start:179 end:3
426	c48092_g1	1356	FALSE	Inf	0.12013	UP	Inf	2.6207e-05	FALSE	0.51831	1	hypothetical protein SORBIDRAFT_10g000640 [Sorghum bicolor]>gi|241914558|gb|EER87702.1| hypothetical protein SORBIDRAFT_10g000640 [Sorghum bicolor]	--	--	Ankyrin repeat-containing protein At5g02620 OS=Arabidopsis thaliana GN=At5g02620 PE=1 SV=1	Ankyrin repeat//Ankyrin repeat	--	protein binding	--	FOG: Ankyrin repeat	242091690	XP_002436335.1	1048	8.33114e-132	--	--	--	--	--	--	--	Q6AWW5	184	2.79038e-13	PF00023//PF13606	--	GO:0005515	--	KOG0504	blast,frame:-2 start:1355 end:81
427	c48491_g1	3178	FALSE	3.0173	1	UP	2.1699	0.019254	FALSE	-0.83776	1	PREDICTED: F-box-like/WD repeat-containing protein TBL1X [Setaria italica]	--	--	--	LisH	--	protein binding	--	--	836025193	XP_012698113.1	202	5.39123e-15	--	--	--	--	--	--	--	--	--	--	PF08513	--	GO:0005515	--	--	blast,frame:2 start:1478 end:1765|blast,frame:1 start:1 end:432
428	c48634_g1	825	FALSE	1.1162	1	UP	2.6037	0.0022028	FALSE	1.5026	0.64592	PREDICTED: ABC transporter G family member 16-like [Setaria italica]	PREDICTED: Setaria italica ABC transporter G family member 16-like (LOC101759026), mRNA	--	ABC transporter G family member 16 OS=Arabidopsis thaliana GN=ABCG16 PE=2 SV=2	Phosphoribulokinase / Uridine kinase family//AAA domain, putative AbiEii toxin, Type IV TA system//RNA helicase//ABC transporter//FtsK/SpoIIIE family//50S ribosome-binding GTPase//Protein of unknown function, DUF258	metabolic process	DNA binding//ATP binding//nucleotide binding//GTP binding//RNA helicase activity//RNA binding//kinase activity//GTPase activity//ATPase activity	--	Transporter, ABC superfamily (Breast cancer resistance protein)	514743119	XP_004960311.1	776	3.27868e-95	835951215	XM_004960254.2	410	0	--	--	--	Q9M2V7	514	5.91125e-58	PF00485//PF13304//PF00910//PF00005//PF01580//PF01926//PF03193	GO:0008152	GO:0003677//GO:0005524//GO:0000166//GO:0005525//GO:0003724//GO:0003723//GO:0016301//GO:0003924//GO:0016887	--	KOG0061	blast,frame:3 start:96 end:824
429	c48889_g1	719	FALSE	2.8984	0.55866	UP	2.4945	1.1457e-05	FALSE	-0.3886	1	PREDICTED: uncharacterized protein LOC101762368 [Setaria italica]	PREDICTED: Setaria italica uncharacterized LOC101762368 (LOC101762368), mRNA	--	--	--	--	--	--	--	514800444	XP_004975149.1	320	7.99877e-35	836004408	XM_004975092.2	171	2.74575e-82	--	--	--	--	--	--	--	--	--	--	--	blast,frame:3 start:3 end:440
430	c48921_g1	1195	FALSE	1.6733	0.87991	UP	2.2437	3.0991e-07	FALSE	0.58164	1	PREDICTED: glyoxylate/hydroxypyruvate reductase HPR3-like [Setaria italica]	PREDICTED: Setaria italica glyoxylate/hydroxypyruvate reductase HPR3-like (LOC101772891), mRNA	hydroxypyruvate reductase 2	Glyoxylate/hydroxypyruvate reductase HPR3 OS=Arabidopsis thaliana GN=HPR3 PE=2 SV=1	Pyridine nucleotide-disulphide oxidoreductase//NAD binding domain of 6-phosphogluconate dehydrogenase//D-isomer specific 2-hydroxyacid dehydrogenase, NAD binding domain//D-isomer specific 2-hydroxyacid dehydrogenase, catalytic domain//ThiF family//Ketopantoate reductase PanE/ApbA	pantothenate biosynthetic process//oxidation-reduction process//D-gluconate metabolic process//metabolic process//pentose-phosphate shunt	oxidoreductase activity//oxidoreductase activity, acting on the CH-OH group of donors, NAD or NADP as acceptor//small protein activating enzyme activity//phosphogluconate dehydrogenase (decarboxylating) activity//NAD binding//2-dehydropantoate 2-reductase activity	--	Glyoxylate/hydroxypyruvate reductase (D-isomer-specific 2-hydroxy acid dehydrogenase superfamily)	514800112	XP_004974989.1	1322	1.05437e-179	514800079	XM_004974916.1	740	0	K15919	HPR2	http://www.genome.jp/dbget-bin/www_bget?ko:K15919	Q9LE33	700	3.45236e-87	PF07992//PF03446//PF02826//PF00389//PF00899//PF02558	GO:0015940//GO:0055114//GO:0019521//GO:0008152//GO:0006098	GO:0016491//GO:0016616//GO:0008641//GO:0004616//GO:0051287//GO:0008677	--	KOG0069	blast,frame:1 start:1 end:1164
431	c48953_g1	1556	FALSE	1.1537	0.1746	UP	1.5766	0.002243	FALSE	0.43331	1	--	--	--	--	--	--	--	--	--	--	--	--	--	--	--	--	--	--	--	--	--	--	--	--	--	--	--	--	estscan,start:1234 end:300; minus strand
432	c49500_g1	1723	FALSE	0.85787	1	UP	1.9417	0.0050462	FALSE	1.0897	0.23736	PREDICTED: uncharacterized protein DDB_G0284671-like [Setaria italica]	Zea mays lustrin A (LOC100192853), mRNA >gnl|BL_ORD_ID|5611110 Zea mays full-length cDNA clone ZM_BFb0029J01 mRNA, complete cds	--	--	Plant invertase/pectin methylesterase inhibitor	--	enzyme inhibitor activity	--	--	514726089	XP_004955894.1	537	7.90707e-61	212722449	NM_001138043.1	283	3.71322e-144	--	--	--	--	--	--	PF04043	--	GO:0004857	--	--	blast,frame:1 start:388 end:1341
433	c49608_g1	1785	FALSE	1.9654	1	UP	1.5974	0.021133	FALSE	-0.3624	1	PREDICTED: ATP sulfurylase 2-like [Setaria italica]	PREDICTED: Setaria italica ATP sulfurylase 2-like (LOC101785436), transcript variant X2, misc_RNA	3'-phosphoadenosine 5'-phosphosulfate synthase	ATP sulfurylase 2 OS=Arabidopsis thaliana GN=APS2 PE=1 SV=1	ATP-sulfurylase	purine nucleobase metabolic process//sulfur compound metabolic process	sulfate adenylyltransferase (ATP) activity	--	ATP sulfurylase (sulfate adenylyltransferase)	514800140	XP_004975003.1	1803	0	836007722	XR_215466.2	966	0	K13811	PAPSS	http://www.genome.jp/dbget-bin/www_bget?ko:K13811	Q43870	1523	0	PF01747	GO:0006144//GO:0006790	GO:0004781	--	KOG0636	blast,frame:-1 start:1785 end:493
434	c49619_g1	939	FALSE	1.0322	0.55974	UP	1.3013	0.04878	FALSE	0.28424	1	PREDICTED: probable histone H2A variant 3 [Setaria italica]	PREDICTED: Setaria italica probable histone H2A variant 3 (LOC101771838), mRNA	histone H2A	Probable histone H2A variant 3 OS=Oryza sativa subsp. japonica GN=Os03g0743400 PE=2 SV=1	Core histone H2A/H2B/H3/H4	--	DNA binding	--	Histone 2A	514809534	XP_004979589.1	590	1.17336e-73	514809533	XM_004979532.1	385	0	K11251	H2A	http://www.genome.jp/dbget-bin/www_bget?ko:K11251	Q84MP7	549	2.89873e-68	PF00125	--	GO:0003677	--	KOG1757	blast,frame:1 start:103 end:675
435	c49639_g1	854	FALSE	0.78889	1	UP	1.6786	0.0055189	FALSE	0.89804	1	PREDICTED: uncharacterized protein LOC101772020 [Setaria italica]	PREDICTED: Setaria italica uncharacterized LOC101772020 (LOC101772020), mRNA	--	--	EF-hand domain//EF-hand domain pair//EF hand//EF hand//EF-hand domain pair	--	calcium ion binding	--	--	514761871	XP_004964894.1	337	1.15164e-36	514761870	XM_004964837.1	286	3.87826e-146	--	--	--	--	--	--	PF13405//PF13499//PF00036//PF13202//PF13833	--	GO:0005509	--	--	blast,frame:1 start:208 end:537
436	c49721_g2	1430	FALSE	0.67983	1	UP	1.593	0.0043276	FALSE	0.92537	0.38931	PREDICTED: histone H1-like [Setaria italica]	PREDICTED: Setaria italica histone H1-like (LOC101755942), mRNA	histone H1/5	Histone H1 OS=Solanum pennellii PE=2 SV=1	linker histone H1 and H5 family	nucleosome assembly	DNA binding	nucleosome//nucleus	--	514759974	XP_004964428.1	381	7.0561e-40	835958277	XM_004964371.2	453	0	K11275	H1_5	http://www.genome.jp/dbget-bin/www_bget?ko:K11275	P40267	254	1.1826e-23	PF00538	GO:0006334	GO:0003677	GO:0000786//GO:0005634	--	blast,frame:-2 start:1429 end:779
437	c49852_g2	406	FALSE	3.5774	1	UP	3.7793	0.047738	FALSE	0.20973	1	PREDICTED: trafficking protein particle complex subunit 4-like [Setaria italica]	Sorghum bicolor hypothetical protein, mRNA	--	Trafficking protein particle complex subunit 4 OS=Rattus norvegicus GN=Trappc4 PE=2 SV=1	Sybindin-like family//Sedlin, N-terminal conserved region	ER to Golgi vesicle-mediated transport	--	cis-Golgi network//intracellular	Transport protein particle (TRAPP) complex subunit	514761617	XP_004964833.1	309	5.47619e-34	242094709	XM_002437800.1	160	1.94842e-76	--	--	--	Q69BT7	153	6.41639e-12	PF04099//PF04628	GO:0006888	--	GO:0005801//GO:0005622	KOG3369	blast,frame:-3 start:404 end:225
438	c49876_g1	5035	FALSE	1.7912	0.55568	UP	2.0808	0.022506	FALSE	0.2839	1	polyprotein [Sorghum bicolor]>gi|4378066|gb|AAD19359.1| polyprotein [Sorghum bicolor]	--	--	Transposon Ty3-G Gag-Pol polyprotein OS=Saccharomyces cerevisiae (strain ATCC 204508 / S288c) GN=TY3B-G PE=1 SV=3	Phage capsid scaffolding protein (GPO) serine peptidase//Leucine-rich repeats of kinetochore protein Cenp-F/LEK1//Pox virus Ag35 surface protein//ABC transporter C-terminal domain	DNA metabolic process//viral capsid assembly	dynein binding//transcription factor binding//DNA binding//catalytic activity//nucleic acid binding//protein homodimerization activity	viral envelope//dynein complex//transcription factor complex	FOG: Transposon-encoded proteins with TYA, reverse transcriptase, integrase domains in various combinations	4680208	AAD27571.1	1853	0	--	--	--	--	--	--	--	Q99315	451	1.71657e-43	PF05929//PF10473//PF03286//PF16326	GO:0006259//GO:0019069	GO:0045502//GO:0008134//GO:0003677//GO:0003824//GO:0003676//GO:0042803	GO:0019031//GO:0030286//GO:0005667	KOG0017	blast,frame:1 start:484 end:1614|blast,frame:3 start:1863 end:4289
439	c49997_g1	882	FALSE	2.0256	1	UP	2.4843	4.2566e-11	FALSE	0.47015	1	--	--	--	--	--	--	--	--	--	--	--	--	--	--	--	--	--	--	--	--	--	--	--	--	--	--	--	--	estscan,start:67 end:576
440	c50013_g1	1459	FALSE	0.43894	1	UP	1.3466	0.0030599	FALSE	0.9223	0.10052	chlorophyll a-b binding protein 4 [Zea mays]	PREDICTED: Setaria italica chlorophyll a-b binding protein P4, chloroplastic (LOC101768994), mRNA	light-harvesting complex I chlorophyll a/b binding protein 4	Chlorophyll a-b binding protein P4, chloroplastic OS=Pisum sativum GN=lhcA-P4 PE=1 SV=1	--	--	--	--	--	413922346	AFW62278.1	1089	1.16329e-144	835994833	XM_004973455.2	727	0	K08910	LHCA4	http://www.genome.jp/dbget-bin/www_bget?ko:K08910	Q9SQL2	942	3.15103e-123	--	--	--	--	--	blast,frame:1 start:151 end:954
441	c50061_g4	965	FALSE	0.64029	1	UP	1.7015	0.002649	FALSE	1.0705	0.10689	PREDICTED: benzyl alcohol O-benzoyltransferase-like [Setaria italica]	--	--	3'-N-debenzoyl-2'-deoxytaxol N-benzoyltransferase OS=Taxus canadensis GN=TAX10 PE=1 SV=1	Transferase family	--	transferase activity, transferring acyl groups other than amino-acyl groups	--	--	514722344	XP_004954968.1	691	1.33239e-84	--	--	--	--	--	--	--	Q8LL69	271	2.21615e-25	PF02458	--	GO:0016747	--	--	blast,frame:2 start:2 end:811
442	c50135_g1	2400	FALSE	0.9378	0.27029	UP	1.2542	0.016565	FALSE	0.32641	1	hypothetical protein CISIN_1g013528mg [Citrus sinensis]	PREDICTED: Setaria italica probable transcription factor GLK2 (LOC101780416), mRNA	--	Probable transcription factor GLK2 OS=Oryza sativa subsp. japonica GN=GLK2 PE=2 SV=1	Potassium channel Kv1.4 tandem inactivation domain	potassium ion transport	voltage-gated potassium channel activity//potassium ion binding	voltage-gated potassium channel complex//integral component of membrane	--	641830503	KDO49590.1	278	6.13172e-25	514771811	XM_004967287.1	167	1.58582e-79	--	--	--	Q5NAN5	267	6.19615e-23	PF07941	GO:0006813	GO:0005249//GO:0030955	GO:0008076//GO:0016021	--	blast,frame:-3 start:1909 end:1103
443	c5051_g1	725	FALSE	1.2654	0.75011	UP	1.3849	0.037979	FALSE	0.13463	1	PREDICTED: glucan endo-1,3-beta-glucosidase 8 [Setaria italica]	PREDICTED: Setaria italica glucan endo-1,3-beta-glucosidase 8 (LOC101767514), mRNA	--	Glucan endo-1,3-beta-glucosidase 6 OS=Arabidopsis thaliana GN=At5g58090 PE=1 SV=2	Glycosyl hydrolases family 17	carbohydrate metabolic process	hydrolase activity, hydrolyzing O-glycosyl compounds	--	--	514724733	XP_004955566.1	238	1.51893e-20	835936525	XM_004955509.2	172	7.70109e-83	--	--	--	Q93Z08	172	8.22434e-13	PF00332	GO:0005975	GO:0004553	--	--	blast,frame:1 start:337 end:723
444	c50746_g1	678	FALSE	2.7784	1	UP	3.5526	0.001075	FALSE	0.79276	1	--	--	--	--	--	--	--	--	--	--	--	--	--	--	--	--	--	--	--	--	--	--	--	--	--	--	--	--	estscan,start:678 end:291; minus strand
445	c50872_g1	1883	FALSE	3.2952	0.50772	UP	3.7497	6.3975e-13	FALSE	0.4624	1	PREDICTED: protein SRG1-like [Setaria italica]	PREDICTED: Setaria italica protein SRG1-like (LOC101780270), mRNA	--	Protein SRG1 OS=Arabidopsis thaliana GN=SRG1 PE=2 SV=1	2OG-Fe(II) oxygenase superfamily	oxidation-reduction process	oxidoreductase activity	--	--	835963726	XP_012700893.1	1241	1.59915e-163	835963725	XM_012845439.1	790	0	--	--	--	Q39224	456	4.43222e-49	PF03171	GO:0055114	GO:0016491	--	--	blast,frame:2 start:383 end:1318|blast,frame:1 start:742 end:1548
446	c50881_g2	2937	FALSE	1.5753	0.17548	UP	1.8116	0.020595	FALSE	0.24541	1	PREDICTED: protein BOLA4, chloroplastic/mitochondrial [Setaria italica]	PREDICTED: Setaria italica protein BOLA4, chloroplastic/mitochondrial (LOC101768388), mRNA	--	--	--	--	--	--	--	514763895	XP_004965385.1	199	6.38419e-15	835958553	XM_004965328.2	242	3.9497e-121	--	--	--	--	--	--	--	--	--	--	--	blast,frame:1 start:1 end:372
447	c50897_g1	317	FALSE	1.3792	1	UP	3.8524	0.034151	FALSE	2.4988	0.13276	--	--	--	--	--	--	--	--	--	--	--	--	--	--	--	--	--	--	--	--	--	--	--	--	--	--	--	--	estscan,start:138 end:317
448	c50939_g2	873	FALSE	0.77834	1	UP	1.6905	0.042539	FALSE	0.92215	1	PREDICTED: protein TRANSPARENT TESTA 12-like [Setaria italica]	PREDICTED: Setaria italica protein TRANSPARENT TESTA 12-like (LOC101766212), mRNA	multidrug resistance protein, MATE family	Protein TRANSPARENT TESTA 12 OS=Arabidopsis thaliana GN=TT12 PE=2 SV=1	MatE//NADH-ubiquinone oxidoreductase B12 subunit family	electron transport chain//transmembrane transport//drug transmembrane transport//drug transport//transport	drug transmembrane transporter activity//antiporter activity	mitochondrial respiratory chain complex I//mitochondrion//membrane	Uncharacterized membrane protein, predicted efflux pump	514815566	XP_004982536.1	632	2.05094e-75	514815565	XM_004982479.1	366	0	K03327	TC.MATE, SLC47A, norM, mdtK, dinF	http://www.genome.jp/dbget-bin/www_bget?ko:K03327	Q9LYT3	273	1.17724e-25	PF01554//PF08122	GO:0022900//GO:0055085//GO:0006855//GO:0015893//GO:0006810	GO:0015238//GO:0015297	GO:0005747//GO:0005739//GO:0016020	KOG1347	blast,frame:-2 start:872 end:3
449	c51221_g2	962	FALSE	0.40576	1	UP	1.4685	0.010833	FALSE	1.0754	0.072872	PREDICTED: probable calcium-binding protein CML36 [Setaria italica]	PREDICTED: Setaria italica probable calcium-binding protein CML36 (LOC101752934), mRNA	calcium-binding protein CML	Probable calcium-binding protein CML36 OS=Arabidopsis thaliana GN=CML36 PE=2 SV=1	EF hand//EF-hand domain pair//EF-hand domain pair//EF-hand domain//Dockerin type I repeat//EF hand	carbohydrate metabolic process	hydrolase activity, hydrolyzing O-glycosyl compounds//calcium ion binding	--	Calmodulin and related proteins (EF-Hand superfamily)	514807572	XP_004978639.1	311	1.39159e-31	836002170	XM_004977442.2	336	7.03922e-174	K13448	CML	http://www.genome.jp/dbget-bin/www_bget?ko:K13448	Q9SS31	131	1.23134e-07	PF13202//PF13833//PF13499//PF13405//PF00404//PF00036	GO:0005975	GO:0004553//GO:0005509	--	KOG0027	blast,frame:-2 start:808 end:203
450	c51253_g1	2783	FALSE	1.2163	1	UP	1.4428	0.0018979	FALSE	0.23557	1	PREDICTED: uncharacterized protein LOC103636008 isoform X1 [Zea mays]	--	--	--	--	--	--	--	--	670432047	XP_008656597.1	391	6.34418e-39	--	--	--	--	--	--	--	--	--	--	--	--	--	--	--	blast,frame:-1 start:1325 end:1173|blast,frame:-2 start:1933 end:1682|blast,frame:-3 start:1746 end:1195
451	c51408_g1	1212	FALSE	1.8346	0.10456	UP	1.7851	5.6688e-05	FALSE	-0.040033	1	PREDICTED: ABC transporter C family member 10-like [Setaria italica]>gi|514761423|ref|XP_004964784.1| PREDICTED: ABC transporter C family member 10-like [Setaria italica]>gi|514761426|ref|XP_004964785.1| PREDICTED: ABC transporter C family member 10-like [Setaria italica]>gi|514761430|ref|XP_004964786.1| PREDICTED: ABC transporter C family member 10-like [Setaria italica]>gi|514761434|ref|XP_0049…	PREDICTED: Setaria italica ABC transporter C family member 10-like (LOC101761091), transcript variant X6, mRNA	--	--	Adenylate cyclase associated (CAP) N terminal	cytoskeleton organization	actin binding	--	--	514761420	XP_004964783.1	665	2.06073e-74	835964479	XM_004964730.2	378	0	--	--	--	--	--	--	PF01213	GO:0007010	GO:0003779	--	--	blast,frame:2 start:542 end:1210
452	c51450_g1	1397	FALSE	1.0041	1	UP	1.6776	0.00029933	FALSE	0.68217	1	PREDICTED: adagio-like protein 1 isoform X2 [Setaria italica]	PREDICTED: Setaria italica adagio-like protein 1 (LOC101779734), transcript variant X2, mRNA	clock-associated PAS protein ZTL	Adagio-like protein 1 OS=Oryza sativa subsp. japonica GN=Os06g0694000 PE=2 SV=1	PAS fold//PAS fold//Microtubule associated protein (MAP65/ASE1 family)	microtubule cytoskeleton organization//cytokinesis//regulation of transcription, DNA-templated	microtubule binding//protein binding	tubulin complex	--	514767093	XP_004966158.1	285	4.96107e-25	835965358	XM_004966101.2	286	6.43968e-146	K12115	ZTL	http://www.genome.jp/dbget-bin/www_bget?ko:K12115	Q5Z8K3	265	3.09756e-23	PF08447//PF00989//PF03999	GO:0000226//GO:0000910//GO:0006355	GO:0008017//GO:0005515	GO:0045298	--	blast,frame:2 start:275 end:631
453	c51874_g2	1283	FALSE	0.64756	1	UP	1.4401	0.01675	FALSE	0.8029	0.50918	PREDICTED: uncharacterized protein LOC101767447 [Setaria italica]>gi|514760454|ref|XP_004964545.1| PREDICTED: uncharacterized protein LOC101767447 [Setaria italica]	--	--	--	--	--	--	--	--	514760450	XP_004964544.1	193	2.52906e-15	--	--	--	--	--	--	--	--	--	--	--	--	--	--	--	blast,frame:1 start:94 end:735
454	c51948_g1	2514	FALSE	0.93399	0.26856	UP	1.1383	0.04762	FALSE	0.21533	1	putative protein kinase domain superfamily protein [Zea mays]	Sorghum bicolor hypothetical protein, mRNA	--	Calmodulin-binding receptor-like cytoplasmic kinase 2 OS=Arabidopsis thaliana GN=CRCK2 PE=2 SV=1	Protein kinase domain//Protein tyrosine kinase	protein phosphorylation	ATP binding//protein kinase activity	--	--	413924031	AFW63963.1	667	7.69523e-88	242067019	XM_002454754.1	332	3.14561e-171	--	--	--	Q8VZJ9	308	1.58324e-28	PF00069//PF07714	GO:0006468	GO:0005524//GO:0004672	--	--	blast,frame:-3 start:163 end:2|blast,frame:-2 start:1151 end:222
455	c52262_g1	2073	FALSE	0.54419	1	UP	1.3365	0.01907	FALSE	0.80902	0.41688	PREDICTED: CO(2)-response secreted protease-like [Setaria italica]	PREDICTED: Setaria italica CO(2)-response secreted protease-like (LOC101776807), mRNA	--	CO(2)-response secreted protease OS=Arabidopsis thaliana GN=CRSP PE=2 SV=1	TMEM119 family//Subtilase family	ossification//proteolysis	serine-type endopeptidase activity	--	Tripeptidyl peptidase II	514726552	XP_004956009.1	1052	1.0233e-141	514726551	XM_004955952.1	580	0	--	--	--	Q9LNU1	623	1.52136e-74	PF15724//PF00082	GO:0001503//GO:0006508	GO:0004252	--	KOG1114	blast,frame:-3 start:1348 end:428|blast,frame:-2 start:1646 end:1359
456	c52453_g3	1770	FALSE	0.73564	0.92531	UP	1.4539	0.0022625	FALSE	0.72981	0.49416	PREDICTED: zinc finger protein ZAT5-like [Setaria italica]	PREDICTED: Setaria italica zinc finger protein ZAT5-like (LOC101773720), mRNA	--	Zinc finger protein ZAT5 OS=Arabidopsis thaliana GN=ZAT5 PE=2 SV=1	Zinc-finger double domain//C2H2-type zinc finger//Zinc finger, C2H2 type//Alpha mannosidase, middle domain	carbohydrate metabolic process	hydrolase activity, hydrolyzing O-glycosyl compounds//metal ion binding//zinc ion binding	--	--	836002286	XP_004975056.2	499	1.83948e-54	836002285	XM_004974999.2	312	2.88846e-160	--	--	--	Q681X4	169	9.20218e-12	PF13465//PF13912//PF00096//PF09261	GO:0005975	GO:0004553//GO:0046872//GO:0008270	--	--	blast,frame:1 start:367 end:1494
457	c53212_g1	1921	FALSE	0.68374	1	UP	1.4493	0.020595	FALSE	0.77288	0.60752	--	--	--	--	--	--	--	--	--	--	--	--	--	--	--	--	--	--	--	--	--	--	--	--	--	--	--	--	estscan,start:635 end:895
458	c53283_g1	1199	FALSE	6.8105	0.22472	UP	7.9819	0.016238	FALSE	1.1799	1	cell wall-associated hydrolase [Phaseolus vulgaris]	Panicum virgatum cultivar Kanlow chloroplast, complete genome	--	Uncharacterized protein ORF91 OS=Phalaenopsis aphrodite subsp. formosana PE=4 SV=1	--	--	--	--	--	543177598	AGV54820.1	386	2.27104e-87	319412384	HQ731441.1	1196	0	--	--	--	Q3BAI2	188	8.22471e-16	--	--	--	--	--	blast,frame:1 start:457 end:813|blast,frame:-3 start:126 end:1
459	c53303_g5	657	FALSE	1.8141	0.12707	UP	2.1177	0.010237	FALSE	0.31383	1	--	Panicum virgatum clone PV_ABa094-K10, complete sequence	--	--	--	--	--	--	--	--	--	--	--	459683906	AC243254.2	46	7.66613e-13	--	--	--	--	--	--	--	--	--	--	--	estscan,start:1 end:490
460	c53337_g4	462	FALSE	1.165	1	UP	2.2567	0.02611	FALSE	1.1016	0.87276	--	--	--	--	--	--	--	--	--	--	--	--	--	--	--	--	--	--	--	--	--	--	--	--	--	--	--	--	estscan,start:462 end:38; minus strand
461	c53392_g1	529	FALSE	0.97439	0.79317	UP	1.662	0.0062525	FALSE	0.69918	1	hypothetical protein SORBIDRAFT_01g041020 [Sorghum bicolor]>gi|241919407|gb|EER92551.1| hypothetical protein SORBIDRAFT_01g041020 [Sorghum bicolor]	Sorghum bicolor hypothetical protein, mRNA	--	--	EB-1 Binding Domain	Wnt signaling pathway	beta-catenin binding	catenin complex	--	242036317	XP_002465553.1	123	5.74374e-07	242036316	XM_002465508.1	95	3.51353e-40	--	--	--	--	--	--	PF05937	GO:0016055	GO:0008013	GO:0016342	--	blast,frame:-1 start:109 end:2
462	c53395_g3	1552	FALSE	1.0904	0.063282	UP	1.2587	0.01239	FALSE	0.1779	1	TPA: DREPP4 protein [Zea mays]	PREDICTED: Oryza brachyantha salt stress root protein RS1-like (LOC102705570), mRNA	--	Salt stress root protein RS1 OS=Oryza sativa subsp. japonica GN=Os01g0233000 PE=2 SV=1	DREPP plasma membrane polypeptide	cellular response to stimulus	--	anchored component of plasma membrane	--	414875609	DAA52740.1	172	1.48895e-11	573912497	XM_006643894.1	162	6.12199e-77	--	--	--	Q0JPA6	142	7.43348e-09	PF05558	GO:0051716	--	GO:0046658	--	blast,frame:3 start:831 end:1139
463	c53405_g1	1629	FALSE	0.46295	1	UP	1.4581	0.013237	FALSE	1.0084	0.23598	PREDICTED: probable purine permease 4 [Setaria italica]	PREDICTED: Setaria italica probable purine permease 4 (LOC101780425), mRNA	--	Probable purine permease 4 OS=Arabidopsis thaliana GN=PUP4 PE=2 SV=1	EamA-like transporter family//UAA transporter family	transmembrane transport	--	membrane//integral component of membrane	--	514780214	XP_004969543.1	1182	1.06028e-155	835976482	XM_004969486.2	982	0	--	--	--	Q9SY29	459	9.31665e-50	PF00892//PF08449	GO:0055085	--	GO:0016020//GO:0016021	--	blast,frame:-2 start:1628 end:399
464	c53425_g2	2555	FALSE	1.1771	0.83229	UP	1.5316	0.0010983	FALSE	0.36748	1	PREDICTED: uncharacterized protein LOC101768343 [Setaria italica]	PREDICTED: Setaria italica uncharacterized LOC101768343 (LOC101768343), mRNA	--	--	--	--	--	--	--	835997975	XP_012702710.1	2186	0	835997974	XM_012847256.1	1434	0	--	--	--	--	--	--	--	--	--	--	--	blast,frame:-2 start:1969 end:287
465	c53619_g1	543	FALSE	3.0988	0.97043	UP	3.495	4.9266e-09	FALSE	0.39821	1	--	Pennisetum glaucum ISSR marker A-10 genomic sequence	--	--	--	--	--	--	--	--	--	--	--	149794929	EF633466.1	129	4.54318e-59	--	--	--	--	--	--	--	--	--	--	--	--
466	c53782_g1	2336	FALSE	0.99383	0.98716	UP	1.6767	0.03666	FALSE	0.69293	1	PREDICTED: pentatricopeptide repeat-containing protein At5g13770, chloroplastic [Setaria italica]	PREDICTED: Setaria italica pentatricopeptide repeat-containing protein At5g13770, chloroplastic (LOC101767130), mRNA	--	Pentatricopeptide repeat-containing protein At5g13770, chloroplastic OS=Arabidopsis thaliana GN=At5g13770 PE=2 SV=1	Tetratricopeptide repeat//Ku C terminal domain like//Alpha conotoxin precursor	signal transduction//pathogenesis//synaptic transmission	protein binding//hydrolase activity, acting on acid anhydrides//acetylcholine receptor inhibitor activity	extracellular region	--	514803414	XP_004976594.1	2472	0	836008087	XM_004976537.2	1411	0	--	--	--	Q66GP4	1091	1.19011e-136	PF13374//PF08785//PF07365	GO:0007165//GO:0009405//GO:0007268	GO:0005515//GO:0016817//GO:0030550	GO:0005576	--	blast,frame:-2 start:2275 end:389
467	c53811_g2	798	FALSE	4.9109	1	UP	5.6772	2.3064e-05	FALSE	0.75732	1	--	Panicum virgatum clone PV_ABa020-K05, complete sequence	--	--	Autophagy protein Apg6	autophagy	--	--	--	--	--	--	--	312283768	AC243237.1	340	3.46324e-176	--	--	--	--	--	--	PF04111	GO:0006914	--	--	--	estscan,start:201 end:569
468	c53831_g3	3317	FALSE	1.2699	0.066445	UP	1.4152	0.016526	FALSE	0.15972	1	PREDICTED: uncharacterized protein LOC101778673 [Setaria italica]	PREDICTED: Setaria italica uncharacterized LOC101778673 (LOC101778673), mRNA	--	--	--	--	--	--	--	514773254	XP_004967693.1	3158	0	835971323	XM_004967636.2	1753	0	--	--	--	--	--	--	--	--	--	--	--	blast,frame:1 start:601 end:2988
469	c53985_g4	567	FALSE	2.1977	1	UP	4.0686	4.0764e-05	FALSE	1.8759	0.13485	--	Panicum virgatum clone PV_ABa103-H10, complete sequence	--	--	--	--	--	--	--	--	--	--	--	312283789	AC243258.1	492	0	--	--	--	--	--	--	--	--	--	--	--	estscan,start:298 end:1; minus strand
470	c54081_g4	3138	FALSE	1.0879	0.58392	UP	1.6945	0.00011066	FALSE	0.61164	1	PREDICTED: polyol transporter 5-like [Setaria italica]	PREDICTED: Setaria italica polyol transporter 5-like (LOC101755393), mRNA	--	Polyol transporter 5 OS=Arabidopsis thaliana GN=PLT5 PE=1 SV=2	Sugar (and other) transporter//Sugar-tranasporters, 12 TM//Major Facilitator Superfamily	molybdate ion transport//transmembrane transport	molybdate ion transmembrane transporter activity//transmembrane transporter activity	integral component of membrane	Predicted transporter (major facilitator superfamily)	514753858	XP_004962897.1	1022	2.37803e-124	835939291	XM_004962840.2	630	0	--	--	--	Q8VZ80	560	3.45599e-60	PF00083//PF05631//PF07690	GO:0015689//GO:0055085	GO:0015098//GO:0022857	GO:0016021	KOG0254	blast,frame:-2 start:2849 end:2343|blast,frame:-1 start:1923 end:817
471	c54119_g3	1125	FALSE	1.5459	1	UP	1.5966	0.01165	FALSE	0.059817	1	TPA: hypothetical protein ZEAMMB73_021845 [Zea mays]	PREDICTED: Setaria italica tryptophan aminotransferase-related protein 3-like (LOC101762872), mRNA	--	Tryptophan aminotransferase-related protein 4 OS=Arabidopsis thaliana GN=TAR4 PE=2 SV=2	Allinase//Alliinase EGF-like domain	--	carbon-sulfur lyase activity	--	--	414880735	DAA57866.1	514	4.93745e-60	835971472	XM_004969700.2	395	0	--	--	--	Q93Z38	358	2.00301e-36	PF04864//PF04863	--	GO:0016846	--	--	blast,frame:3 start:975 end:1124|blast,frame:2 start:95 end:895
472	c54279_g2	1225	FALSE	1.1942	1	UP	1.3404	0.035285	FALSE	0.1521	1	PREDICTED: probable peroxygenase 4 [Setaria italica]	PREDICTED: Setaria italica probable peroxygenase 4 (LOC101774317), mRNA	peroxygenase	Probable peroxygenase 4 OS=Arabidopsis thaliana GN=PXG4 PE=1 SV=1	EF-hand domain	--	calcium ion binding	--	--	514762949	XP_004965154.1	931	1.58246e-122	514762948	XM_004965097.1	593	0	K17991	PXG	http://www.genome.jp/dbget-bin/www_bget?ko:K17991	Q9CAB7	613	9.12003e-76	PF13405	--	GO:0005509	--	--	blast,frame:3 start:3 end:926
473	c54473_g2	2284	FALSE	0.32007	1	UP	1.5279	0.048211	FALSE	1.2198	0.62266	--	--	--	--	--	--	--	--	--	--	--	--	--	--	--	--	--	--	--	--	--	--	--	--	--	--	--	--	estscan,start:2068 end:1694; minus strand
474	c54560_g4	923	FALSE	2.2709	1	UP	2.82	0.004695	FALSE	0.5619	1	--	--	--	--	Chorion family 2	multicellular organismal development	--	chorion	--	--	--	--	--	--	--	--	--	--	--	--	--	--	--	PF03964	GO:0007275	--	GO:0042600	--	estscan,start:1 end:715
475	c54668_g3	2149	FALSE	1.3062	0.27657	UP	1.7661	3.1311e-05	FALSE	0.47099	1	PREDICTED: probable sugar phosphate/phosphate translocator At1g06470 [Setaria italica]	PREDICTED: Setaria italica probable sugar phosphate/phosphate translocator At1g06470 (LOC101778386), mRNA	solute carrier family 35, member C2	Probable sugar phosphate/phosphate translocator At1g06470 OS=Arabidopsis thaliana GN=At1g06470 PE=2 SV=1	EamA-like transporter family	--	--	membrane//integral component of membrane	Predicted integral membrane protein	514761594	XP_004964827.1	967	1.38242e-120	835967878	XM_004964770.2	421	0	K15280	SLC35C2	http://www.genome.jp/dbget-bin/www_bget?ko:K15280	Q8H184	610	1.66085e-69	PF00892	--	--	GO:0016020//GO:0016021	KOG1443	estscan,start:366 end:1217
476	c54732_g5	2010	FALSE	0.99956	0.52329	UP	1.3465	0.04483	FALSE	0.35822	1	--	--	--	--	--	--	--	--	--	--	--	--	--	--	--	--	--	--	--	--	--	--	--	--	--	--	--	--	estscan,start:295 end:1; minus strand
477	c54755_g1	1188	FALSE	0.49863	1	UP	1.699	0.032638	FALSE	1.21	0.30178	uncharacterized protein LOC100383519 precursor [Zea mays]>gi|224030577|gb|ACN34364.1| unknown [Zea mays]	Panicum virgatum clone PV_ABa020-K05, complete sequence	--	Autonomous transposable element EN-1 mosaic protein OS=Zea mays PE=2 SV=1	Hsp90 protein	protein folding//response to stress	unfolded protein binding//ATP binding	--	--	293336516	NP_001169638.1	727	7.70873e-104	312283768	AC243237.1	422	0	--	--	--	P15268	138	8.85938e-08	PF00183	GO:0006457//GO:0006950	GO:0051082//GO:0005524	--	--	blast,frame:1 start:496 end:1188
478	c54768_g4	436	FALSE	0.49581	1	UP	1.2679	0.015706	FALSE	0.78195	0.48893	PREDICTED: putative respiratory burst oxidase homolog protein H [Setaria italica]	PREDICTED: Setaria italica putative respiratory burst oxidase homolog protein H (LOC101777050), mRNA	--	--	--	--	--	--	--	514784034	XP_004970493.1	289	5.30284e-28	835980340	XM_004970436.2	277	1.92016e-141	--	--	--	--	--	--	--	--	--	--	--	blast,frame:-3 start:434 end:3
479	c54803_g1	1901	FALSE	1.2696	1	UP	2.8469	0.0054485	FALSE	1.5846	0.36038	PREDICTED: uncharacterized protein At1g01500-like [Setaria italica]	PREDICTED: Setaria italica uncharacterized protein At1g01500-like (LOC101772148), mRNA	--	Uncharacterized protein At1g01500 OS=Arabidopsis thaliana GN=At1g01500 PE=2 SV=1	--	--	--	--	--	514820848	XP_004985109.1	857	5.12595e-107	514820847	XM_004985052.1	446	0	--	--	--	Q8GUH2	228	4.71151e-19	--	--	--	--	--	blast,frame:-2 start:649 end:212|blast,frame:-3 start:1311 end:616
480	c54867_g3	400	FALSE	0.85743	0.56032	UP	1.6392	0.0039209	FALSE	0.79212	0.65812	P-protein [Zea mays]>gi|195653623|gb|ACG46279.1| P-protein [Zea mays]	PREDICTED: Setaria italica arogenate dehydratase 3, chloroplastic-like (LOC101769197), mRNA	arogenate/prephenate dehydratase	Arogenate dehydratase 4, chloroplastic OS=Arabidopsis thaliana GN=ADT4 PE=1 SV=1	Prephenate dehydratase	tryptophan biosynthetic process//tyrosine biosynthetic process//L-phenylalanine biosynthetic process	prephenate dehydratase activity	--	--	226490920	NP_001152184.1	475	5.93626e-56	514818331	XM_004983814.1	260	4.93113e-132	K05359	ADT, PDT	http://www.genome.jp/dbget-bin/www_bget?ko:K05359	O22241	261	4.59149e-26	PF00800	GO:0000162//GO:0006571//GO:0009094	GO:0004664	--	--	blast,frame:1 start:1 end:396
481	c55081_g1	689	FALSE	1.0505	1	UP	2.4724	0.04938	FALSE	1.4356	1	PREDICTED: probable aminotransferase TAT2 isoform X1 [Setaria italica]	PREDICTED: Setaria italica nicotianamine aminotransferase A-like (LOC101782097), transcript variant X1, mRNA	tyrosine aminotransferase	--	Late cornified envelope	epidermis development	--	--	--	514810077	XP_004979852.1	272	2.45243e-25	514810076	XM_004979795.1	202	1.53606e-99	K00815	TAT	http://www.genome.jp/dbget-bin/www_bget?ko:K00815	--	--	--	PF14672	GO:0008544	--	--	--	estscan,start:450 end:689
482	c55340_g2	1595	FALSE	2.5455	1	UP	3.4377	3.6279e-08	FALSE	0.90331	1	PREDICTED: uncharacterized protein LOC103627628 [Zea mays]	PREDICTED: Zea mays uncharacterized LOC103638694 (LOC103638694), transcript variant X2, mRNA	--	--	--	--	--	--	--	670409926	XP_008646142.1	1019	3.74206e-132	670364710	XM_008661541.1	86	1.11481e-34	--	--	--	--	--	--	--	--	--	--	--	blast,frame:-1 start:1241 end:3
483	c55471_g1	794	FALSE	2.0279	0.34629	UP	2.3829	0.011958	FALSE	0.34652	1	--	--	--	--	--	--	--	--	--	--	--	--	--	--	--	--	--	--	--	--	--	--	--	--	--	--	--	--	estscan,start:217 end:1; minus strand
484	c55610_g3	1996	FALSE	1.8703	0.98818	UP	2.5332	3.4254e-08	FALSE	0.67593	1	--	Panicum virgatum clone PV_ABa020-D10, complete sequence	--	--	--	--	--	--	--	--	--	--	--	312283765	AC243234.1	390	0	--	--	--	--	--	--	--	--	--	--	--	--
485	c55696_g2	461	FALSE	0.93689	0.90516	UP	1.1727	0.023102	FALSE	0.2476	1	unknown [Zea mays]>gi|238009458|gb|ACR35764.1| unknown [Zea mays]>gi|413933757|gb|AFW68308.1| putative MATE efflux family protein [Zea mays]	Zea mays genotype C100-6 MATE transporter 2 mRNA, complete cds	multidrug resistance protein, MATE family	Protein TRANSPARENT TESTA 12 OS=Arabidopsis thaliana GN=TT12 PE=2 SV=1	MatE	drug transmembrane transport//response to karrikin//drug transport//transport//transmembrane transport	antiporter activity//drug transmembrane transporter activity	membrane//plasma membrane	Uncharacterized membrane protein, predicted efflux pump	194702678	ACF85423.1	324	2.21004e-33	269978399	FJ873684.1	214	2.14281e-106	K03327	TC.MATE, SLC47A, norM, mdtK, dinF	http://www.genome.jp/dbget-bin/www_bget?ko:K03327	Q9LYT3	133	2.15745e-08	PF01554	GO:0006855//GO:0080167//GO:0015893//GO:0006810//GO:0055085	GO:0015297//GO:0015238	GO:0016020//GO:0005886	KOG1347	blast,frame:-3 start:459 end:1
486	c55769_g1	406	FALSE	1.0856	0.3525	UP	1.4594	0.019956	FALSE	0.38587	1	--	--	--	--	--	--	--	--	--	--	--	--	--	--	--	--	--	--	--	--	--	--	--	--	--	--	--	--	estscan,start:1 end:406
487	c55979_g2	721	FALSE	0.59191	1	UP	1.2314	0.01676	FALSE	0.64995	0.78521	PREDICTED: cytochrome P450 71A1-like [Setaria italica]	PREDICTED: Setaria italica cytochrome P450 71A1-like (LOC101774073), mRNA	--	Psoralen synthase (Fragment) OS=Pastinaca sativa GN=CYP71AJ3 PE=1 SV=1	Cytochrome P450	oxidation-reduction process	iron ion binding//oxidoreductase activity, acting on paired donors, with incorporation or reduction of molecular oxygen//heme binding	--	--	514772120	XP_004967421.1	496	3.43957e-56	835977414	XM_004967364.2	377	0	--	--	--	C0SJS2	260	1.70235e-24	PF00067	GO:0055114	GO:0005506//GO:0016705//GO:0020037	--	--	blast,frame:2 start:2 end:721
488	c56104_g3	1200	FALSE	1.6036	1	UP	2.8652	1.6218e-05	FALSE	1.2748	1	PREDICTED: zinc finger protein 622-like [Setaria italica]	PREDICTED: Setaria italica zinc finger protein 622-like (LOC101781082), mRNA	pre-60S factor REI1	Zinc finger protein 622 OS=Homo sapiens GN=ZNF622 PE=1 SV=1	BED zinc finger//Bacteriophage coat protein B	--	DNA binding	viral capsid	C2H2-type Zn-finger protein	514767108	XP_004966161.1	1098	5.11072e-145	835963640	XM_004966103.2	540	0	K14816	REI1	http://www.genome.jp/dbget-bin/www_bget?ko:K14816	Q969S3	227	6.89193e-19	PF02892//PF10389	--	GO:0003677	GO:0019028	KOG2785	blast,frame:3 start:3 end:290|blast,frame:2 start:2 end:1198
489	c56216_g1	2627	FALSE	3.6798	1	UP	4.8582	1.558e-31	FALSE	1.1892	0.84734	PREDICTED: beta-glucosidase 6 [Setaria italica]	PREDICTED: Setaria italica beta-glucosidase 6 (LOC101780809), mRNA	beta-glucosidase	Beta-glucosidase 6 OS=Oryza sativa subsp. japonica GN=BGLU6 PE=1 SV=1	Glycosyl hydrolase family 1//Cellulase (glycosyl hydrolase family 5)//Serine dehydratase beta chain//Two-component Enterococcus faecalis cytolysin (EFC)	carbohydrate metabolic process//cysteine metabolic process//gluconeogenesis//defense response to Gram-positive bacterium//L-serine metabolic process//threonine metabolic process//glycine metabolic process	4 iron, 4 sulfur cluster binding//hydrolase activity, hydrolyzing O-glycosyl compounds//L-serine ammonia-lyase activity	--	--	514821065	XP_004985215.1	1026	0	836030912	XM_004985158.2	859	0	K01188	E3.2.1.21	http://www.genome.jp/dbget-bin/www_bget?ko:K01188	Q8L7J2	931	0	PF00232//PF00150//PF03315//PF16934	GO:0005975//GO:0006534//GO:0006094//GO:0050830//GO:0006563//GO:0006566//GO:0006544	GO:0051539//GO:0004553//GO:0003941	--	--	blast,frame:2 start:308 end:757|blast,frame:1 start:742 end:1494
490	c56332_g2	475	FALSE	0.99571	0.45137	UP	2.0097	5.4278e-06	FALSE	1.0241	0.06047	hypothetical protein SORBIDRAFT_04g032590 [Sorghum bicolor]>gi|241934348|gb|EES07493.1| hypothetical protein SORBIDRAFT_04g032590 [Sorghum bicolor]	PREDICTED: Setaria italica scarecrow-like protein 27 (LOC101763016), mRNA	--	--	--	regulation of transcription, DNA-templated	--	--	--	242066456	XP_002454517.1	355	6.74411e-37	835916146	XM_012848818.1	400	0	--	--	--	--	--	--	--	GO:0006355	--	--	--	blast,frame:2 start:2 end:475
491	c56332_g4	824	FALSE	0.86683	0.45824	UP	1.1535	0.047115	FALSE	0.29613	1	--	Sorghum bicolor hypothetical protein, mRNA	--	--	Hepatitis C virus non-structural protein NS4a//Adenylate cyclase associated (CAP) N terminal	viral process//cytoskeleton organization	actin binding	virion	--	--	--	--	--	242073961	XM_002446872.1	236	2.32969e-118	--	--	--	--	--	--	PF01006//PF01213	GO:0016032//GO:0007010	GO:0003779	GO:0019012	--	estscan,start:343 end:1; minus strand
492	c56575_g6	510	FALSE	Inf	1	UP	Inf	0.037979	FALSE	3.1735	0.28301	PREDICTED: protein YLS9-like [Brachypodium distachyon]	Panicum virgatum clone PV_ABa103-H05, complete sequence	--	--	E1-E2 ATPase	--	metal ion binding//nucleotide binding	--	--	357119078	XP_003561273.1	167	1.23668e-12	312283788	AC243257.1	65	1.60954e-23	--	--	--	--	--	--	PF00122	--	GO:0046872//GO:0000166	--	--	estscan,start:137 end:510
493	c56597_g7	1807	FALSE	1.76	1	UP	1.9037	0.0014341	FALSE	0.15524	1	PREDICTED: anthocyanin 5-aromatic acyltransferase-like [Setaria italica]	PREDICTED: Setaria italica anthocyanin 5-aromatic acyltransferase-like (LOC101778983), mRNA	--	Anthocyanin 5-aromatic acyltransferase OS=Gentiana triflora PE=1 SV=1	Transferase family	--	transferase activity, transferring acyl groups other than amino-acyl groups	--	--	514719321	XP_004954208.1	1994	0	514719320	XM_004954151.1	1038	0	--	--	--	Q9ZWR8	584	4.53538e-66	PF02458	--	GO:0016747	--	--	blast,frame:-2 start:1806 end:301
494	c56702_g1	3723	FALSE	1.1721	0.1341	UP	1.297	0.044471	FALSE	0.13268	1	hypothetical protein OsI_36174 [Oryza sativa Indica Group]	Oryza sativa Japonica Group chromosome 11 clone OSJNBb0089M05, complete sequence	--	Putative disease resistance RPP13-like protein 1 OS=Arabidopsis thaliana GN=RPPL1 PE=3 SV=1	Leucine rich repeat//NB-ARC domain	--	protein binding//ADP binding	--	--	218185776	EEC68203.1	2946	0	49217531	AC135121.4	510	0	--	--	--	Q9LRR4	885	8.27392e-99	PF13855//PF00931	--	GO:0005515//GO:0043531	--	--	blast,frame:2 start:101 end:3256
495	c56783_g1	2246	FALSE	Inf	0.42925	UP	Inf	0.036564	FALSE	0.96017	1	PREDICTED: uncharacterized protein LOC101783613 [Setaria italica]	--	--	--	--	--	--	--	--	514813020	XP_004981298.1	394	1.09918e-38	--	--	--	--	--	--	--	--	--	--	--	--	--	--	--	blast,frame:-2 start:1855 end:785
496	c56837_g5	1381	FALSE	1.1475	1	UP	1.3271	0.0060957	FALSE	0.19306	1	--	Panicum virgatum clone PV_ABa003-H10, complete sequence	--	--	--	--	--	--	--	--	--	--	--	459683905	AC243218.2	250	6.54669e-126	--	--	--	--	--	--	--	--	--	--	--	--
497	c56875_g2	307	FALSE	Inf	0.43062	UP	Inf	0.00077302	FALSE	0.2036	1	--	--	--	--	--	--	--	--	--	--	--	--	--	--	--	--	--	--	--	--	--	--	--	--	--	--	--	--	estscan,start:76 end:1; minus strand
498	c56878_g1	1325	FALSE	0.77504	0.66539	UP	1.2248	0.016407	FALSE	0.46157	1	PREDICTED: transmembrane protein 97-like [Setaria italica]>gi|514726576|ref|XP_004956015.1| PREDICTED: transmembrane protein 97-like [Setaria italica]	PREDICTED: Setaria italica histone H1-like (LOC101779531), mRNA	--	Histone H1 OS=Zea mays PE=2 SV=2	--	--	--	--	--	514726572	XP_004956014.1	249	1.48459e-22	835922160	XM_004955622.2	290	3.64493e-148	--	--	--	P23444	164	1.52835e-11	--	--	--	--	--	blast,frame:-3 start:1203 end:886
499	c56923_g3	1206	FALSE	0.44817	1	UP	1.3023	0.012214	FALSE	0.8677	0.17673	--	--	--	--	Ribosomal protein S27	ribosome biogenesis//translation	structural constituent of ribosome	ribosome//intracellular	--	--	--	--	--	--	--	--	--	--	--	--	--	--	--	PF01667	GO:0042254//GO:0006412	GO:0003735	GO:0005840//GO:0005622	--	estscan,start:584 end:1; minus strand
500	c56949_g4	2089	FALSE	2.4442	0.45756	UP	3.2102	0.0037306	FALSE	0.77118	1	--	--	--	--	--	--	--	--	--	--	--	--	--	--	--	--	--	--	--	--	--	--	--	--	--	--	--	--	estscan,start:1964 end:1277; minus strand
501	c56955_g1	482	FALSE	1.4408	1	UP	2.0694	0.04676	FALSE	0.64369	1	PREDICTED: peroxidase A2-like [Setaria italica]	PREDICTED: Setaria italica peroxidase A2-like (LOC101757192), mRNA	--	--	--	--	--	--	--	514773382	XP_004967723.1	209	5.88345e-18	835985607	XM_004967666.2	136	5.14928e-63	--	--	--	--	--	--	--	--	--	--	--	blast,frame:1 start:220 end:480
502	c56955_g2	2306	FALSE	1.0098	0.31252	UP	1.5665	0.0010386	FALSE	0.57085	1	PREDICTED: peroxidase A2-like [Setaria italica]	PREDICTED: Setaria italica peroxidase A2-like (LOC101757192), mRNA	peroxidase	Cationic peroxidase 1 OS=Arachis hypogaea GN=PNC1 PE=1 SV=2	Peroxidase	obsolete peroxidase reaction//oxidation-reduction process//response to oxidative stress	heme binding//peroxidase activity	--	--	514773382	XP_004967723.1	1106	7.00551e-142	835985607	XM_004967666.2	589	0	K00430	E1.11.1.7	http://www.genome.jp/dbget-bin/www_bget?ko:K00430	P22195	519	1.14565e-57	PF00141	GO:0006804//GO:0055114//GO:0006979	GO:0020037//GO:0004601	--	--	blast,frame:-3 start:1128 end:325
503	c56993_g2	791	FALSE	1.2664	0.7005	UP	2.1991	2.5876e-06	FALSE	0.9397	0.55154	Heat shock cognate 70 kDa protein [Aegilops tauschii]	Sorghum bicolor hypothetical protein, mRNA	heat shock 70kDa protein 1/8	Heat shock cognate 70 kDa protein OS=Petunia hybrida GN=HSP70 PE=2 SV=1	Hydantoinase/oxoprolinase//MreB/Mbl protein	cell morphogenesis	hydrolase activity	--	Molecular chaperones HSP70/HSC70, HSP70 superfamily	475575977	EMT17408.1	1376	0	242036146	XM_002465423.1	671	0	K03283	HSPA1_8	http://www.genome.jp/dbget-bin/www_bget?ko:K03283	P09189	1340	0	PF01968//PF06723	GO:0000902	GO:0016787	--	KOG0101	blast,frame:3 start:3 end:791
504	c57111_g2	760	FALSE	2.368	1	UP	4.0338	0.0061384	FALSE	1.6815	0.90617	hypothetical protein SORBIDRAFT_03g000220 [Sorghum bicolor]>gi|241926835|gb|EER99979.1| hypothetical protein SORBIDRAFT_03g000220 [Sorghum bicolor]	Zea mays inner membrane transport protein (LOC100280952), mRNA >gnl|BL_ORD_ID|6050689 Zea mays clone 1489774 inner membrane transport protein mRNA, complete cds	--	S-type anion channel SLAH4 OS=Arabidopsis thaliana GN=SLAH4 PE=2 SV=1	Voltage-dependent anion channel	transmembrane transport//cellular ion homeostasis	--	integral component of membrane//plasma membrane	--	242051429	XP_002454860.1	788	3.20468e-101	226506045	NM_001153872.1	436	0	--	--	--	A8MRV9	537	2.00871e-64	PF03595	GO:0055085//GO:0006873	--	GO:0016021//GO:0005886	--	blast,frame:1 start:1 end:636
505	c57227_g1	1595	FALSE	1.0419	0.096599	UP	1.5189	0.00067499	FALSE	0.48757	1	PREDICTED: LOB domain-containing protein 37-like [Setaria italica]	PREDICTED: Setaria italica LOB domain-containing protein 37-like (LOC101760391), mRNA	--	LOB domain-containing protein 37 OS=Arabidopsis thaliana GN=LBD37 PE=2 SV=1	--	--	--	--	--	514815370	XP_004982442.1	487	1.47611e-54	836031283	XM_004982385.2	361	0	--	--	--	Q9FN11	205	1.35098e-16	--	--	--	--	--	blast,frame:-1 start:917 end:348
506	c57260_g1	1684	FALSE	1.0868	1	UP	1.4376	0.0025909	FALSE	0.35984	1	hypothetical protein SORBIDRAFT_07g003690 [Sorghum bicolor]>gi|241940229|gb|EES13374.1| hypothetical protein SORBIDRAFT_07g003690 [Sorghum bicolor]	PREDICTED: Setaria italica protein NRT1/ PTR FAMILY 6.3-like (LOC101770740), mRNA	--	Protein NRT1/ PTR FAMILY 6.3 OS=Arabidopsis thaliana GN=NPF6.3 PE=1 SV=1	POT family	transport//response to water deprivation//oligopeptide transport//nitrate transport//response to nitrate	transporter activity//nitrate transmembrane transporter activity	membrane//integral component of membrane//plasma membrane	H+/oligopeptide symporter	242078221	XP_002443879.1	1802	0	835994804	XM_004972754.2	1014	0	--	--	--	Q05085	1264	8.07189e-166	PF00854	GO:0006810//GO:0009414//GO:0006857//GO:0015706//GO:0010167	GO:0005215//GO:0015112	GO:0016020//GO:0016021//GO:0005886	KOG1237	blast,frame:-2 start:1461 end:1
507	c57275_g2	2462	FALSE	8.4546	0.057442	UP	9.4645	2.365e-35	FALSE	1.0254	0.85917	hypothetical protein ZEAMMB73_472280 [Zea mays]	PREDICTED: Setaria italica ABC transporter F family member 1 (LOC101784557), mRNA	--	--	--	--	--	--	--	413916401	AFW56333.1	153	5.19452e-09	835952346	XM_004962584.2	74	8.12657e-28	--	--	--	--	--	--	--	--	--	--	--	blast,frame:3 start:54 end:371
508	c57321_g1	526	FALSE	0.85562	1	UP	1.9162	0.0069665	FALSE	1.0706	0.3887	PREDICTED: metacaspase-1-like isoform X2 [Setaria italica]	PREDICTED: Setaria italica metacaspase-1-like (LOC101777846), transcript variant X2, mRNA	--	Metacaspase-1 OS=Arabidopsis thaliana GN=AMC1 PE=1 SV=1	Caspase domain	proteolysis	cysteine-type endopeptidase activity	--	Metacaspase involved in regulation of apoptosis	514818921	XP_004984160.1	748	1.868e-96	836030958	XM_004984103.2	370	0	--	--	--	Q7XJE6	309	3.38453e-32	PF00656	GO:0006508	GO:0004197	--	KOG1546	blast,frame:-3 start:524 end:3
509	c57335_g2	2610	FALSE	0.89482	0.29603	UP	1.2207	0.016334	FALSE	0.33867	1	PREDICTED: xylosyltransferase 2 [Setaria italica]	PREDICTED: Setaria italica xylosyltransferase 2 (LOC101780553), mRNA	--	Xylosyltransferase 1 OS=Canis familiaris GN=XYLT1 PE=2 SV=1	VirB8 protein//Core-2/I-Branching enzyme	--	acetylglucosaminyltransferase activity	membrane	Branching enzyme	835977205	XP_012701616.1	1373	2.478e-178	835977204	XM_012846162.1	863	0	--	--	--	Q5QQ56	212	6.27878e-16	PF04335//PF02485	--	GO:0008375	GO:0016020	KOG0799	blast,frame:3 start:609 end:2129
510	c57349_g2	978	FALSE	1.73	1	UP	3.3636	6.9542e-06	FALSE	1.6465	0.25985	--	--	--	--	--	--	--	--	--	--	--	--	--	--	--	--	--	--	--	--	--	--	--	--	--	--	--	--	estscan,start:190 end:830
511	c57481_g3	1508	FALSE	0.47936	1	UP	1.2691	0.047115	FALSE	0.79833	0.70098	PREDICTED: 3-oxo-Delta(4,5)-steroid 5-beta-reductase-like [Setaria italica]	PREDICTED: Setaria italica 3-oxo-Delta(4,5)-steroid 5-beta-reductase-like (LOC101767985), mRNA	--	3-oxo-Delta(4,5)-steroid 5-beta-reductase OS=Digitalis lanata PE=1 SV=1	--	--	--	--	--	514818511	XP_004983958.1	1410	0	836026391	XM_004983901.2	827	0	--	--	--	Q6PQJ9	954	7.34433e-123	--	--	--	--	--	blast,frame:2 start:2 end:1060
512	c57615_g3	899	FALSE	7.8513	0.15408	UP	9.3933	8.0314e-15	FALSE	1.532	0.4722	--	--	--	--	Ceramide synthase regulator	cellular calcium ion homeostasis	enzyme regulator activity	integral component of endoplasmic reticulum membrane	--	--	--	--	--	--	--	--	--	--	--	--	--	--	--	PF16965	GO:0006874	GO:0030234	GO:0030176	--	--
513	c57655_g2	607	FALSE	1.1847	1	UP	2.3129	0.017239	FALSE	1.1445	0.55999	PREDICTED: CO(2)-response secreted protease-like [Setaria italica]	PREDICTED: Setaria italica CO(2)-response secreted protease-like (LOC101776807), mRNA	--	CO(2)-response secreted protease OS=Arabidopsis thaliana GN=CRSP PE=2 SV=1	Adenylate cyclase associated (CAP) N terminal	cytoskeleton organization	actin binding	--	--	514726552	XP_004956009.1	547	1.33723e-62	514726551	XM_004955952.1	252	2.15513e-127	--	--	--	Q9LNU1	243	6.21889e-22	PF01213	GO:0007010	GO:0003779	--	--	blast,frame:2 start:101 end:607
514	c57684_g1	1033	FALSE	0.55821	1	UP	1.6228	0.015583	FALSE	1.0712	0.33224	PREDICTED: mitogen-activated protein kinase 2 [Zea mays]>gi|413917367|gb|AFW57299.1| putative MAP kinase family protein [Zea mays]	PREDICTED: Setaria italica mitogen-activated protein kinase 2 (LOC101766968), mRNA	mitogen-activated protein kinase 1/3	Mitogen-activated protein kinase 2 OS=Oryza sativa subsp. japonica GN=MPK2 PE=2 SV=1	--	--	--	--	--	670445071	XP_008662854.1	252	4.72504e-22	835988227	XM_004972746.2	168	1.86306e-80	K04371	MAPK1_3	http://www.genome.jp/dbget-bin/www_bget?ko:K04371	Q5J4W4	240	2.62471e-21	--	--	--	--	--	blast,frame:-3 start:776 end:417
515	c57876_g1	501	FALSE	4.0557	0.085063	UP	4.0748	0.047504	FALSE	0.021112	1	putative reverse transcriptase [Sorghum bicolor]	--	--	--	--	--	--	--	--	22208512	AAM94327.1	234	4.26757e-20	--	--	--	--	--	--	--	--	--	--	--	--	--	--	--	blast,frame:2 start:2 end:499|blast,frame:1 start:10 end:126|blast,frame:-1 start:501 end:286
516	c58151_g1	4189	FALSE	0.82623	1	UP	1.2064	0.03668	FALSE	0.38875	1	unknown [Zea mays]	PREDICTED: Setaria italica CBL-interacting protein kinase 31 (LOC101762701), transcript variant X2, mRNA	5'-AMP-activated protein kinase, catalytic alpha subunit	CBL-interacting protein kinase 31 OS=Oryza sativa subsp. japonica GN=CIPK31 PE=1 SV=1	Lipopolysaccharide kinase (Kdo/WaaP) family//WH2 motif//Protein tyrosine kinase//Haemagglutinin//NAF domain//Protein kinase domain	protein phosphorylation//signal transduction//fusion of virus membrane with host plasma membrane	host cell surface receptor binding//actin binding//phosphotransferase activity, alcohol group as acceptor//protein kinase activity//ATP binding	cell surface//membrane//viral envelope	Serine/threonine protein kinase	219886667	ACL53708.1	1037	1.02111e-124	836026066	XM_004984507.2	626	0	K07198	PRKAA, AMPK	http://www.genome.jp/dbget-bin/www_bget?ko:K07198	Q6X4A2	1010	1.03194e-121	PF06293//PF02205//PF07714//PF00509//PF03822//PF00069	GO:0006468//GO:0007165//GO:0019064	GO:0046789//GO:0003779//GO:0016773//GO:0004672//GO:0005524	GO:0009986//GO:0016020//GO:0019031	KOG0583	blast,frame:-1 start:2815 end:2483|blast,frame:-3 start:1358 end:858|blast,frame:-2 start:2127 end:1480
517	c58282_g4	1044	FALSE	0.69467	0.85977	UP	1.1496	0.049251	FALSE	0.46487	1	hypothetical protein [Zea mays]>gi|413926261|gb|AFW66193.1| hypothetical protein ZEAMMB73_983510 [Zea mays]	PREDICTED: Setaria italica uncharacterized LOC101780837 (LOC101780837), mRNA	uncharacterized protein	--	--	--	--	--	--	195643412	ACG41174.1	275	1.02983e-25	835917439	XM_004951517.2	229	2.31884e-114	K09955	K09955	http://www.genome.jp/dbget-bin/www_bget?ko:K09955	--	--	--	--	--	--	--	--	blast,frame:2 start:659 end:1042
518	c58294_g1	770	FALSE	3.5619	1	UP	3.9647	1.0069e-05	FALSE	0.40951	1	PREDICTED: LOW QUALITY PROTEIN: uncharacterized protein LOC105914005 [Setaria italica]	--	--	--	Zinc knuckle	--	zinc ion binding//nucleic acid binding	--	--	835944374	XP_012700015.1	389	1.85852e-39	--	--	--	--	--	--	--	--	--	--	PF00098	--	GO:0008270//GO:0003676	--	--	blast,frame:-3 start:768 end:181
519	c58294_g4	566	FALSE	Inf	0.45756	UP	Inf	0.001447	FALSE	1.0211	1	--	--	--	--	--	--	--	--	--	--	--	--	--	--	--	--	--	--	--	--	--	--	--	--	--	--	--	--	estscan,start:472 end:290; minus strand
520	c58322_g4	545	FALSE	1.4737	0.45824	UP	1.6177	0.012946	FALSE	0.15529	1	TPA: putative NAC domain transcription factor superfamily protein [Zea mays]>gi|645168084|gb|AIB05630.1| NAC transcription factor, partial [Zea mays]	PREDICTED: Setaria italica NAC transcription factor NAM-B2 (LOC101766170), mRNA	--	NAC transcription factor ONAC010 OS=Oryza sativa subsp. indica GN=ONAC010 PE=3 SV=1	No apical meristem (NAM) protein	regulation of transcription, DNA-templated	DNA binding	--	--	414887157	DAA63171.1	288	6.19564e-31	514735013	XM_004957999.1	141	9.7342e-66	--	--	--	A2YMR0	302	5.76401e-31	PF02365	GO:0006355	GO:0003677	--	--	blast,frame:-1 start:545 end:342|blast,frame:-2 start:157 end:2
521	c58359_g3	2648	FALSE	5.4218	0.37455	UP	5.814	3.3691e-14	FALSE	0.39592	1	hypothetical protein ZEAMMB73_208947 [Zea mays]	Zea mays clone 1064823 mRNA sequence	--	B-box zinc finger protein 22 OS=Arabidopsis thaliana GN=BBX22 PE=1 SV=2	Rab geranylgeranyl transferase alpha-subunit, insert domain//B-box zinc finger//Nematode antimicrobial peptide//Zinc knuckle	defense response to other organism	Rab geranylgeranyltransferase activity//nucleic acid binding//zinc ion binding	Rab-protein geranylgeranyltransferase complex//intracellular	--	413953170	AFW85819.1	173	4.15744e-12	195604593	EU952009.1	120	2.34811e-53	--	--	--	Q9SYM2	159	3.56292e-10	PF07711//PF00643//PF16839//PF00098	GO:0098542	GO:0004663//GO:0003676//GO:0008270	GO:0005968//GO:0005622	--	blast,frame:-3 start:2646 end:2413
522	c58411_g2	2047	FALSE	1.2979	1	UP	1.7472	0.010237	FALSE	0.46114	1	PREDICTED: protein trichome birefringence-like 1 [Setaria italica]	PREDICTED: Setaria italica protein trichome birefringence-like 1 (LOC101764642), mRNA	--	Protein trichome birefringence OS=Arabidopsis thaliana GN=TBR PE=1 SV=1	--	--	--	--	--	514718799	XP_004954083.1	2505	0	514718798	XM_004954026.1	1366	0	--	--	--	Q9FG35	1337	9.05332e-175	--	--	--	--	--	blast,frame:2 start:2 end:2047
523	c58439_g1	2152	FALSE	0.53003	1	UP	1.4324	0.0018583	FALSE	0.90972	0.098183	PREDICTED: inactive beta-amylase 9-like [Setaria italica]	PREDICTED: Setaria italica inactive beta-amylase 9-like (LOC101760290), mRNA	--	Inactive beta-amylase 9 OS=Arabidopsis thaliana GN=BAM9 PE=2 SV=1	Beta-galactosidase//Glycosyl hydrolase family 14	polysaccharide catabolic process//glycosphingolipid metabolic process//starch metabolic process//glycosaminoglycan catabolic process//sucrose metabolic process//carbohydrate metabolic process//galactose metabolic process//glycerolipid metabolic process	beta-galactosidase activity//beta-amylase activity	beta-galactosidase complex	--	514819370	XP_004984382.1	1266	6.5908e-164	514819369	XM_004984325.1	686	0	--	--	--	Q8VYW2	442	1.43751e-45	PF02449//PF01373	GO:0000272//GO:0006687//GO:0005982//GO:0006027//GO:0005985//GO:0005975//GO:0006012//GO:0046486	GO:0004565//GO:0016161	GO:0009341	--	blast,frame:-2 start:1140 end:271|blast,frame:-3 start:2150 end:1242
524	c58473_g1	2068	FALSE	1.2188	1	UP	2.2659	4.9266e-09	FALSE	1.0624	0.38439	uncharacterized protein LOC100275667 [Zea mays]>gi|195615358|gb|ACG29509.1| hypothetical protein [Zea mays]	PREDICTED: Setaria italica uncharacterized LOC101782658 (LOC101782658), mRNA	--	--	--	--	--	--	--	226497562	NP_001143171.1	218	1.13997e-17	835955911	XM_004961439.2	351	0	--	--	--	--	--	--	--	--	--	--	--	blast,frame:-3 start:1934 end:1398
525	c58495_g1	444	FALSE	0.81854	1	UP	1.2498	0.025368	FALSE	0.44436	1	hypothetical protein ZEAMMB73_453015 [Zea mays]	Sorghum bicolor hypothetical protein, mRNA	--	--	--	--	--	--	--	413937355	AFW71906.1	274	2.63726e-27	242062039	XM_002452264.1	279	1.51384e-142	--	--	--	--	--	--	--	--	--	--	--	blast,frame:2 start:2 end:442
526	c58553_g2	1773	FALSE	2.9227	0.91314	UP	3.57	9.2623e-18	FALSE	0.65646	1	PREDICTED: uncharacterized zinc finger protein At4g06634-like [Setaria italica]	PREDICTED: Setaria italica uncharacterized zinc finger protein At4g06634-like (LOC101784489), mRNA	--	--	--	--	--	--	--	514713717	XP_004952831.1	106	1.54306e-07	835904093	XM_004952774.2	60	3.52732e-20	--	--	--	--	--	--	--	--	--	--	--	blast,frame:-1 start:1623 end:883|blast,frame:-2 start:1604 end:1491
527	c58702_g2	2199	FALSE	1.8344	0.34246	UP	2.1944	0.028127	FALSE	0.36662	1	hypothetical protein SORBIDRAFT_05g027750 [Sorghum bicolor]>gi|241935906|gb|EES09051.1| hypothetical protein SORBIDRAFT_05g027750 [Sorghum bicolor]	Sorghum bicolor hypothetical protein, mRNA	--	Scarecrow-like protein 9 OS=Arabidopsis thaliana GN=SCL9 PE=2 SV=1	Cytochrome Cytochrome b558 alpha-subunit	transcription, DNA-templated	heme binding	--	--	242069573	XP_002450063.1	1684	0	242069580	XM_002450022.1	56	7.3492e-18	--	--	--	O80933	1089	1.19149e-135	PF05038	GO:0006351	GO:0020037	--	--	blast,frame:1 start:1 end:2199
528	c58801_g2	1244	FALSE	0.76394	0.8312	UP	1.5065	0.0055189	FALSE	0.75201	0.5478	PGR5 [Zea mays]>gi|195646880|gb|ACG42908.1| PGR5 [Zea mays]>gi|238015216|gb|ACR38643.1| unknown [Zea mays]>gi|414869962|tpg|DAA48519.1| TPA: PGR5 [Zea mays]	PREDICTED: Setaria italica protein PROTON GRADIENT REGULATION 5, chloroplastic (LOC101771796), mRNA	--	Protein PROTON GRADIENT REGULATION 5, chloroplastic OS=Arabidopsis thaliana GN=PGR5 PE=1 SV=1	--	response to water deprivation//photosynthetic electron transport in photosystem I//response to high light intensity//obsolete electron transport	electron carrier activity	chloroplast thylakoid membrane	--	226492310	NP_001151447.1	397	7.51218e-44	835993948	XM_004974221.2	265	2.69742e-134	--	--	--	Q9SL05	344	4.76599e-37	--	GO:0009414//GO:0009773//GO:0009644//GO:0006118	GO:0009055	GO:0009535	--	blast,frame:-3 start:867 end:484
529	c58809_g2	984	FALSE	3.0041	0.8692	UP	4.1252	4.4777e-18	FALSE	1.1367	0.38925	--	--	--	--	--	--	--	--	--	--	--	--	--	--	--	--	--	--	--	--	--	--	--	--	--	--	--	--	estscan,start:1 end:718
530	c58857_g1	2412	FALSE	0.42211	1	UP	1.2337	0.047669	FALSE	0.81905	0.43636	hypothetical protein SORBIDRAFT_10g009680 [Sorghum bicolor]>gi|241915056|gb|EER88200.1| hypothetical protein SORBIDRAFT_10g009680 [Sorghum bicolor]	Sorghum bicolor hypothetical protein, mRNA	dimethylaniline monooxygenase (N-oxide forming)	Probable flavin-containing monooxygenase 1 OS=Arabidopsis thaliana GN=FMO1 PE=2 SV=1	FAD dependent oxidoreductase//Flavin-binding monooxygenase-like//Pyridine nucleotide-disulphide oxidoreductase//Putative NAD(P)-binding//D-isomer specific 2-hydroxyacid dehydrogenase, NAD binding domain//FAD dependent oxidoreductase	porphyrin-containing compound biosynthetic process//oxidation-reduction process//siroheme biosynthetic process	flavin adenine dinucleotide binding//NAD binding//precorrin-2 dehydrogenase activity//oxidoreductase activity//N,N-dimethylaniline monooxygenase activity//NADP binding	--	Flavin-containing monooxygenase	242092686	XP_002436833.1	1037	0	242092685	XM_002436788.1	442	0	K00485	FMO	http://www.genome.jp/dbget-bin/www_bget?ko:K00485	Q9LMA1	405	1.18472e-75	PF12831//PF00743//PF07992//PF13241//PF02826//PF01266	GO:0006779//GO:0055114//GO:0019354	GO:0050660//GO:0051287//GO:0043115//GO:0016491//GO:0004499//GO:0050661	--	KOG1399	blast,frame:-2 start:2216 end:1326|blast,frame:-3 start:1315 end:266
531	c58900_g2	1592	FALSE	0.54042	1	UP	1.2592	0.014316	FALSE	0.73055	0.44952	PREDICTED: uncharacterized protein LOC101773997 [Setaria italica]	PREDICTED: Setaria italica uncharacterized LOC101773997 (LOC101773997), mRNA	--	--	--	--	--	--	--	514802609	XP_004976197.1	273	6.03582e-26	514802608	XM_004976140.1	413	0	--	--	--	--	--	--	--	--	--	--	--	blast,frame:-3 start:1284 end:859
532	c58936_g1	2483	FALSE	0.41236	1	UP	2.2299	0.031529	FALSE	1.8294	0.17315	PREDICTED: BURP domain-containing protein 6-like [Setaria italica]	--	--	BURP domain-containing protein 6 OS=Oryza sativa subsp. japonica GN=BURP6 PE=2 SV=1	Triple QxxK/R motif-containing protein family	--	--	endoplasmic reticulum membrane	--	514809324	XP_004979489.1	314	9.68991e-56	--	--	--	--	--	--	--	Q6I5B2	352	2.18206e-56	PF15168	--	--	GO:0005789	--	blast,frame:-1 start:2303 end:1692|blast,frame:-3 start:1770 end:1465
533	c59162_g6	1083	FALSE	Inf	1	UP	Inf	0.0017804	FALSE	1.3248	1	PREDICTED: uncharacterized protein LOC101778892 isoform X1 [Setaria italica]	--	--	--	--	--	--	--	--	836016408	XP_012704037.1	765	3.9237e-88	--	--	--	--	--	--	--	--	--	--	--	--	--	--	--	blast,frame:-1 start:1020 end:19
534	c59259_g2	1890	FALSE	1.2401	0.078905	UP	1.4354	0.011723	FALSE	0.20662	1	PREDICTED: uncharacterized protein LOC101784498 [Setaria italica]	PREDICTED: Setaria italica uncharacterized LOC101784498 (LOC101784498), mRNA	--	--	Prp18 domain//Protein of unknown function (DUF3628)//NHL repeat	RNA splicing	protein binding//hydrolase activity, acting on acid anhydrides	spliceosomal complex	--	514793891	XP_004972925.1	1099	8.55794e-137	835988718	XM_004972868.2	733	0	--	--	--	--	--	--	PF02840//PF12300//PF01436	GO:0008380	GO:0005515//GO:0016817	GO:0005681	--	blast,frame:1 start:151 end:1365
535	c59319_g9	1173	FALSE	0.88878	0.66919	UP	1.2725	0.039555	FALSE	0.3983	1	PREDICTED: DNA-binding protein EMBP-1 isoform X3 [Zea mays]>gi|414588930|tpg|DAA39501.1| TPA: putative bZIP transcription factor superfamily protein [Zea mays]	--	plant G-box-binding factor	DNA-binding protein EMBP-1 OS=Triticum aestivum PE=1 SV=1	--	--	--	--	--	670373531	XP_008668105.1	223	5.21481e-18	--	--	--	--	K09060	GBF	http://www.genome.jp/dbget-bin/www_bget?ko:K09060	P25032	149	2.82786e-09	--	--	--	--	--	blast,frame:-3 start:226 end:2
536	c59386_g2	1814	FALSE	1.1321	0.099121	UP	1.5208	0.0019093	FALSE	0.39805	1	PREDICTED: uncharacterized protein LOC101756227 [Setaria italica]	PREDICTED: Setaria italica uncharacterized LOC101756227 (LOC101756227), mRNA	--	Divinyl chlorophyllide a 8-vinyl-reductase, chloroplastic OS=Zea mays GN=DVR PE=1 SV=1	short chain dehydrogenase//NAD dependent epimerase/dehydratase family//Tetrahydrofolate dehydrogenase/cyclohydrolase, NAD(P)-binding domain//Cold shock protein DEAD box A//3-beta hydroxysteroid dehydrogenase/isomerase family//TrkA-N domain	potassium ion transport//oxidation-reduction process//estrogen metabolic process//glyoxylate metabolic process//androgen metabolic process//C21-steroid hormone metabolic process//metabolic process//steroid biosynthetic process//folic acid-containing compound biosynthetic process	3-beta-hydroxy-delta5-steroid dehydrogenase activity//methylenetetrahydrofolate dehydrogenase (NADP+) activity//oxidoreductase activity, acting on the CH-OH group of donors, NAD or NADP as acceptor//hydrolase activity, acting on acid anhydrides//catalytic activity//oxidoreductase activity//coenzyme binding	--	--	514767924	XP_004966361.1	1716	0	835966709	XM_004966304.2	1192	0	--	--	--	B6SZW0	123	9.81398e-06	PF00106//PF01370//PF02882//PF12343//PF01073//PF02254	GO:0006813//GO:0055114//GO:0008210//GO:0046487//GO:0008209//GO:0008207//GO:0008152//GO:0006694//GO:0009396	GO:0003854//GO:0004488//GO:0016616//GO:0016817//GO:0003824//GO:0016491//GO:0050662	--	--	blast,frame:3 start:3 end:1814
537	c59447_g2	799	FALSE	1.5933	0.1544	UP	1.7418	0.038083	FALSE	0.16258	1	PREDICTED: E3 ubiquitin-protein ligase Os04g0590900-like [Setaria italica]	PREDICTED: Setaria italica E3 ubiquitin-protein ligase Os04g0590900-like (LOC101785341), transcript variant X2, misc_RNA	--	--	Heme exporter protein D (CcmD)	heme transport//cytochrome complex assembly	--	integral component of membrane	--	836016350	XP_012704034.1	168	2.13897e-11	836016352	XR_001164761.1	161	1.11071e-76	--	--	--	--	--	--	PF04995	GO:0015886//GO:0017004	--	GO:0016021	--	blast,frame:-2 start:798 end:493
538	c59514_g2	3404	FALSE	0.3241	1	UP	1.2035	0.028727	FALSE	0.8902	0.34255	PREDICTED: probable sulfate transporter 3.4 [Setaria italica]	PREDICTED: Setaria italica probable sulfate transporter 3.4 (LOC101760535), mRNA	sulfate transporter 3	Probable sulfate transporter 3.4 OS=Arabidopsis thaliana GN=SULTR3;4 PE=2 SV=1	Sulfate permease family	sulfate transport	sulfate transmembrane transporter activity	integral component of membrane	Sulfate/bicarbonate/oxalate exchanger SAT-1 and related transporters (SLC26 family)	514760390	XP_004964529.1	1895	0	835968469	XM_004964472.2	1060	0	K17471	SULTR3	http://www.genome.jp/dbget-bin/www_bget?ko:K17471	Q9LW86	1304	1.32175e-163	PF00916	GO:0008272	GO:0015116	GO:0016021	KOG0236	blast,frame:-2 start:1528 end:374|blast,frame:-1 start:3404 end:3138
539	c59546_g5	1440	FALSE	0.90515	0.97329	UP	1.4235	0.045501	FALSE	0.52481	1	PREDICTED: malonyl-CoA:anthocyanidin 5-O-glucoside-6''-O-malonyltransferase-like [Setaria italica]	PREDICTED: Setaria italica malonyl-CoA:anthocyanidin 5-O-glucoside-6''-O-malonyltransferase-like (LOC101755849), mRNA	--	Phenolic glucoside malonyltransferase 2 OS=Arabidopsis thaliana GN=PMAT2 PE=1 SV=1	Secretion system effector C (SseC) like family//Transferase family	pathogenesis	transferase activity, transferring acyl groups other than amino-acyl groups	--	--	514780320	XP_004969567.1	938	2.39588e-159	835981534	XM_004969510.2	732	0	--	--	--	Q9LRQ8	208	1.24053e-31	PF04888//PF02458	GO:0009405	GO:0016747	--	--	blast,frame:3 start:729 end:1325|blast,frame:1 start:1 end:882
540	c59561_g4	1141	FALSE	1.3645	0.083564	UP	1.8246	0.00078763	FALSE	0.47482	1	retrotransposon protein, putative, Ty1-copia subclass [Oryza sativa Japonica Group]	--	--	--	--	--	--	--	--	77551878	ABA94675.1	141	3.14451e-07	--	--	--	--	--	--	--	--	--	--	--	--	--	--	--	estscan,start:711 end:1141
541	c59874_g4	320	FALSE	1.1096	1	UP	2.1588	0.032485	FALSE	1.056	1	PREDICTED: probable mediator of RNA polymerase II transcription subunit 37c [Setaria italica]	PREDICTED: Setaria italica probable mediator of RNA polymerase II transcription subunit 37c (LOC101764060), mRNA	heat shock 70kDa protein 1/8	Heat shock cognate 70 kDa protein OS=Petunia hybrida GN=HSP70 PE=2 SV=1	--	--	--	--	Molecular chaperones HSP70/HSC70, HSP70 superfamily	514820098	XP_004984739.1	542	4.27163e-64	514820097	XM_004984682.1	281	8.17196e-144	K03283	HSPA1_8	http://www.genome.jp/dbget-bin/www_bget?ko:K03283	P09189	496	1.7266e-58	--	--	--	--	KOG0101	blast,frame:-3 start:318 end:1
542	c59912_g1	3353	FALSE	1.2838	0.40984	UP	1.6624	0.00010517	FALSE	0.39214	1	PREDICTED: probable disease resistance protein RXW24L-like [Oryza brachyantha]	--	--	Probable disease resistance protein At1g58390 OS=Arabidopsis thaliana GN=At1g58390 PE=2 SV=4	Ryanodine Receptor TM 4-6//NB-ARC domain//Voltage-dependent calcium channel gamma-like subunit protein family//AAA domain, putative AbiEii toxin, Type IV TA system//ZIP Zinc transporter//Leucine rich repeat//Archaeal ATPase//ATPase family associated with various cellular activities (AAA)//ABC transporter//Sigma-54 interaction domain	regulation of transcription, DNA-templated//cellular calcium ion homeostasis//calcium ion transport//metal ion transport//transmembrane transport//ion transport	ryanodine-sensitive calcium-release channel activity//transcription factor binding//ATP binding//metal ion transmembrane transporter activity//ADP binding//calcium channel activity//voltage-gated ion channel activity//protein binding//ATPase activity	transcription factor complex//membrane//integral component of membrane//intracellular	FOG: Leucine rich repeat	573955321	XP_006659901.1	1023	4.31143e-118	--	--	--	--	--	--	--	Q8W474	365	5.47063e-34	PF06459//PF00931//PF15108//PF13304//PF02535//PF13855//PF01637//PF00004//PF00005//PF00158	GO:0006355//GO:0006874//GO:0006816//GO:0030001//GO:0055085//GO:0006811	GO:0005219//GO:0008134//GO:0005524//GO:0046873//GO:0043531//GO:0005262//GO:0005244//GO:0005515//GO:0016887	GO:0005667//GO:0016020//GO:0016021//GO:0005622	KOG0619	blast,frame:1 start:1 end:3174
543	c60339_g2	721	FALSE	0.025848	1	UP	1.2568	0.030657	FALSE	1.2407	0.13104	PREDICTED: uncharacterized protein LOC101786630 [Setaria italica]	PREDICTED: Setaria italica uncharacterized LOC101786630 (LOC101786630), mRNA	--	--	--	--	--	--	--	514717259	XP_004953697.1	362	2.23376e-37	835918830	XM_004953640.2	295	3.22632e-151	--	--	--	--	--	--	--	--	--	--	--	blast,frame:-3 start:413 end:3
544	c60619_g2	608	FALSE	1.9145	0.55021	UP	1.9054	0.04938	FALSE	0.0033214	1	--	PREDICTED: Setaria italica NAC transcription factor NAM-B2 (LOC101766170), mRNA	--	--	--	--	--	--	--	--	--	--	--	514735013	XM_004957999.1	48	5.46017e-14	--	--	--	--	--	--	--	--	--	--	--	estscan,start:353 end:608
545	c60681_g2	266	FALSE	1.3612	0.073629	UP	1.502	0.020278	FALSE	0.15167	1	predicted protein [Hordeum vulgare subsp. vulgare]	PREDICTED: Setaria italica leucine-rich repeat extensin-like protein 3 (LOC101757201), mRNA	--	--	Survival motor neuron protein (SMN)	mRNA processing	RNA binding	cytoplasm//nucleus	--	326493188	BAJ85055.1	122	1.11193e-06	514784535	XM_004970558.1	172	2.59756e-83	--	--	--	--	--	--	PF06003	GO:0006397	GO:0003723	GO:0005737//GO:0005634	--	blast,frame:-1 start:266 end:3
546	c60692_g1	1399	FALSE	0.38132	1	UP	1.4232	0.0022772	FALSE	1.0481	0.10332	PREDICTED: uncharacterized protein LOC100502394 isoform X1 [Zea mays]>gi|413955176|gb|AFW87825.1| hypothetical protein ZEAMMB73_675891 [Zea mays]	PREDICTED: Setaria italica beta-amylase 3, chloroplastic (LOC101761744), mRNA	beta-amylase	Beta-amylase 3, chloroplastic OS=Arabidopsis thaliana GN=BAM3 PE=1 SV=3	Glycosyl hydrolase family 14//Beta-galactosidase	polysaccharide catabolic process//glycosphingolipid metabolic process//starch metabolic process//glycosaminoglycan catabolic process//galactose metabolic process//glycerolipid metabolic process//sucrose metabolic process//carbohydrate metabolic process	beta-amylase activity//beta-galactosidase activity	beta-galactosidase complex	--	670436660	XP_008658990.1	1272	3.66381e-168	836027471	XM_004983559.2	501	0	K01177	E3.2.1.2	http://www.genome.jp/dbget-bin/www_bget?ko:K01177	O23553	1181	2.8484e-155	PF01373//PF02449	GO:0000272//GO:0006687//GO:0005982//GO:0006027//GO:0006012//GO:0046486//GO:0005985//GO:0005975	GO:0016161//GO:0004565	GO:0009341	--	blast,frame:3 start:3 end:1397
547	c60771_g1	2150	FALSE	0.944	1	UP	1.6091	0.021054	FALSE	0.67178	1	PREDICTED: protein NRT1/ PTR FAMILY 5.8 [Setaria italica]	PREDICTED: Setaria italica protein NRT1/ PTR FAMILY 5.8 (LOC101756080), mRNA	--	Protein NRT1/ PTR FAMILY 5.8 OS=Arabidopsis thaliana GN=NPF5.8 PE=2 SV=1	POT family//Major Facilitator Superfamily	transport//transmembrane transport	transporter activity	membrane//integral component of membrane	H+/oligopeptide symporter	514762774	XP_004965110.1	892	2.88467e-108	835967030	XM_004965053.2	416	0	--	--	--	Q9LFR1	364	2.53372e-35	PF00854//PF07690	GO:0006810//GO:0055085	GO:0005215	GO:0016020//GO:0016021	KOG1237	blast,frame:1 start:1477 end:2148
548	c60854_g1	2577	FALSE	0.76923	1	UP	1.3535	0.0069665	FALSE	0.59041	1	PREDICTED: tonoplast dicarboxylate transporter-like [Setaria italica]	PREDICTED: Setaria italica tonoplast dicarboxylate transporter-like (LOC101769835), mRNA	solute carrier family 13 (sodium-dependent dicarboxylate transporter), member 2/3/5	Tonoplast dicarboxylate transporter OS=Arabidopsis thaliana GN=TDT PE=2 SV=2	Citrate transporter//Sodium:sulfate symporter transmembrane region	sodium ion transport//transmembrane transport//transport	transporter activity	integral component of membrane//membrane	Na+/dicarboxylate, Na+/tricarboxylate and phosphate transporters	835938258	XP_012699649.1	2181	0	835938257	XM_012844195.1	1107	0	K14445	SLC13A2_3_5	http://www.genome.jp/dbget-bin/www_bget?ko:K14445	Q8LG88	1623	0	PF03600//PF00939	GO:0006814//GO:0055085//GO:0006810	GO:0005215	GO:0016021//GO:0016020	KOG1281	blast,frame:3 start:15 end:1919
549	c60963_g1	911	FALSE	1.6009	0.8886	UP	2.1389	0.010077	FALSE	0.54462	1	--	--	--	--	--	--	--	--	--	--	--	--	--	--	--	--	--	--	--	--	--	--	--	--	--	--	--	--	estscan,start:173 end:544
550	c60963_g2	3522	FALSE	1.3598	0.07606	UP	1.5787	0.00020859	FALSE	0.22992	1	PREDICTED: vacuolar cation/proton exchanger 1a-like [Setaria italica]	PREDICTED: Setaria italica vacuolar cation/proton exchanger 1a-like (LOC101768015), mRNA	Ca2+:H+ antiporter	Vacuolar cation/proton exchanger 1a OS=Oryza sativa subsp. japonica GN=CAX1a PE=1 SV=1	Sodium/calcium exchanger protein	transmembrane transport	--	integral component of membrane	Ca2+/H+ antiporter VCX1 and related proteins	514777726	XP_004968916.1	1883	0	835979791	XM_004968859.2	1066	0	K07300	chaA, CAX	http://www.genome.jp/dbget-bin/www_bget?ko:K07300	Q769E5	1628	0	PF01699	GO:0055085	--	GO:0016021	KOG1397	blast,frame:-1 start:2946 end:1456
551	c60979_g5	318	FALSE	0.9392	1	UP	1.8113	0.0059836	FALSE	0.88099	0.63363	--	PREDICTED: Setaria italica transport inhibitor response 1-like protein Os04g0395600 (LOC101785305), mRNA	--	--	--	--	--	--	--	--	--	--	--	836005847	XM_004975388.2	173	8.83402e-84	--	--	--	--	--	--	--	--	--	--	--	estscan,start:1 end:308
552	c60995_g2	2718	FALSE	1.4666	0.054875	UP	2.1431	0.0078289	FALSE	0.68971	1	PREDICTED: CO(2)-response secreted protease-like [Setaria italica]	PREDICTED: Setaria italica CO(2)-response secreted protease-like (LOC101772708), mRNA	--	CO(2)-response secreted protease OS=Arabidopsis thaliana GN=CRSP PE=2 SV=1	Subtilase family	proteolysis	serine-type endopeptidase activity	--	--	514773185	XP_004967678.1	3055	0	514773184	XM_004967621.1	1862	0	--	--	--	Q9LNU1	1225	5.18659e-153	PF00082	GO:0006508	GO:0004252	--	--	blast,frame:-3 start:2428 end:164|blast,frame:-1 start:2661 end:2485
553	c61006_g2	702	FALSE	0.45311	1	UP	1.2407	0.021796	FALSE	0.80098	0.3605	--	--	--	--	--	--	--	--	--	--	--	--	--	--	--	--	--	--	--	--	--	--	--	--	--	--	--	--	estscan,start:1 end:667
554	c61050_g1	3647	FALSE	1.3402	0.069602	UP	1.4262	0.012629	FALSE	0.095483	1	--	Zea mays full-length cDNA clone ZM_BFb0013H10 mRNA, complete cds	--	--	--	--	--	--	--	--	--	--	--	238013123	BT087244.1	227	1.07176e-112	--	--	--	--	--	--	--	--	--	--	--	estscan,start:1779 end:3277
555	c61096_g1	5724	FALSE	0.75209	0.83522	UP	1.7154	0.0074618	FALSE	0.97217	0.44641	PREDICTED: carboxyl-terminal-processing peptidase 3, chloroplastic [Setaria italica]	PREDICTED: Setaria italica carboxyl-terminal-processing peptidase 3, chloroplastic (LOC101780671), mRNA	--	Carboxyl-terminal-processing peptidase 3, chloroplastic OS=Arabidopsis thaliana GN=CTPA3 PE=3 SV=1	PDZ domain//PDZ domain (Also known as DHR or GLGF)//Peptidase family S41	proteolysis	serine-type peptidase activity//protein binding	--	--	514763683	XP_004965336.1	1532	0	835967163	XM_004965279.2	533	0	--	--	--	F4J3G5	1013	6.13382e-120	PF13180//PF00595//PF03572	GO:0006508	GO:0008236//GO:0005515	--	--	estscan,start:5243 end:1080; minus strand
556	c61222_g3	724	FALSE	1.4423	1	UP	1.5118	0.0040595	FALSE	0.081945	1	PREDICTED: uncharacterized protein LOC104584435 [Brachypodium distachyon]	--	--	--	--	--	--	--	--	721674891	XP_010237398.1	250	4.92025e-24	--	--	--	--	--	--	--	--	--	--	--	--	--	--	--	blast,frame:2 start:2 end:331
557	c61264_g1	712	FALSE	1.5428	1	UP	2.9722	0.022827	FALSE	1.4331	0.49281	--	--	--	--	Spectrin-binding region of Ca2+-Calmodulin	neuron projection development	spectrin binding//calmodulin binding	spectrin	--	--	--	--	--	--	--	--	--	--	--	--	--	--	--	PF17095	GO:0031175	GO:0030507//GO:0005516	GO:0008091	--	estscan,start:150 end:384
558	c61408_g1	2243	FALSE	1.2215	0.85275	UP	1.2867	0.019693	FALSE	0.076874	1	PREDICTED: ankyrin-1-like isoform X1 [Setaria italica]	PREDICTED: Setaria italica ankyrin-1-like (LOC101764016), transcript variant X1, mRNA	--	Ankyrin-3 OS=Mus musculus GN=Ank3 PE=1 SV=1	Ankyrin repeat//Ankyrin repeat	--	protein binding	--	FOG: Ankyrin repeat	514808242	XP_004978963.1	2343	0	514808241	XM_004978906.1	454	0	--	--	--	G5E8K5	258	2.72894e-21	PF00023//PF13606	--	GO:0005515	--	KOG0504	blast,frame:-2 start:2242 end:2
559	c61436_g1	2784	FALSE	0.63934	1	UP	1.3781	0.0022742	FALSE	0.75076	0.41201	hypothetical protein SORBIDRAFT_04g037670 [Sorghum bicolor]>gi|241932894|gb|EES06039.1| hypothetical protein SORBIDRAFT_04g037670 [Sorghum bicolor]	Zea mays full-length cDNA clone ZM_BFc0109N15 mRNA, complete cds	--	Putative transporter arsB OS=Dictyostelium discoideum GN=arsB PE=2 SV=1	Citrate transporter//Sodium:sulfate symporter transmembrane region//Bacterial Na+/H+ antiporter B (NhaB)//Orexigenic neuropeptide Qrfp/P518//Arsenical pump membrane protein	sodium ion transport//arsenite transport//transport//proton transport//regulation of pH//transmembrane transport	arsenite transmembrane transporter activity//transporter activity//sodium:proton antiporter activity//orexigenic neuropeptide QRFP receptor binding	integral component of membrane//membrane	--	242063548	XP_002453063.1	1745	0	219886816	BT055176.1	530	0	--	--	--	Q54GU0	454	2.7385e-46	PF03600//PF00939//PF06450//PF11109//PF02040	GO:0006814//GO:0015700//GO:0006810//GO:0015992//GO:0006885//GO:0055085	GO:0015105//GO:0005215//GO:0015385//GO:0031854	GO:0016021//GO:0016020	--	blast,frame:-2 start:2240 end:675
560	c61480_g2	669	FALSE	0.5044	1	UP	1.3184	0.044857	FALSE	0.8242	0.6765	--	--	--	--	--	--	--	--	--	--	--	--	--	--	--	--	--	--	--	--	--	--	--	--	--	--	--	--	estscan,start:669 end:444; minus strand
561	c61514_g3	1413	FALSE	0.5969	1	UP	1.4714	0.040987	FALSE	0.88375	0.41312	hypothetical protein SORBIDRAFT_02g010715 [Sorghum bicolor]>gi|241923167|gb|EER96311.1| hypothetical protein SORBIDRAFT_02g010715 [Sorghum bicolor]	--	--	--	--	--	--	--	--	242043838	XP_002459790.1	1079	1.54037e-140	--	--	--	--	--	--	--	--	--	--	--	--	--	--	--	blast,frame:2 start:179 end:1411
562	c61529_g5	1192	FALSE	1.1144	0.060714	UP	2.3417	0.011724	FALSE	1.2377	0.49075	PREDICTED: B-box zinc finger protein 25-like [Setaria italica]	PREDICTED: Setaria italica B-box zinc finger protein 25-like (LOC101761134), mRNA	--	B-box zinc finger protein 25 OS=Arabidopsis thaliana GN=BBX25 PE=1 SV=2	B-box zinc finger	--	zinc ion binding	intracellular	--	514714545	XP_004953029.1	964	6.1484e-127	835917081	XM_004952972.2	705	0	--	--	--	Q9SID1	491	3.30059e-57	PF00643	--	GO:0008270	GO:0005622	--	blast,frame:-1 start:1081 end:272
563	c61550_g1	3244	FALSE	0.62943	1	UP	1.6983	0.026269	FALSE	1.0763	0.4751	PREDICTED: pyruvate dehydrogenase (acetyl-transferring) kinase, mitochondrial-like isoform X1 [Setaria italica]	PREDICTED: Setaria italica pyruvate dehydrogenase (acetyl-transferring) kinase, mitochondrial-like (LOC101756026), transcript variant X2, mRNA	pyruvate dehydrogenase kinase 2/3/4	[Pyruvate dehydrogenase (acetyl-transferring)] kinase, mitochondrial OS=Arabidopsis thaliana GN=PDK PE=1 SV=1	--	--	--	--	Dehydrogenase kinase	514736629	XP_004958460.1	485	1.20286e-50	835928578	XM_012843783.1	378	0	K00898	PDK2_3_4	http://www.genome.jp/dbget-bin/www_bget?ko:K00898	Q9SBJ1	364	1.28848e-35	--	--	--	--	KOG0787	blast,frame:-3 start:1772 end:1446|blast,frame:-2 start:3243 end:2920
564	c61602_g2	2680	FALSE	1.0292	0.13495	UP	1.575	0.01248	FALSE	0.55419	1	PREDICTED: acyl-coenzyme A oxidase 2, peroxisomal [Setaria italica]	PREDICTED: Setaria italica acyl-coenzyme A oxidase 2, peroxisomal (LOC101769443), mRNA	acyl-CoA oxidase	Acyl-coenzyme A oxidase 2, peroxisomal OS=Arabidopsis thaliana GN=ACX2 PE=1 SV=2	Acyl-CoA dehydrogenase, middle domain//Acyl-CoA oxidase//Acyl-CoA dehydrogenase, C-terminal domain	obsolete electron transport//acyl-CoA metabolic process//fatty acid beta-oxidation//oxidation-reduction process	acyl-CoA oxidase activity//oxidoreductase activity, acting on the CH-CH group of donors//acyl-CoA dehydrogenase activity	peroxisome	Pristanoyl-CoA/acyl-CoA oxidase	514809678	XP_004979658.1	2672	0	514809677	XM_004979601.1	1297	0	K00232	E1.3.3.6, ACOX1, ACOX3	http://www.genome.jp/dbget-bin/www_bget?ko:K00232	O65201	2351	0	PF02770//PF01756//PF00441	GO:0006118//GO:0006637//GO:0006635//GO:0055114	GO:0003997//GO:0016627//GO:0003995	GO:0005777	KOG0135	blast,frame:-1 start:1744 end:230
565	c61962_g4	1269	FALSE	0.11303	1	UP	1.3671	0.03104	FALSE	1.2641	0.22203	PREDICTED: isoflavone 2'-hydroxylase-like [Setaria italica]	PREDICTED: Setaria italica isoflavone 2'-hydroxylase-like (LOC101766897), mRNA	--	Cytochrome P450 81E8 OS=Medicago truncatula GN=CYP81E8 PE=2 SV=1	Cytochrome P450	oxidation-reduction process	oxidoreductase activity, acting on paired donors, with incorporation or reduction of molecular oxygen//iron ion binding//heme binding	--	Cytochrome P450 CYP2 subfamily	514813814	XP_004981688.1	602	1.25862e-96	836020378	XM_004981631.2	392	0	K00517	E1.14.-.-	http://www.genome.jp/dbget-bin/www_bget?ko:K00517	Q6WNQ8	206	1.86786e-33	PF00067	GO:0055114	GO:0016705//GO:0005506//GO:0020037	--	KOG0156	blast,frame:2 start:2 end:736
566	c62039_g1	1888	FALSE	0.68997	1	UP	1.293	0.03146	FALSE	0.61588	1	hypothetical protein SORBIDRAFT_02g008940 [Sorghum bicolor]>gi|241925210|gb|EER98354.1| hypothetical protein SORBIDRAFT_02g008940 [Sorghum bicolor]	PREDICTED: Brachypodium distachyon F-box/LRR-repeat protein At3g03360-like (LOC104583126), mRNA	--	Putative FBD-associated F-box protein At5g56690 OS=Arabidopsis thaliana GN=At5g56690 PE=4 SV=1	Proteasome assembly chaperone 4//Hypoxia-inducible lipid droplet-associated//F-box-like//F-box domain	positive regulation of cytokine production//positive regulation of cell proliferation//positive regulation of lipid storage//proteasome assembly	protein binding	endoplasmic reticulum	--	242048174	XP_002461833.1	507	3.63719e-93	721649672	XM_010234865.1	69	3.7342e-25	--	--	--	Q9FJU3	150	5.55094e-09	PF16094//PF15220//PF12937//PF00646	GO:0001819//GO:0008284//GO:0010884//GO:0043248	GO:0005515	GO:0005783	--	estscan,start:1888 end:1426; minus strand
567	c62107_g1	1232	FALSE	0.82982	0.80871	UP	1.2411	0.018894	FALSE	0.42418	1	PREDICTED: uncharacterized protein LOC101774528 [Setaria italica]	PREDICTED: Setaria italica uncharacterized LOC101774528 (LOC101774528), mRNA	--	--	--	--	--	--	--	514800086	XP_004974976.1	554	1.0683e-62	836008827	XM_004974919.2	143	1.76215e-66	--	--	--	--	--	--	--	--	--	--	--	estscan,start:814 end:344; minus strand
568	c62163_g3	970	FALSE	Inf	0.36552	UP	Inf	2.3663e-05	FALSE	0.39854	1	PREDICTED: uncharacterized protein LOC101760608 [Setaria italica]	PREDICTED: Setaria italica uncharacterized LOC101760608 (LOC101760608), mRNA	--	--	--	--	--	--	--	835905199	XP_012704287.1	408	2.83184e-43	835905198	XM_012848833.1	154	1.05802e-72	--	--	--	--	--	--	--	--	--	--	--	estscan,start:970 end:583; minus strand
569	c62265_g2	1147	FALSE	2.1619	0.62002	UP	2.8367	0.002525	FALSE	0.67907	1	hypothetical protein OsJ_18382 [Oryza sativa Japonica Group]	--	--	--	--	--	--	--	--	222631433	EEE63565.1	548	3.3964e-63	--	--	--	--	--	--	--	--	--	--	--	--	--	--	--	estscan,start:1 end:1147
570	c62285_g5	978	FALSE	Inf	0.77217	UP	Inf	0.0030958	FALSE	0.72894	1	--	--	--	--	--	--	--	--	--	--	--	--	--	--	--	--	--	--	--	--	--	--	--	--	--	--	--	--	estscan,start:978 end:577; minus strand
571	c62346_g2	834	FALSE	Inf	0.3175	UP	Inf	4.2748e-08	FALSE	0.67149	1	--	--	--	--	Uncharacterised protein family (UPF0075)	peptidoglycan turnover//amino sugar metabolic process	phosphotransferase activity, alcohol group as acceptor//ATP binding	--	--	--	--	--	--	--	--	--	--	--	--	--	--	--	--	PF03702	GO:0009254//GO:0006040	GO:0016773//GO:0005524	--	--	estscan,start:686 end:1; minus strand
572	c62432_g4	2770	FALSE	1.1185	0.78038	UP	1.3518	0.0068887	FALSE	0.24409	1	PREDICTED: uncharacterized membrane protein At1g75140-like [Setaria italica]	PREDICTED: Setaria italica uncharacterized membrane protein At1g75140-like (LOC101760814), mRNA	--	Uncharacterized membrane protein At1g75140 OS=Arabidopsis thaliana GN=At1g75140 PE=1 SV=3	ADAM cysteine-rich	proteolysis	metalloendopeptidase activity	--	--	514759667	XP_004964353.1	2502	0	835957302	XM_004964296.2	1665	0	--	--	--	Q9FRK5	922	2.37368e-110	PF08516	GO:0006508	GO:0004222	--	--	blast,frame:-3 start:2201 end:198
573	c62493_g1	1124	FALSE	3.6959	0.8709	UP	3.9425	0.00017813	FALSE	0.25488	1	PREDICTED: uncharacterized protein LOC103648418 [Zea mays]	Solanum lycopersicum chromosome ch02, complete genome	--	Transposon Ty3-I Gag-Pol polyprotein OS=Saccharomyces cerevisiae (strain ATCC 204508 / S288c) GN=TY3B-I PE=3 SV=2	Integrase core domain//Integrase core domain//CobN/Magnesium Chelatase	DNA integration//biosynthetic process	--	--	FOG: Transposon-encoded proteins with TYA, reverse transcriptase, integrase domains in various combinations	670380797	XP_008671115.1	1349	2.17578e-168	663680699	HG975514.1	36	4.8583e-07	--	--	--	Q7LHG5	491	2.14095e-52	PF13683//PF00665//PF02514	GO:0015074//GO:0009058	--	--	KOG0017	blast,frame:-1 start:1124 end:3
574	c62493_g3	4166	FALSE	2.2484	0.39196	UP	2.5785	1.7917e-07	FALSE	0.33751	1	PREDICTED: uncharacterized protein LOC103648418 [Zea mays]	Cucumis melo genomic chromosome, chr_11	--	Retrovirus-related Pol polyprotein from transposon 297 OS=Drosophila melanogaster GN=pol PE=3 SV=1	CcmB protein//SCAN domain//Plant thionin//Ribosomal protein L21e	defense response//heme transport//cytochrome complex assembly//regulation of transcription, DNA-templated//ribosome biogenesis//translation	structural constituent of ribosome//transcription factor activity, sequence-specific DNA binding//heme transporter activity	intracellular//transcription factor complex//ribosome//membrane	FOG: Transposon-encoded proteins with TYA, reverse transcriptase, integrase domains in various combinations	670380797	XP_008671115.1	1745	0	733578670	LN713265.1	38	1.42214e-07	--	--	--	P20825	776	2.87975e-84	PF03379//PF02023//PF00321//PF01157	GO:0006952//GO:0015886//GO:0017004//GO:0006355//GO:0042254//GO:0006412	GO:0003735//GO:0003700//GO:0015232	GO:0005622//GO:0005667//GO:0005840//GO:0016020	KOG0017	blast,frame:2 start:2540 end:4165|blast,frame:3 start:117 end:569|blast,frame:1 start:2218 end:2556
575	c62685_g5	1888	FALSE	7.625	0.11548	UP	8.7872	0.0066707	FALSE	1.1667	1	hypothetical chloroplast RF68 (chloroplast) [Triticum monococcum]>gi|525782260|ref|YP_008239216.1| hypothetical chloroplast RF68 (chloroplast) [Secale cereale]>gi|525782323|ref|YP_008239276.1| hypothetical chloroplast RF68 (chloroplast) [Triticum urartu]>gi|533310152|ref|YP_008474346.1| hypothetical chloroplast RF68 (chloroplast) [Aegilops tauschii]>gi|533310247|ref|YP_008474437.1| hypothetical c…	Panicum virgatum cultivar Kanlow chloroplast, complete genome	--	Uncharacterized protein ycf68 OS=Saccharum officinarum GN=ycf68-1 PE=3 SV=1	--	--	--	--	--	525778552	YP_008239139.1	529	3.93037e-61	319412384	HQ731441.1	1878	0	--	--	--	Q6ENQ5	497	1.61975e-57	--	--	--	--	--	estscan,start:1742 end:1311; minus strand
576	c62685_g6	741	FALSE	9.0165	0.067843	UP	9.9205	0.002291	FALSE	0.90452	1	hypothetical protein, partial [Oryza sativa Indica Group]	Coleataenia prionitis plastid, complete genome	--	--	--	--	--	--	--	149392250	ABR25965.1	367	1.16228e-41	686985829	KJ920228.1	625	0	--	--	--	--	--	--	--	--	--	--	--	blast,frame:-1 start:555 end:289|blast,frame:-3 start:640 end:269
577	c62803_g1	1433	FALSE	1.5839	1	UP	1.5771	0.0045369	FALSE	0.0070706	1	--	--	--	--	--	--	--	--	--	--	--	--	--	--	--	--	--	--	--	--	--	--	--	--	--	--	--	--	estscan,start:1 end:926
578	c62932_g2	578	FALSE	1.637	0.69961	UP	2.1246	0.0030791	FALSE	0.50218	1	--	PREDICTED: Setaria italica protein DA1-related 1-like (LOC101785773), mRNA	--	--	--	--	--	--	--	--	--	--	--	835966725	XM_004964612.2	220	1.25782e-109	--	--	--	--	--	--	--	--	--	--	--	--
579	c62982_g4	1542	FALSE	6.5676	0.12685	UP	7.1246	0.039582	FALSE	0.56244	1	PREDICTED: LOW QUALITY PROTEIN: uncharacterized protein LOC105976410 [Erythranthe guttatus]	Tenebrio sp. JMM-2003 5.8S ribosomal RNA gene, complete sequence; and 28S ribosomal RNA gene, partial sequence	--	Putative uncharacterized protein ART2 OS=Saccharomyces cerevisiae (strain ATCC 204508 / S288c) GN=ART2 PE=5 SV=1	--	--	--	--	--	848920513	XP_012857135.1	527	1.35788e-60	32527555	AY210843.1	1390	0	--	--	--	Q8TGM7	161	4.30714e-12	--	--	--	--	--	estscan,start:963 end:654; minus strand
580	c63221_g2	343	FALSE	1.886	1	UP	2.8411	0.037979	FALSE	0.95531	1	hypothetical protein SORBIDRAFT_10g019360 [Sorghum bicolor]>gi|241916653|gb|EER89797.1| hypothetical protein SORBIDRAFT_10g019360 [Sorghum bicolor]	PREDICTED: Setaria italica probable aquaporin TIP2-2 (LOC101771871), mRNA	aquaporin TIP	Probable aquaporin TIP2-2 OS=Oryza sativa subsp. japonica GN=TIP2-2 PE=2 SV=1	Major intrinsic protein//Predicted permease YjgP/YjgQ family	water transport//methylammonium transmembrane transport//urea transport//methylammonium transport//transport//urea transmembrane transport	methylammonium transmembrane transporter activity//urea transmembrane transporter activity//transporter activity	plant-type vacuole membrane//chloroplast envelope//central vacuole//protein storage vacuole//plasma membrane//plant-type cell wall//membrane//integral component of membrane	Aquaporin (major intrinsic protein family)	242095880	XP_002438430.1	522	7.1557e-65	835967439	XM_004965405.2	289	3.15232e-148	K09873	TIP	http://www.genome.jp/dbget-bin/www_bget?ko:K09873	Q5Z6F0	517	5.25868e-65	PF00230//PF03739	GO:0006833//GO:0072489//GO:0015840//GO:0015843//GO:0006810//GO:0071918	GO:0015200//GO:0015204//GO:0005215	GO:0009705//GO:0009941//GO:0042807//GO:0000326//GO:0005886//GO:0009505//GO:0016020//GO:0016021	KOG0223	blast,frame:3 start:3 end:341
581	c63240_g1	2623	FALSE	0.87644	0.31762	UP	2.0828	0.011915	FALSE	1.2204	0.3009	PREDICTED: root phototropism protein 2-like [Setaria italica]	PREDICTED: Setaria italica root phototropism protein 2-like (LOC101775751), mRNA	--	Root phototropism protein 2 OS=Arabidopsis thaliana GN=RPT2 PE=1 SV=2	--	--	--	--	--	514805058	XP_004977394.1	1852	0	836007502	XM_004977337.2	1187	0	--	--	--	Q682S0	947	9.58416e-115	--	--	--	--	--	blast,frame:3 start:831 end:2441
582	c63273_g1	2058	FALSE	0.7871	1	UP	1.3079	0.041198	FALSE	0.53061	1	--	--	--	--	--	--	--	--	--	--	--	--	--	--	--	--	--	--	--	--	--	--	--	--	--	--	--	--	estscan,start:624 end:1111
583	c63279_g3	893	FALSE	0.41438	1	UP	1.8415	0.00063997	FALSE	1.4354	0.15998	PREDICTED: leucine aminopeptidase 2, chloroplastic-like [Setaria italica]	PREDICTED: Setaria italica leucine aminopeptidase 2, chloroplastic-like (LOC101768704), mRNA	leucyl aminopeptidase	Leucine aminopeptidase 2, chloroplastic OS=Oryza sativa subsp. japonica GN=Os02g0794700 PE=2 SV=1	Cytosol aminopeptidase family, N-terminal domain	proteolysis	aminopeptidase activity	intracellular	--	835913150	XP_012702785.1	535	8.81203e-75	835913149	XM_012847331.1	463	0	K01255	CARP, pepA	http://www.genome.jp/dbget-bin/www_bget?ko:K01255	Q6K669	406	4.21141e-57	PF02789	GO:0006508	GO:0004177	GO:0005622	--	blast,frame:-2 start:847 end:173|blast,frame:-3 start:303 end:61
584	c63294_g4	1482	FALSE	1.0707	1	UP	1.6342	0.010081	FALSE	0.57764	1	--	Saccharum hybrid cultivar R570 clone BAC 094E17 complete sequence	--	--	--	--	--	--	--	--	--	--	--	530279041	KF184889.1	61	8.16519e-21	--	--	--	--	--	--	--	--	--	--	--	estscan,start:1227 end:949; minus strand
585	c63680_g2	1846	FALSE	0.85867	0.67545	UP	1.3862	0.0073918	FALSE	0.53772	1	PREDICTED: probably inactive leucine-rich repeat receptor-like protein kinase At5g06940 [Setaria italica]	PREDICTED: Setaria italica probably inactive leucine-rich repeat receptor-like protein kinase At5g06940 (LOC101775882), mRNA	--	Probably inactive leucine-rich repeat receptor-like protein kinase At5g06940 OS=Arabidopsis thaliana GN=At5g06940 PE=3 SV=1	Leucine Rich Repeat//Leucine rich repeat	--	protein binding	--	FOG: Leucine rich repeat	514802076	XP_004975935.1	1964	0	836007933	XM_004975878.2	1252	0	--	--	--	Q9FL51	985	3.45887e-120	PF00560//PF13855	--	GO:0005515	--	KOG0619	blast,frame:3 start:27 end:1844
586	c63682_g3	2847	FALSE	2.0354	1	UP	2.0496	0.0018739	FALSE	0.032148	1	PREDICTED: condensin complex subunit 3 [Setaria italica]	PREDICTED: Setaria italica condensin complex subunit 3 (LOC101756233), mRNA	condensin complex subunit 3	Condensin complex subunit 3 OS=Homo sapiens GN=NCAPG PE=1 SV=1	--	--	--	--	Chromosome condensation complex Condensin, subunit G	835958919	XP_012700577.1	3831	0	835958918	XM_012845123.1	2030	0	K06678	YCG1, CAPG	http://www.genome.jp/dbget-bin/www_bget?ko:K06678	Q9BPX3	265	4.60267e-22	--	--	--	--	KOG2025	blast,frame:-2 start:2846 end:234
587	c63859_g2	320	FALSE	0.87149	1	UP	1.7901	0.041037	FALSE	0.92702	0.8226	PREDICTED: calcium-transporting ATPase 4, endoplasmic reticulum-type-like [Setaria italica]	PREDICTED: Setaria italica calcium-transporting ATPase 4, endoplasmic reticulum-type-like (LOC101757800), mRNA	Ca2+-transporting ATPase	Calcium-transporting ATPase 4, endoplasmic reticulum-type OS=Arabidopsis thaliana GN=ECA4 PE=2 SV=2	E1-E2 ATPase	--	nucleotide binding//metal ion binding	--	Ca2+ transporting ATPase	514743108	XP_004960308.1	457	3.76818e-51	835951280	XM_004960251.2	275	1.76892e-140	K01537	E3.6.3.8	http://www.genome.jp/dbget-bin/www_bget?ko:K01537	Q9XES1	361	5.03782e-39	PF00122	--	GO:0000166//GO:0046872	--	KOG0202	blast,frame:1 start:1 end:318
588	c63902_g3	609	FALSE	2.9474	1	UP	3.385	0.025165	FALSE	0.45583	1	--	Zea mays full-length cDNA clone ZM_BFb0174J19 mRNA, complete cds	--	--	--	--	--	--	--	--	--	--	--	224034822	BT069590.1	62	9.02412e-22	--	--	--	--	--	--	--	--	--	--	--	estscan,start:609 end:502; minus strand
589	c63916_g1	4835	FALSE	0.77625	0.98513	UP	1.3557	0.0087286	FALSE	0.58852	1	PREDICTED: uncharacterized protein LOC100382191 isoform X1 [Zea mays]>gi|413919944|gb|AFW59876.1| hypothetical protein ZEAMMB73_008702 [Zea mays]	Sorghum bicolor hypothetical protein, mRNA	magnesium chelatase subunit H	Magnesium-chelatase subunit ChlH, chloroplastic OS=Oryza sativa subsp. indica GN=CHLH PE=3 SV=1	Domain of unknown function (DUF3479)//CobN/Magnesium Chelatase//Zfx / Zfy transcription activation region	chlorophyll metabolic process//regulation of transcription, DNA-templated//biosynthetic process	DNA binding//magnesium chelatase activity//metal ion binding	magnesium chelatase complex//nucleus	--	670443442	XP_008662141.1	6739	0	242074755	XM_002447269.1	2925	0	K03403	chlH, bchH	http://www.genome.jp/dbget-bin/www_bget?ko:K03403	B8ANF1	6444	0	PF11965//PF02514//PF04704	GO:0015994//GO:0006355//GO:0009058	GO:0003677//GO:0016851//GO:0046872	GO:0010007//GO:0005634	--	blast,frame:-2 start:4519 end:314
590	c63970_g4	1049	FALSE	7.0209	0.3175	UP	7.5634	1.1399e-11	FALSE	0.53415	1	PREDICTED: uncharacterized protein LOC103625907 [Zea mays]	--	--	--	ATPase proteolipid family	regulation of catalytic activity	enzyme regulator activity	--	--	670405806	XP_008644528.1	274	2.64013e-25	--	--	--	--	--	--	--	--	--	--	PF08114	GO:0050790	GO:0030234	--	--	blast,frame:3 start:3 end:545
591	c64014_g3	1697	FALSE	1.1735	0.12877	UP	1.463	0.0095588	FALSE	0.29811	1	PREDICTED: uncharacterized protein LOC101767065 [Setaria italica]	PREDICTED: Setaria italica uncharacterized LOC101767065 (LOC101767065), mRNA	--	--	Thioesterase domain//Lipase (class 3)	biosynthetic process//lipid metabolic process	hydrolase activity, acting on ester bonds	--	--	514773844	XP_004967838.1	1266	1.42651e-163	835970013	XM_004967781.2	651	0	--	--	--	--	--	--	PF00975//PF01764	GO:0009058//GO:0006629	GO:0016788	--	--	blast,frame:2 start:2 end:283|blast,frame:3 start:795 end:1697
592	c64119_g3	759	FALSE	Inf	0.26787	UP	Inf	2.38e-07	FALSE	0.47021	1	--	Panicum virgatum clone PV_ABa103-D05, complete sequence	--	--	--	--	--	--	--	--	--	--	--	312283786	AC243255.1	274	1.60666e-139	--	--	--	--	--	--	--	--	--	--	--	estscan,start:566 end:1; minus strand
593	c64199_g3	687	FALSE	5.8279	1	UP	7.2647	2.1796e-11	FALSE	1.4522	1	PREDICTED: formin-like protein 20 [Tarenaya hassleriana]	PREDICTED: Zea mays formin-like protein 5 (LOC103633391), mRNA	formin 2	Formin-like protein 5 OS=Oryza sativa subsp. japonica GN=FH5 PE=2 SV=2	--	--	--	--	--	729361303	XP_010546164.1	245	5.77381e-21	670425340	XM_008655097.1	134	9.68436e-62	K02184	FMN2	http://www.genome.jp/dbget-bin/www_bget?ko:K02184	Q84ZL0	234	2.4219e-20	--	--	--	--	--	estscan,start:452 end:1; minus strand
594	c64231_g2	1027	FALSE	1.149	0.35861	UP	1.5614	0.017239	FALSE	0.42411	1	--	PREDICTED: Setaria italica uncharacterized LOC101764614 (LOC101764614), transcript variant X4, misc_RNA	--	--	--	--	--	--	--	--	--	--	--	835976754	XR_215176.2	121	2.4818e-54	--	--	--	--	--	--	--	--	--	--	--	--
595	c64276_g3	1084	FALSE	0.60522	1	UP	1.3905	0.0016117	FALSE	0.79691	0.29498	PREDICTED: protein NRT1/ PTR FAMILY 4.4-like [Setaria italica]	PREDICTED: Setaria italica protein NRT1/ PTR FAMILY 4.4-like (LOC101756578), mRNA	--	Protein NRT1/ PTR FAMILY 4.3 OS=Arabidopsis thaliana GN=NPF4.3 PE=2 SV=1	POT family	transport	transporter activity	membrane	H+/oligopeptide symporter	514808367	XP_004979024.1	767	2.1141e-93	836010605	XM_004978967.2	472	0	--	--	--	Q93VV5	609	3.35007e-71	PF00854	GO:0006810	GO:0005215	GO:0016020	KOG1237	blast,frame:3 start:465 end:1082
596	c64303_g1	3153	FALSE	1.906	1	UP	1.6903	0.00021326	FALSE	-0.20765	1	uncharacterized LOC100279811 [Zea mays]>gi|219886327|gb|ACL53538.1| unknown [Zea mays]	PREDICTED: Setaria italica LRR receptor-like serine/threonine-protein kinase ERL1 (LOC101753243), mRNA	--	LRR receptor-like serine/threonine-protein kinase ERL2 OS=Arabidopsis thaliana GN=ERL2 PE=2 SV=1	Leucine Rich Repeat//Leucine rich repeat	--	protein binding//protein kinase activity	--	FOG: Leucine rich repeat	226529365	NP_001146239.1	415	1.91595e-40	835966537	XM_004964364.2	179	4.45923e-86	--	--	--	Q6XAT2	350	3.79745e-32	PF00560//PF13855	--	GO:0005515//GO:0004672	--	KOG0619	blast,frame:2 start:2291 end:2368
597	c64448_g2	419	FALSE	0.63119	1	UP	1.4533	0.0016272	FALSE	0.83234	0.26319	--	Panicum virgatum clone PV_ABa103-D05, complete sequence	--	--	--	--	--	--	--	--	--	--	--	312283786	AC243255.1	34	2.22626e-06	--	--	--	--	--	--	--	--	--	--	--	estscan,start:1 end:217
598	c64592_g2	1701	FALSE	0.23018	1	UP	1.1746	0.041161	FALSE	0.95552	0.098597	PREDICTED: one cut domain family member 2-like [Setaria italica]>gi|514750033|ref|XP_004962006.1| PREDICTED: one cut domain family member 2-like [Setaria italica]>gi|835955948|ref|XP_012700452.1| PREDICTED: one cut domain family member 2-like [Setaria italica]	Panicum virgatum clone PV_ABa073-K05, complete sequence	--	--	--	--	--	--	--	514750027	XP_004962004.1	236	2.93878e-19	312283778	AC243247.1	424	0	--	--	--	--	--	--	--	--	--	--	--	blast,frame:-1 start:429 end:1
599	c64716_g2	5823	FALSE	0.8141	1	UP	1.2547	0.016738	FALSE	0.45098	1	NB-ARC domain containing protein, expressed [Oryza sativa Japonica Group]	Panicum virgatum clone H09_PVGA8 microsatellite sequence	--	Putative disease resistance RPP13-like protein 1 OS=Arabidopsis thaliana GN=RPPL1 PE=3 SV=1	NB-ARC domain//Leucine rich repeat//ABC transporter C-terminal domain//Sigma-54 interaction domain//PCRF domain	regulation of transcription, DNA-templated//translational termination//regulation of translational termination	ATP binding//DNA binding//translation release factor activity, codon specific//transcription factor binding//ADP binding//protein binding	cytoplasm//ribosome//transcription factor complex//translation release factor complex	FOG: Leucine rich repeat	108864379	ABA93624.2	2022	0	338795135	JF282739.1	190	6.35492e-92	--	--	--	Q9LRR4	785	1.87463e-84	PF00931//PF13855//PF16326//PF00158//PF03462	GO:0006355//GO:0006415//GO:0006449	GO:0005524//GO:0003677//GO:0016149//GO:0008134//GO:0043531//GO:0005515	GO:0005737//GO:0005840//GO:0005667//GO:0018444	KOG0619	blast,frame:1 start:3187 end:3414|blast,frame:2 start:638 end:3307
600	c64844_g2	679	FALSE	0.75896	0.67185	UP	1.3236	0.032701	FALSE	0.57661	1	hypothetical protein SORBIDRAFT_09g002222 [Sorghum bicolor]>gi|241944489|gb|EES17634.1| hypothetical protein SORBIDRAFT_09g002222, partial [Sorghum bicolor]	PREDICTED: Setaria italica E3 SUMO-protein ligase SIZ1 (LOC101773204), transcript variant X3, mRNA	--	E3 SUMO-protein ligase SIZ1 OS=Oryza sativa subsp. japonica GN=SIZ1 PE=1 SV=1	--	--	--	--	--	242086743	XP_002439204.1	187	1.10801e-15	835951119	XM_004960294.2	133	3.44044e-61	--	--	--	Q6L4L4	185	2.46791e-14	--	--	--	--	--	blast,frame:3 start:78 end:677
601	c65218_g2	4865	FALSE	0.82594	1	UP	1.5421	0.00078771	FALSE	0.72476	0.99664	hypothetical protein SORBIDRAFT_02g003013 [Sorghum bicolor]>gi|241922725|gb|EER95869.1| hypothetical protein SORBIDRAFT_02g003013, partial [Sorghum bicolor]	Zea mays clone 1389710 hypothetical protein mRNA, complete cds	--	Probable mediator of RNA polymerase II transcription subunit 36b OS=Arabidopsis thaliana GN=MED36B PE=1 SV=1	N-(5'phosphoribosyl)anthranilate (PRA) isomerase//ATPase family associated with various cellular activities (AAA)//Phospholipase A1//PIF1-like helicase//Type II/IV secretion system protein//Fibrillarin//Type III restriction enzyme, res subunit//PhoH-like protein	lipid metabolic process//transport//tryptophan metabolic process//telomere maintenance//tRNA processing//phospholipid catabolic process//tryptophan biosynthetic process//DNA repair//L-phenylalanine biosynthetic process//tyrosine biosynthetic process//rRNA processing	DNA binding//DNA helicase activity//RNA binding//hydrolase activity//ATP binding//methyltransferase activity//phospholipase activity//phosphoribosylanthranilate isomerase activity	membrane//replication fork	Fibrillarin and related nucleolar RNA-binding proteins	242042954	XP_002459348.1	2457	0	195606943	EU953184.1	523	0	--	--	--	Q9FEF8	267	2.71938e-33	PF00697//PF00004//PF02253//PF05970//PF00437//PF01269//PF04851//PF02562	GO:0006629//GO:0006810//GO:0006568//GO:0000723//GO:0008033//GO:0009395//GO:0000162//GO:0006281//GO:0009094//GO:0006571//GO:0006364	GO:0003677//GO:0003678//GO:0003723//GO:0016787//GO:0005524//GO:0008168//GO:0004620//GO:0004640	GO:0016020//GO:0005657	KOG1596	blast,frame:2 start:1388 end:2872|blast,frame:3 start:2784 end:4697
602	c65259_g5	243	FALSE	Inf	0.79589	UP	Inf	0.019953	FALSE	0.71171	1	hypothetical protein PhapfoPp090 [Phalaenopsis aphrodite subsp. formosana]>gi|110816488|sp|Q3BAI2.1|YCX91_PHAAO RecName: Full=Uncharacterized protein ORF91 (chloroplast) [Phalaenopsis aphrodite subsp. formosana]>gi|58802852|gb|AAW82572.1| hypothetical protein [Phalaenopsis aphrodite subsp. formosana]	Pariana sp. PFM-2015 plastid, complete genome	--	Uncharacterized protein ORF91 OS=Phalaenopsis aphrodite subsp. formosana PE=4 SV=1	--	--	--	chloroplast	--	78103322	YP_358636.1	295	2.89275e-33	821158904	KP319246.1	240	3.70201e-121	--	--	--	Q3BAI2	295	4.05231e-34	--	--	--	GO:0009507	--	blast,frame:-3 start:241 end:2
603	c65357_g1	3559	FALSE	1.1487	0.12457	UP	1.2383	0.022868	FALSE	0.10159	1	hypothetical protein SORBIDRAFT_03g006670 [Sorghum bicolor]>gi|241927204|gb|EES00349.1| hypothetical protein SORBIDRAFT_03g006670 [Sorghum bicolor]	PREDICTED: Zea mays uncharacterized LOC103634810 (LOC103634810), mRNA	--	L-Ala-D/L-amino acid epimerase OS=Populus trichocarpa GN=POPTR_0012s05040g PE=3 SV=2	Neogenin C-terminus	metabolic process	catalytic activity	integral component of membrane	--	242052167	XP_002455229.1	416	7.05322e-41	670429556	XM_008657399.1	265	7.85776e-134	--	--	--	B9I2J6	312	1.28361e-28	PF06583	GO:0008152	GO:0003824	GO:0016021	--	blast,frame:-3 start:3557 end:2415
604	c65435_g2	1122	FALSE	8.1694	0.10552	UP	9.2115	0.0050462	FALSE	1.0437	1	hypothetical protein MTR_3g035650 [Medicago truncatula]>gi|355488625|gb|AES69828.1| hypothetical protein MTR_3g035650 [Medicago truncatula]	Panicum virgatum cultivar Kanlow chloroplast, complete genome	--	Uncharacterized protein ycf76 OS=Oryza nivara GN=ycf76-A PE=3 SV=1	--	--	--	--	--	357458593	XP_003599577.1	416	4.6713e-47	319412384	HQ731441.1	1027	0	--	--	--	Q6EN94	245	3.77583e-24	--	--	--	--	--	blast,frame:-3 start:991 end:728|blast,frame:-2 start:893 end:576|blast,frame:-1 start:1122 end:898
605	c76677_g1	2158	FALSE	1.734	0.97329	UP	2.2713	0.011128	FALSE	0.52883	1	hypothetical protein OsJ_29679 [Oryza sativa Japonica Group]	PREDICTED: Setaria italica zinc-finger homeodomain protein 1 (LOC101782763), mRNA	--	Zinc-finger homeodomain protein 1 OS=Oryza sativa subsp. japonica GN=ZHD1 PE=2 SV=1	--	--	--	--	--	222641736	EEE69868.1	133	2.14559e-06	514730962	XM_004957011.1	125	3.16989e-56	--	--	--	Q6YXH5	134	3.41e-07	--	--	--	--	--	blast,frame:1 start:904 end:2157
606	c89198_g1	700	FALSE	0.85313	1	UP	2.5052	0.0013996	FALSE	1.6659	0.070375	--	--	--	--	--	--	--	--	--	--	--	--	--	--	--	--	--	--	--	--	--	--	--	--	--	--	--	--	estscan,start:700 end:1; minus strand
607	c94308_g1	587	FALSE	Inf	0.4306	UP	Inf	9.6319e-11	FALSE	0.70244	1	--	--	--	--	--	--	--	--	--	--	--	--	--	--	--	--	--	--	--	--	--	--	--	--	--	--	--	--	estscan,start:587 end:1; minus strand
608	c104327_g1	1245	FALSE	0.032601	1	DOWN	-5.6884	2.04e-06	FALSE	-5.709	1	--	PREDICTED: Setaria italica uncharacterized LOC101755137 (LOC101755137), mRNA	--	--	Wall-associated receptor kinase galacturonan-binding	--	polysaccharide binding	--	--	--	--	--	--	836020017	XM_004984923.2	67	3.15429e-24	--	--	--	--	--	--	PF13947	--	GO:0030247	--	--	estscan,start:1124 end:530; minus strand
643	c10614_g1	430	FALSE	-0.85601	1	DOWN	-1.6344	0.040754	FALSE	-0.76561	1	PREDICTED: ras-related protein RGP2 [Setaria italica]	PREDICTED: Setaria italica ras-related protein RGP2 (LOC101777414), mRNA	--	Ras-related protein RGP2 OS=Oryza sativa subsp. japonica GN=RGP2 PE=2 SV=2	--	--	--	--	--	514752069	XP_004962491.1	134	2.30903e-08	514752068	XM_004962434.1	274	8.80062e-140	--	--	--	Q40723	123	1.19623e-07	--	--	--	--	--	blast,frame:-2 start:429 end:301
644	c107772_g1	288	FALSE	-0.5713	1	DOWN	-2.5953	0.014002	FALSE	-2.0154	1	--	--	--	--	--	--	--	--	--	--	--	--	--	--	--	--	--	--	--	--	--	--	--	--	--	--	--	--	--
645	c10787_g1	848	FALSE	-1.7314	0.67743	DOWN	-4.7518	0.00053883	FALSE	-3.0102	1	hypothetical protein OsI_19764 [Oryza sativa Indica Group]	--	--	--	GRF zinc finger	--	zinc ion binding	--	--	218196694	EEC79121.1	255	4.51432e-24	--	--	--	--	--	--	--	--	--	--	PF06839	--	GO:0008270	--	--	estscan,start:430 end:678
646	c15406_g1	441	FALSE	-1.0273	1	DOWN	-2.0007	0.046551	FALSE	-0.96808	1	--	--	--	--	--	--	--	--	--	--	--	--	--	--	--	--	--	--	--	--	--	--	--	--	--	--	--	--	estscan,start:179 end:396
647	c18521_g1	1301	FALSE	-0.75713	1	DOWN	-1.7161	0.00085589	FALSE	-0.9513	1	hypothetical protein VITISV_000627 [Vitis vinifera]	Ferrocalamus rimosivaginus mitochondrion, partial genome	--	--	--	--	--	--	--	147801375	CAN61508.1	245	5.45119e-39	340748008	JN120789.1	1243	0	--	--	--	--	--	--	--	--	--	--	--	blast,frame:-1 start:1127 end:792|blast,frame:-3 start:993 end:670|blast,frame:-2 start:1246 end:1019
648	c21974_g1	986	FALSE	-0.56733	1	DOWN	-3.525	2.1689e-15	FALSE	-2.9486	0.38486	--	Panicum virgatum clone PV_ABa003-D05, complete sequence	--	--	--	--	--	--	--	--	--	--	--	312283746	AC243215.1	296	1.24306e-151	--	--	--	--	--	--	--	--	--	--	--	estscan,start:986 end:759; minus strand
649	c22519_g1	301	FALSE	-1.2595	1	DOWN	-2.8776	0.01139	FALSE	-1.6053	1	--	--	--	--	--	--	--	--	--	--	--	--	--	--	--	--	--	--	--	--	--	--	--	--	--	--	--	--	estscan,start:1 end:118
650	c25953_g2	564	FALSE	-1.5068	1	DOWN	-6.4012	2.518e-08	FALSE	-4.8782	0.58194	--	--	--	--	--	--	--	--	--	--	--	--	--	--	--	--	--	--	--	--	--	--	--	--	--	--	--	--	--
651	c30609_g1	1048	FALSE	-1.2556	1	DOWN	-5.4441	0.041198	FALSE	-4.1699	0.81049	PREDICTED: uveal autoantigen with coiled-coil domains and ankyrin repeats-like [Setaria italica]	PREDICTED: Setaria italica uveal autoantigen with coiled-coil domains and ankyrin repeats-like (LOC101779852), mRNA	--	--	Protein of unknown function (DUF972)//Autophagy protein Apg6//Gas vesicle protein K//TPR/MLP1/MLP2-like protein//Mitotic checkpoint protein//Vacuolar sorting 38 and autophagy-related subunit 14//SWI5-dependent HO expression protein 3//Homeobox associated leucine zipper//Intermediate filament protein//Protein of unknown function (DUF904)//Ezrin/radixin/moesin family//Myc leucine zipper domain//Leu…	gas vesicle organization//endoplasmic reticulum inheritance//autophagy//DNA replication//regulation of transcription, DNA-templated//protein import into nucleus//mRNA transport//FtsZ-dependent cytokinesis//positive regulation of autophagy//barrier septum assembly//mitotic spindle assembly checkpoint	protein homodimerization activity//cytoskeletal protein binding//sequence-specific DNA binding//transcription factor binding//transcription factor activity, sequence-specific DNA binding//structural molecule activity//dynein binding	transcription factor complex//intermediate filament//dynein complex//nucleus//extrinsic component of membrane//cytoplasm	--	514758645	XP_004964088.1	714	3.35588e-85	514758644	XM_004964031.1	380	0	--	--	--	--	--	--	PF06156//PF04111//PF05121//PF07926//PF05557//PF10186//PF17078//PF02183//PF00038//PF06005//PF00769//PF02344//PF10473	GO:0031412//GO:0048309//GO:0006914//GO:0006260//GO:0006355//GO:0006606//GO:0051028//GO:0043093//GO:0010508//GO:0000917//GO:0007094	GO:0042803//GO:0008092//GO:0043565//GO:0008134//GO:0003700//GO:0005198//GO:0045502	GO:0005667//GO:0005882//GO:0030286//GO:0005634//GO:0019898//GO:0005737	--	blast,frame:2 start:2 end:952
652	c32309_g1	775	FALSE	-0.8333	1	DOWN	-5.2888	0.00034184	FALSE	-4.4455	1	--	--	--	--	--	--	--	--	--	--	--	--	--	--	--	--	--	--	--	--	--	--	--	--	--	--	--	--	estscan,start:775 end:120; minus strand
653	c33704_g1	841	FALSE	-1.565	0.24493	DOWN	-2.0378	0.036699	FALSE	-0.4582	1	--	PREDICTED: Zea mays uncharacterized abhydrolase domain-containing protein DDB_G0269086-like (LOC103627203), mRNA	--	--	--	--	--	--	--	--	--	--	--	670408868	XM_008647501.1	71	1.25759e-26	--	--	--	--	--	--	--	--	--	--	--	estscan,start:157 end:449
654	c33738_g1	550	FALSE	-1.6715	0.48592	DOWN	-2.1761	0.0014502	FALSE	-0.4894	1	--	PREDICTED: Setaria italica uncharacterized LOC101760108 (LOC101760108), mRNA	--	--	NPR1 interacting	regulation of systemic acquired resistance	--	--	--	--	--	--	--	835946802	XM_004962240.2	65	1.74059e-23	--	--	--	--	--	--	PF15699	GO:0010112	--	--	--	estscan,start:1 end:365
655	c33738_g2	330	FALSE	-1.8225	0.078842	DOWN	-2.0298	0.031758	FALSE	-0.1935	1	--	--	--	--	--	--	--	--	--	--	--	--	--	--	--	--	--	--	--	--	--	--	--	--	--	--	--	--	estscan,start:220 end:1; minus strand
656	c34279_g1	457	FALSE	-0.54046	1	DOWN	-1.4044	0.036438	FALSE	-0.85071	1	predicted protein [Hordeum vulgare subsp. vulgare]	Zea mays full-length cDNA clone ZM_BFb0155E03 mRNA, complete cds	--	--	--	--	--	--	--	326495918	BAJ90581.1	122	1.40484e-07	391417854	BT087677.2	43	2.42818e-11	--	--	--	--	--	--	--	--	--	--	--	blast,frame:2 start:2 end:109
657	c35653_g1	1056	FALSE	-1.0473	1	DOWN	-2.5444	0.021796	FALSE	-1.4806	1	--	Coix lacryma-jobi 22-kDa prolamin gene cluster, complete sequence	--	--	--	--	--	--	--	--	--	--	--	281490058	GU235996.1	116	1.53728e-51	--	--	--	--	--	--	--	--	--	--	--	--
658	c36099_g3	940	FALSE	-1.9933	0.54628	DOWN	-1.9794	0.044134	FALSE	0.027558	1	--	--	--	--	--	--	--	--	--	--	--	--	--	--	--	--	--	--	--	--	--	--	--	--	--	--	--	--	estscan,start:940 end:165; minus strand
659	c36351_g1	1142	FALSE	-4.8819	0.083781	DOWN	-5.7216	0.019953	FALSE	-0.83624	1	--	--	--	--	--	--	--	--	--	--	--	--	--	--	--	--	--	--	--	--	--	--	--	--	--	--	--	--	estscan,start:854 end:208; minus strand
660	c36710_g1	566	FALSE	-0.49103	1	DOWN	-1.455	0.037667	FALSE	-0.95336	0.49869	PREDICTED: uncharacterized protein LOC101784960 [Setaria italica]	PREDICTED: Setaria italica uncharacterized LOC101784960 (LOC101784960), mRNA	--	--	--	--	--	--	--	514813558	XP_004981562.1	127	4.02833e-07	836018887	XM_004981505.2	258	9.24377e-131	--	--	--	--	--	--	--	--	--	--	--	blast,frame:-2 start:565 end:488
661	c37098_g1	1170	FALSE	-1.2108	1	DOWN	-2.5454	0.0034679	FALSE	-1.3204	1	PREDICTED: probable protein phosphatase 2C 21 [Setaria italica]	PREDICTED: Setaria italica probable protein phosphatase 2C 21 (LOC101780453), mRNA	protein phosphatase 1G	Probable protein phosphatase 2C 21 OS=Oryza sativa subsp. japonica GN=Os02g0606900 PE=2 SV=2	Protein phosphatase 2C	--	catalytic activity	--	Serine/threonine protein phosphatase	835906437	XP_004953041.2	264	1.14988e-47	835913272	XM_012847417.1	112	2.85595e-49	K17499	PPM1G, PP2CG	http://www.genome.jp/dbget-bin/www_bget?ko:K17499	A3A8W2	241	7.90411e-41	PF00481	--	GO:0003824	--	KOG0698	blast,frame:-2 start:1169 end:699|blast,frame:-1 start:723 end:100
662	c37912_g1	1160	FALSE	-1.7101	0.94224	DOWN	-3.3473	0.040225	FALSE	-1.6243	1	--	--	--	--	--	--	--	--	--	--	--	--	--	--	--	--	--	--	--	--	--	--	--	--	--	--	--	--	estscan,start:316 end:1; minus strand
663	c38871_g1	1077	FALSE	-2.4381	0.88486	DOWN	-5.4918	0.03133	FALSE	-3.0401	1	PREDICTED: serine/threonine-protein kinase-like protein At1g28390 [Setaria italica]>gi|514809292|ref|XP_004979473.1| PREDICTED: serine/threonine-protein kinase-like protein At1g28390 [Setaria italica]>gi|514809294|ref|XP_004979474.1| PREDICTED: serine/threonine-protein kinase-like protein At1g28390 [Setaria italica]	Triticum aestivum chromosome 3B, genomic scaffold, cultivar Chinese Spring	--	Wall-associated receptor kinase 3 OS=Arabidopsis thaliana GN=WAK3 PE=2 SV=2	Protein kinase domain//Bacteriophage CI repressor helix-turn-helix domain//Protein tyrosine kinase	negative regulation of transcription, DNA-templated//protein phosphorylation	DNA binding//ATP binding//protein kinase activity	--	--	514809290	XP_004979472.1	946	2.48361e-119	669026884	HG670306.1	168	1.94512e-80	--	--	--	Q9LMN8	298	5.82704e-28	PF00069//PF07022//PF07714	GO:0045892//GO:0006468	GO:0003677//GO:0005524//GO:0004672	--	--	blast,frame:2 start:2 end:1075
664	c38998_g1	621	FALSE	-0.85821	1	DOWN	-3.5182	0.012705	FALSE	-2.6445	0.41037	hypothetical protein SORBIDRAFT_03g025220 [Sorghum bicolor]>gi|241927760|gb|EES00905.1| hypothetical protein SORBIDRAFT_03g025220 [Sorghum bicolor]	Sorghum bicolor hypothetical protein, mRNA	glutathione S-transferase	Glutathione S-transferase U18 OS=Arabidopsis thaliana GN=GSTU18 PE=2 SV=1	--	response to growth hormone//de-etiolation//response to cadmium ion//response to karrikin//lateral root development	--	chloroplast	--	242053279	XP_002455785.1	433	3.44941e-50	242053278	XM_002455740.1	256	1.31938e-129	K00799	GST, gst	http://www.genome.jp/dbget-bin/www_bget?ko:K00799	Q9FUS9	233	5.56994e-22	--	GO:0060416//GO:0009704//GO:0046686//GO:0080167//GO:0048527	--	GO:0009507	--	blast,frame:-2 start:500 end:93
665	c39925_g1	872	FALSE	0.028989	1	DOWN	-2.6836	0.022473	FALSE	-2.7077	0.37696	--	--	--	--	--	--	--	--	--	--	--	--	--	--	--	--	--	--	--	--	--	--	--	--	--	--	--	--	estscan,start:566 end:321; minus strand
666	c40256_g1	1119	FALSE	-0.63695	1	DOWN	-2.3761	0.016414	FALSE	-1.7225	1	PREDICTED: bidirectional sugar transporter SWEET17-like [Zea mays]>gi|414877261|tpg|DAA54392.1| TPA: cytochrome c oxidoreductase [Zea mays]	PREDICTED: Setaria italica bidirectional sugar transporter SWEET17-like (LOC101779488), mRNA	solute carrier family 50 (sugar transporter)	Bidirectional sugar transporter SWEET17 OS=Arabidopsis thaliana GN=SWEET17 PE=2 SV=2	PMP-22/EMP/MP20/Claudin tight junction//Herpesvirus latent membrane protein 1 (LMP1)//Sugar efflux transporter for intercellular exchange	transformation of host cell by virus	--	integral component of membrane	--	670386591	XP_008673994.1	924	1.57813e-121	835969431	XM_004967460.2	637	0	K15382	SLC50A, SWEET	http://www.genome.jp/dbget-bin/www_bget?ko:K15382	Q84WN3	468	5.02606e-54	PF13903//PF05297//PF03083	GO:0019087	--	GO:0016021	--	blast,frame:-2 start:1118 end:264
667	c40528_g1	1801	FALSE	0.23616	1	DOWN	-4.5694	0.049311	FALSE	-4.7931	0.37037	hypothetical protein SORBIDRAFT_02g008945 [Sorghum bicolor]>gi|241925211|gb|EER98355.1| hypothetical protein SORBIDRAFT_02g008945, partial [Sorghum bicolor]	--	--	F-box/LRR-repeat protein At3g58930 OS=Arabidopsis thaliana GN=At3g58930 PE=2 SV=1	--	--	--	--	--	242048176	XP_002461834.1	1083	7.58735e-138	--	--	--	--	--	--	--	Q8GXW6	167	5.55679e-11	--	--	--	--	--	blast,frame:2 start:83 end:1621
668	c41084_g1	1152	FALSE	-0.77594	0.69259	DOWN	-2.3819	2.7229e-09	FALSE	-1.5975	0.75492	--	--	--	--	--	--	--	--	--	--	--	--	--	--	--	--	--	--	--	--	--	--	--	--	--	--	--	--	--
669	c41086_g1	636	FALSE	-1.1137	0.64311	DOWN	-1.9551	0.015381	FALSE	-0.83	1	--	--	--	--	--	--	--	--	--	--	--	--	--	--	--	--	--	--	--	--	--	--	--	--	--	--	--	--	estscan,start:1 end:202
670	c43111_g1	1087	FALSE	-1.3426	1	DOWN	-6.4577	6.6386e-05	FALSE	-5.096	0.23913	--	--	--	--	--	--	--	--	--	--	--	--	--	--	--	--	--	--	--	--	--	--	--	--	--	--	--	--	estscan,start:1087 end:733; minus strand
671	c44485_g3	2227	FALSE	-2.2887	0.074962	DOWN	-2.7341	0.0093463	FALSE	-0.43673	1	--	--	--	--	Nucleopolyhedrovirus P10 protein	--	--	viral capsid	--	--	--	--	--	--	--	--	--	--	--	--	--	--	--	PF05531	--	--	GO:0019028	--	estscan,start:1875 end:1621; minus strand
672	c44529_g1	735	FALSE	-1.2926	1	DOWN	-3.7444	0.0070482	FALSE	-2.4322	1	hypothetical protein TRIUR3_01140 [Triticum urartu]	PREDICTED: Setaria italica uncharacterized LOC101784258 (LOC101784258), mRNA	--	--	Subtilase family	proteolysis	serine-type endopeptidase activity	--	--	474125198	EMS56202.1	242	5.13143e-23	514734852	XM_004957958.1	166	1.69112e-79	--	--	--	--	--	--	PF00082	GO:0006508	GO:0004252	--	--	blast,frame:2 start:2 end:334|blast,frame:-1 start:330 end:91
673	c44916_g1	692	FALSE	-0.45266	1	DOWN	-1.6501	0.0037284	FALSE	-1.1845	0.061968	--	--	--	--	--	--	--	--	--	--	--	--	--	--	--	--	--	--	--	--	--	--	--	--	--	--	--	--	estscan,start:692 end:227; minus strand
674	c44936_g1	2911	FALSE	-0.84845	1	DOWN	-1.475	0.0016675	FALSE	-0.61326	1	PREDICTED: putative cytochrome P450 superfamily protein isoform X2 [Zea mays]	Sorghum bicolor hypothetical protein, mRNA	--	Isoflavone 3'-hydroxylase (Fragment) OS=Medicago truncatula GN=CYP81E9 PE=1 SV=1	XRN 5'-3' exonuclease N-terminus//Cytochrome P450	oxidation-reduction process	oxidoreductase activity, acting on paired donors, with incorporation or reduction of molecular oxygen//exonuclease activity//iron ion binding//nucleic acid binding//heme binding	--	Cytochrome P450 CYP2 subfamily	670358889	XP_008667628.1	852	2.86165e-165	242035740	XM_002465220.1	251	3.8867e-126	--	--	--	Q6WNQ9	334	7.76152e-63	PF03159//PF00067	GO:0055114	GO:0016705//GO:0004527//GO:0005506//GO:0003676//GO:0020037	--	KOG0156	blast,frame:3 start:1017 end:1400|blast,frame:1 start:1444 end:1749|blast,frame:2 start:2 end:1048
675	c45548_g1	800	FALSE	0.75784	1	DOWN	-1.4056	0.040754	FALSE	-2.149	1	--	PREDICTED: Setaria italica bidirectional sugar transporter SWEET1a (LOC101756651), mRNA	--	--	Sugar efflux transporter for intercellular exchange	--	--	integral component of membrane	--	--	--	--	--	835983650	XM_004970732.2	134	1.13602e-61	--	--	--	--	--	--	PF03083	--	--	GO:0016021	--	estscan,start:1 end:186
676	c46698_g2	3709	FALSE	-0.81671	0.79237	DOWN	-1.4218	0.035228	FALSE	-0.59076	1	Os04g0103500 [Oryza sativa Japonica Group]>gi|38346199|emb|CAE04487.2| OSJNBa0094O15.4 [Oryza sativa Japonica Group]>gi|113563571|dbj|BAF13914.1| Os04g0103500 [Oryza sativa Japonica Group]	Oryza sativa Japonica Group Os04g0103500 (Os04g0103500) mRNA, complete cds	--	G-type lectin S-receptor-like serine/threonine-protein kinase At2g19130 OS=Arabidopsis thaliana GN=At2g19130 PE=2 SV=1	Protein kinase domain//S-locus glycoprotein domain//Poxvirus serine/threonine protein kinase//Protein tyrosine kinase	phosphorylation//serine family amino acid metabolic process//protein phosphorylation//recognition of pollen	protein serine/threonine kinase activity//ATP binding//protein kinase activity	cytoplasmic membrane-bounded vesicle	--	115456800	NP_001052000.1	2771	0	115456799	NM_001058535.1	909	0	--	--	--	O64477	1495	0	PF00069//PF00954//PF05445//PF07714	GO:0016310//GO:0009069//GO:0006468//GO:0048544	GO:0004674//GO:0005524//GO:0004672	GO:0016023	--	blast,frame:-3 start:3644 end:1113
677	c48187_g1	790	FALSE	-2.1375	0.18176	DOWN	-2.5247	0.034719	FALSE	-0.37642	1	PREDICTED: uncharacterized protein LOC102701146 [Oryza brachyantha]	--	--	--	--	--	--	--	--	573922176	XP_006648673.1	430	9.36411e-84	--	--	--	--	--	--	--	--	--	--	--	--	--	--	--	blast,frame:3 start:285 end:623|blast,frame:2 start:2 end:343
678	c48525_g1	1783	FALSE	-1.1	0.4356	DOWN	-1.6394	0.0044456	FALSE	-0.52898	1	PREDICTED: uncharacterized protein LOC101764233 [Setaria italica]	Panicum virgatum clone PV_ABa020-H10, complete sequence	--	UPF0481 protein At3g47200 OS=Arabidopsis thaliana GN=At3g47200 PE=2 SV=1	--	--	--	--	--	514795294	XP_004973265.1	1613	0	312283767	AC243236.1	1499	0	--	--	--	Q9SD53	213	1.23527e-16	--	--	--	--	--	blast,frame:-3 start:1739 end:222
679	c48875_g1	436	FALSE	-0.55886	1	DOWN	-1.9527	4.5869e-05	FALSE	-1.3793	1	alcohol dehydrogenase [Miscanthus sinensis f. glaber]	Saccharum hybrid cultivar ROC22 alcohol dehydrogenase (ADH) mRNA, complete cds	alcohol dehydrogenase class-P	Alcohol dehydrogenase 1 OS=Zea mays GN=ADH1 PE=2 SV=1	--	--	--	--	Alcohol dehydrogenase, class III	30141770	CAD56723.1	205	1.03344e-17	614500778	KJ577593.1	153	1.63892e-72	K18857	ADH1	http://www.genome.jp/dbget-bin/www_bget?ko:K18857	P00333	205	2.73319e-18	--	--	--	--	KOG0022	blast,frame:-2 start:435 end:313
680	c48951_g3	1259	FALSE	-1.5816	1	DOWN	#NAME?	1.0097e-19	FALSE	#NAME?	1	--	--	--	--	--	--	--	--	--	--	--	--	--	--	--	--	--	--	--	--	--	--	--	--	--	--	--	--	estscan,start:553 end:915
681	c49249_g1	2009	FALSE	-0.85717	0.4278	DOWN	-1.8905	4.3275e-05	FALSE	-1.0179	0.50918	hypothetical protein [Zea mays]>gi|194703500|gb|ACF85834.1| unknown [Zea mays]>gi|195605080|gb|ACG24370.1| hypothetical protein [Zea mays]>gi|413943710|gb|AFW76359.1| hypothetical protein ZEAMMB73_535551 [Zea mays]	Zea mays clone 1272816 hypothetical protein mRNA, complete cds	--	--	--	--	--	membrane	--	226499390	NP_001141245.1	213	1.4529e-17	195605079	EU952252.1	140	1.35203e-64	--	--	--	--	--	--	--	--	--	GO:0016020	--	blast,frame:-3 start:1539 end:1249
682	c49265_g2	2091	FALSE	-1.0712	1	DOWN	-3.0782	7.5132e-05	FALSE	-2.0005	1	--	--	--	--	--	--	--	--	--	--	--	--	--	--	--	--	--	--	--	--	--	--	--	--	--	--	--	--	--
683	c49363_g1	2570	FALSE	-0.7517	1	DOWN	-1.2004	0.036699	FALSE	-0.44009	1	transporter-like protein [Zea mays]	Sorghum bicolor hypothetical protein, mRNA	--	--	--	--	--	--	Phosphatidylinositol transfer protein PDR16 and related proteins	195627738	ACG35699.1	706	6.20149e-83	242083303	XM_002442032.1	176	1.68783e-84	--	--	--	--	--	--	--	--	--	--	KOG1470	estscan,start:984 end:2212
684	c49427_g1	1241	FALSE	-0.29899	1	DOWN	-1.2351	0.018698	FALSE	-0.92537	0.12106	PREDICTED: vesicular inhibitory amino acid transporter-like [Zea mays]	PREDICTED: Setaria italica vacuolar amino acid transporter 1-like (LOC101773922), mRNA	solute carrier family 32 (vesicular inhibitory amino acid transporter)	Vesicular inhibitory amino acid transporter OS=Xenopus tropicalis GN=slc32a1 PE=2 SV=1	--	--	--	--	--	670391875	XP_008676296.1	397	2.63993e-42	835957614	XM_004965408.2	219	1.0026e-108	K15015	SLC32A, VGAT	http://www.genome.jp/dbget-bin/www_bget?ko:K15015	Q6DIV6	123	6.84799e-06	--	--	--	--	--	blast,frame:3 start:705 end:803|blast,frame:1 start:244 end:549
685	c49600_g2	1396	FALSE	-0.65763	1	DOWN	-1.3638	0.046551	FALSE	-0.69133	0.85086	--	PREDICTED: Setaria italica glucan endo-1,3-beta-glucosidase 14-like (LOC101775969), transcript variant X1, mRNA	--	--	--	--	--	--	--	--	--	--	--	835983563	XM_004970606.2	213	2.44918e-105	--	--	--	--	--	--	--	--	--	--	--	estscan,start:616 end:930
686	c49859_g1	2282	FALSE	-0.59803	1	DOWN	-1.6528	0.0017174	FALSE	-1.0437	0.16406	--	PREDICTED: Setaria italica uncharacterized LOC101777264 (LOC101777264), transcript variant X2, mRNA	--	--	ATPase proteolipid family	regulation of catalytic activity	enzyme regulator activity	--	--	--	--	--	--	835945633	XM_004962361.2	139	5.53528e-64	--	--	--	--	--	--	PF08114	GO:0050790	GO:0030234	--	--	estscan,start:1129 end:1809
687	c50599_g2	967	FALSE	-0.59984	1	DOWN	-2.8352	0.012089	FALSE	-2.2171	0.08074	PREDICTED: uncharacterized protein LOC100274746 [Zea mays]>gi|195605422|gb|ACG24541.1| hypothetical protein [Zea mays]>gi|414873789|tpg|DAA52346.1| TPA: hypothetical protein ZEAMMB73_915649 [Zea mays]	PREDICTED: Zea mays uncharacterized LOC100274746 (LOC100274746), mRNA	--	--	--	--	--	--	--	670369063	XP_008665723.1	217	1.33226e-19	670369062	XM_008667501.1	134	1.38369e-61	--	--	--	--	--	--	--	--	--	--	--	blast,frame:-3 start:710 end:360
688	c50805_g1	697	FALSE	-2.1553	0.20839	DOWN	-3.5863	5.2538e-10	FALSE	-1.4214	1	--	--	--	--	--	--	--	--	--	--	--	--	--	--	--	--	--	--	--	--	--	--	--	--	--	--	--	--	estscan,start:115 end:369
689	c50837_g2	1926	FALSE	-0.6862	1	DOWN	-2.7116	0.044152	FALSE	-2.009	1	PREDICTED: putative SWI/SNF-related matrix-associated actin-dependent regulator of chromatin subfamily A member 3-like 3 [Setaria italica]	PREDICTED: Setaria italica putative SWI/SNF-related matrix-associated actin-dependent regulator of chromatin subfamily A member 3-like 3 (LOC101786650), mRNA	DNA repair protein RAD5	Putative SWI/SNF-related matrix-associated actin-dependent regulator of chromatin subfamily A member 3-like 3 OS=Arabidopsis thaliana GN=At5g43530 PE=3 SV=1	CpcD/allophycocyanin linker domain//zinc RING finger of MSL2//Type III restriction enzyme, res subunit//SNF2 family N-terminal domain//zinc-RING finger domain//Zinc finger, C3HC4 type (RING finger)//Ring finger domain//DEAD/DEAH box helicase	--	hydrolase activity//nucleic acid binding//protein binding//metal ion binding//ubiquitin protein ligase activity//zinc ion binding//ATP binding//DNA binding	phycobilisome	Helicase-like transcription factor HLTF/DNA helicase RAD5, DEAD-box superfamily	835999560	XP_004975132.2	2499	0	835999559	XM_004975075.2	1273	0	K15505	RAD5	http://www.genome.jp/dbget-bin/www_bget?ko:K15505	Q9FIY7	1725	0	PF01383//PF16685//PF04851//PF00176//PF14634//PF00097//PF13639//PF00270	--	GO:0016787//GO:0003676//GO:0005515//GO:0046872//GO:0061630//GO:0008270//GO:0005524//GO:0003677	GO:0030089	KOG1001	blast,frame:2 start:1448 end:1924|blast,frame:1 start:1303 end:1614
690	c50928_g1	2153	FALSE	-0.91954	0.67974	DOWN	-1.4198	0.0036292	FALSE	-0.49047	1	PREDICTED: methylsterol monooxygenase 1-1-like [Setaria italica]	PREDICTED: Setaria italica methylsterol monooxygenase 1-1-like (LOC101770857), mRNA	4,4-dimethyl-9beta,19-cyclopropylsterol-4alpha-methyl oxidase	Methylsterol monooxygenase 1-1 OS=Arabidopsis thaliana GN=SMO1-1 PE=1 SV=1	Fatty acid hydroxylase superfamily	fatty acid biosynthetic process//oxidation-reduction process	iron ion binding//oxidoreductase activity	--	C-4 sterol methyl oxidase	835986022	XP_012702021.1	987	1.8377e-125	835986021	XM_012846567.1	470	0	K14423	SMO1	http://www.genome.jp/dbget-bin/www_bget?ko:K14423	Q8L7W5	677	1.52493e-80	PF04116	GO:0006633//GO:0055114	GO:0005506//GO:0016491	--	KOG0873	blast,frame:-2 start:2152 end:1553
691	c50931_g2	2139	FALSE	-1.1429	1	DOWN	-3.2159	0.0069652	FALSE	-2.0665	0.55336	expressed protein [Oryza sativa Japonica Group]	--	--	--	--	--	--	--	--	77551076	ABA93873.1	430	9.07767e-42	--	--	--	--	--	--	--	--	--	--	--	--	--	--	--	blast,frame:-3 start:2137 end:1574|blast,frame:-2 start:1241 end:462
692	c51198_g1	1126	FALSE	-1.1179	0.066445	DOWN	-1.2854	0.014662	FALSE	-0.15842	1	PREDICTED: uncharacterized protein LOC103648198 isoform X1 [Zea mays]	Sorghum bicolor hypothetical protein, mRNA	--	--	Neurotransmitter-gated ion-channel transmembrane region//Chalcone isomerase-like	ion transport	intramolecular lyase activity	membrane	--	670380321	XP_008670906.1	111	2.10394e-09	242069384	XM_002449924.1	258	1.89741e-130	--	--	--	--	--	--	PF02932//PF16036	GO:0006811	GO:0016872	GO:0016020	--	blast,frame:2 start:239 end:529|blast,frame:3 start:138 end:254
693	c51353_g1	1005	FALSE	-0.84034	0.81149	DOWN	-2.0705	1.3091e-05	FALSE	-1.2184	1	PREDICTED: phytosulfokines 5-like [Setaria italica]	Sorghum bicolor hypothetical protein, mRNA	--	Phytosulfokines 5 OS=Oryza sativa subsp. japonica GN=PSK5 PE=1 SV=1	Phytosulfokine precursor protein (PSK)	signal transduction//cell proliferation//growth	growth factor activity	extracellular region	--	514805330	XP_004977526.1	182	2.5724e-14	242067424	XM_002448944.1	66	9.10686e-24	--	--	--	O81277	127	1.03738e-07	PF06404	GO:0007165//GO:0008283//GO:0040007	GO:0008083	GO:0005576	--	blast,frame:3 start:123 end:581
694	c51429_g1	1074	FALSE	-0.23537	1	DOWN	-1.2662	0.0264	FALSE	-1.0177	0.077104	PREDICTED: transcription factor BIM1-like [Setaria italica]	PREDICTED: Setaria italica transcription factor BIM1-like (LOC101771138), mRNA	--	Transcription factor BIM2 OS=Arabidopsis thaliana GN=BIM2 PE=1 SV=1	--	--	--	--	--	514797299	XP_004973763.1	902	7.17946e-115	514797298	XM_004973706.1	511	0	--	--	--	Q9CAA4	187	2.16798e-14	--	--	--	--	--	blast,frame:3 start:84 end:710
695	c51534_g4	473	FALSE	-1.8929	0.92998	DOWN	-3.666	0.0001836	FALSE	-1.7549	1	--	--	--	--	--	--	--	--	--	--	--	--	--	--	--	--	--	--	--	--	--	--	--	--	--	--	--	--	estscan,start:1 end:374
696	c51607_g1	665	FALSE	1.0956	1	DOWN	-2.2172	0.0077092	FALSE	-3.2968	0.84928	PREDICTED: uncharacterized protein At4g15970-like [Setaria italica]	PREDICTED: Setaria italica uncharacterized protein At4g15970-like (LOC101786302), mRNA	--	Uncharacterized protein At4g15970 OS=Arabidopsis thaliana GN=At4g15970 PE=2 SV=1	Peptidase family C25	proteolysis	cysteine-type peptidase activity	--	--	514812502	XP_004981045.1	835	4.01907e-108	836030212	XM_004980988.2	388	0	--	--	--	P0C042	296	8.2055e-30	PF01364	GO:0006508	GO:0008234	--	--	blast,frame:-1 start:665 end:30
697	c51942_g1	1397	FALSE	-0.74477	0.72758	DOWN	-1.1739	0.034459	FALSE	-0.41708	1	PREDICTED: glucose-6-phosphate 1-dehydrogenase, cytoplasmic isoform [Setaria italica]>gi|514802227|ref|XP_004976010.1| PREDICTED: glucose-6-phosphate 1-dehydrogenase, cytoplasmic isoform [Setaria italica]>gi|514802229|ref|XP_004976011.1| PREDICTED: glucose-6-phosphate 1-dehydrogenase, cytoplasmic isoform [Setaria italica]	PREDICTED: Setaria italica glucose-6-phosphate 1-dehydrogenase, cytoplasmic isoform (LOC101771022), transcript variant X3, mRNA	glucose-6-phosphate 1-dehydrogenase	Glucose-6-phosphate 1-dehydrogenase, cytoplasmic isoform OS=Solanum tuberosum GN=G6PDH PE=2 SV=1	Glucose-6-phosphate dehydrogenase, C-terminal domain	pentose-phosphate shunt//glucose metabolic process//glutathione metabolic process//oxidation-reduction process	NADP binding//glucose-6-phosphate dehydrogenase activity	--	Glucose-6-phosphate 1-dehydrogenase	514802225	XP_004976009.1	685	6.58676e-81	836007634	XM_004975954.2	431	0	K00036	G6PD, zwf	http://www.genome.jp/dbget-bin/www_bget?ko:K00036	P37830	608	1.57349e-70	PF02781	GO:0006098//GO:0006006//GO:0006749//GO:0055114	GO:0050661//GO:0004345	--	KOG0563	blast,frame:3 start:804 end:1217
698	c51994_g1	2582	FALSE	-0.61632	1	DOWN	-1.8057	0.047344	FALSE	-1.1722	1	hypothetical protein SORBIDRAFT_04g028410 [Sorghum bicolor]>gi|241932406|gb|EES05551.1| hypothetical protein SORBIDRAFT_04g028410 [Sorghum bicolor]	Sorghum bicolor hypothetical protein, mRNA	primary-amine oxidase	Primary amine oxidase (Fragment) OS=Lens culinaris PE=1 SV=3	Copper amine oxidase, enzyme domain//Copper amine oxidase, N3 domain//Copper amine oxidase, N2 domain//Phage tail fibre repeat	amine metabolic process//oxidation-reduction process	copper ion binding//quinone binding//primary amine oxidase activity//structural molecule activity	cell wall	Copper amine oxidase	242062572	XP_002452575.1	2622	0	242062571	XM_002452530.1	543	0	K00276	AOC3, AOC2, tynA	http://www.genome.jp/dbget-bin/www_bget?ko:K00276	P49252	1580	0	PF01179//PF02728//PF02727//PF03335	GO:0009308//GO:0055114	GO:0005507//GO:0048038//GO:0008131//GO:0005198	GO:0005618	KOG1186	blast,frame:1 start:1 end:2214
699	c52269_g2	1479	FALSE	-0.52387	1	DOWN	#NAME?	0.046656	FALSE	#NAME?	1	--	--	--	--	Scorpion antimicrobial peptide	--	--	extracellular region	--	--	--	--	--	--	--	--	--	--	--	--	--	--	--	PF08102	--	--	GO:0005576	--	estscan,start:1331 end:1479
700	c52555_g3	1914	FALSE	-1.6805	0.13747	DOWN	-2.886	0.00029944	FALSE	-1.197	1	--	--	--	--	--	--	--	--	--	--	--	--	--	--	--	--	--	--	--	--	--	--	--	--	--	--	--	--	estscan,start:1104 end:818; minus strand
701	c53085_g3	1149	FALSE	-2.0713	0.8094	DOWN	-3.8722	0.035002	FALSE	-1.7809	1	--	PREDICTED: Setaria italica aromatic-L-amino-acid decarboxylase-like (LOC101764227), mRNA	--	--	Pyridoxal-dependent decarboxylase conserved domain	carboxylic acid metabolic process	carboxy-lyase activity//pyridoxal phosphate binding	--	--	--	--	--	--	835992052	XM_004972823.2	85	2.8667e-34	--	--	--	--	--	--	PF00282	GO:0019752	GO:0016831//GO:0030170	--	--	estscan,start:977 end:1149
702	c53142_g4	804	FALSE	-0.6038	1	DOWN	-1.3752	0.005852	FALSE	-0.75929	0.48601	PREDICTED: scarecrow-like protein 3 [Setaria italica]	PREDICTED: Setaria italica scarecrow-like protein 3 (LOC101755443), mRNA	--	Scarecrow-like protein 3 OS=Arabidopsis thaliana GN=SCL3 PE=2 SV=1	--	--	--	--	--	514786974	XP_004971220.1	500	4.96971e-57	835970363	XM_004971163.2	330	1.2643e-170	--	--	--	Q9LPR8	292	1.38539e-28	--	--	--	--	--	blast,frame:1 start:700 end:804|blast,frame:-2 start:803 end:345
703	c53168_g1	2252	FALSE	-0.98028	1	DOWN	-2.2953	0.0077804	FALSE	-1.3008	1	PREDICTED: solute carrier family 35 member F1-like [Setaria italica]	PREDICTED: Setaria italica solute carrier family 35 member F1-like (LOC101786913), mRNA	solute carrier family 35, member F1/2	Solute carrier family 35 member F1 OS=Homo sapiens GN=SLC35F1 PE=2 SV=2	Solute carrier family 35//UAA transporter family//Magnesium transporter NIPA//EamA-like transporter family	transport//transmembrane transport//magnesium ion transport	magnesium ion transmembrane transporter activity	membrane//integral component of membrane	Predicted membrane protein	514732027	XP_004957328.1	914	1.56746e-113	835930512	XM_004957271.2	526	0	K15287	SLC35F1_2	http://www.genome.jp/dbget-bin/www_bget?ko:K15287	Q5T1Q4	335	3.95261e-32	PF06027//PF08449//PF05653//PF00892	GO:0006810//GO:0055085//GO:0015693	GO:0015095	GO:0016020//GO:0016021	KOG2766	blast,frame:3 start:1182 end:1820|blast,frame:2 start:551 end:988
704	c53254_g7	1170	FALSE	0.23185	1	DOWN	-2.4753	3.3942e-10	FALSE	-2.6967	0.16098	PREDICTED: 1-aminocyclopropane-1-carboxylate oxidase 1-like [Setaria italica]	PREDICTED: Setaria italica 1-aminocyclopropane-1-carboxylate oxidase 1-like (LOC101780742), mRNA	aminocyclopropanecarboxylate oxidase	1-aminocyclopropane-1-carboxylate oxidase 1 OS=Oryza sativa subsp. japonica GN=ACO1 PE=2 SV=1	Flagellar protein FliS//2OG-Fe(II) oxygenase superfamily	oxidation-reduction process	oxidoreductase activity	bacterial-type flagellum	--	514730609	XP_004956979.1	942	9.60369e-123	835938658	XM_004956922.2	605	0	K05933	E1.14.17.4	http://www.genome.jp/dbget-bin/www_bget?ko:K05933	Q0J1C1	944	5.616e-124	PF02561//PF03171	GO:0055114	GO:0016491	GO:0009288	--	blast,frame:2 start:2 end:670
705	c53610_g3	735	FALSE	-0.18294	1	DOWN	-2.2824	0.0014824	FALSE	-2.0919	0.09115	PREDICTED: uncharacterized protein LOC101754200 [Setaria italica]	PREDICTED: Setaria italica uncharacterized LOC101754200 (LOC101754200), mRNA	--	--	--	--	--	--	--	514821107	XP_004985236.1	188	1.9114e-15	836023323	XM_004985179.2	116	1.05444e-51	--	--	--	--	--	--	--	--	--	--	--	blast,frame:-2 start:533 end:315
706	c53735_g3	1458	FALSE	-1.3007	0.18722	DOWN	-2.0678	0.02324	FALSE	-0.75067	1	PREDICTED: uncharacterized protein LOC101769094 [Setaria italica]	PREDICTED: Setaria italica uncharacterized LOC101769094 (LOC101769094), mRNA	--	--	Anti-sigma-K factor rskA	--	--	plasma membrane//integral component of membrane	--	514781842	XP_004969943.1	333	2.23466e-34	835978754	XM_004969886.2	170	2.05086e-81	--	--	--	--	--	--	PF10099	--	--	GO:0005886//GO:0016021	--	blast,frame:3 start:3 end:350
707	c53763_g1	2744	FALSE	-0.23872	1	DOWN	-1.2842	0.011571	FALSE	-1.0364	1	PREDICTED: bidirectional sugar transporter SWEET4 [Setaria italica]	PREDICTED: Setaria italica bidirectional sugar transporter SWEET4-like (LOC101769937), mRNA	solute carrier family 50 (sugar transporter)	Bidirectional sugar transporter SWEET4 OS=Oryza sativa subsp. japonica GN=SWEET4 PE=2 SV=1	Sugar efflux transporter for intercellular exchange//Fungal cellulose binding domain	carbohydrate metabolic process	hydrolase activity, hydrolyzing O-glycosyl compounds//cellulose binding	extracellular region//integral component of membrane	--	514711547	XP_004952305.1	593	2.29734e-67	514721788	XM_004954769.1	326	7.4357e-168	K15382	SLC50A, SWEET	http://www.genome.jp/dbget-bin/www_bget?ko:K15382	Q6K4V2	546	9.27618e-62	PF03083//PF00734	GO:0005975	GO:0004553//GO:0030248	GO:0005576//GO:0016021	--	blast,frame:-3 start:912 end:703|blast,frame:-2 start:2404 end:1769|blast,frame:-1 start:1553 end:1320
708	c53805_g7	557	FALSE	-1.045	1	DOWN	-2.8484	0.006854	FALSE	-1.7957	1	--	Panicum virgatum clone PV_ABa011-K05, complete sequence	--	--	--	--	--	--	--	--	--	--	--	312283762	AC243231.1	49	1.38324e-14	--	--	--	--	--	--	--	--	--	--	--	estscan,start:44 end:557
709	c54079_g1	1027	FALSE	-0.6383	1	DOWN	-1.6087	0.0005498	FALSE	-0.96041	0.59503	PREDICTED: protein YLS9-like [Setaria italica]	PREDICTED: Setaria italica protein YLS9-like (LOC101757821), mRNA	--	--	Anti-sigma-K factor rskA	--	--	plasma membrane//integral component of membrane	--	514816044	XP_004982769.1	458	8.53155e-52	836022883	XM_004982712.2	366	0	--	--	--	--	--	--	PF10099	--	--	GO:0005886//GO:0016021	--	blast,frame:-3 start:725 end:3
710	c54196_g4	860	FALSE	-4.232	0.15652	DOWN	-5.1619	0.041037	FALSE	-0.92401	1	--	--	--	--	--	--	--	--	--	--	--	--	--	--	--	--	--	--	--	--	--	--	--	--	--	--	--	--	estscan,start:313 end:1; minus strand
711	c55102_g1	1665	FALSE	-0.74734	1	DOWN	-1.546	0.0069652	FALSE	-0.78828	1	PREDICTED: aspartic proteinase PCS1-like [Setaria italica]	PREDICTED: Setaria italica aspartic proteinase PCS1-like (LOC101766949), mRNA	--	Aspartic proteinase PCS1 OS=Arabidopsis thaliana GN=PCS1 PE=2 SV=1	Eukaryotic aspartyl protease	proteolysis	aspartic-type endopeptidase activity	--	--	514784282	XP_004970553.1	1974	0	835968808	XM_004970496.2	1157	0	--	--	--	Q9LZL3	1042	1.67524e-134	PF00026	GO:0006508	GO:0004190	--	--	blast,frame:-2 start:1664 end:225
712	c55124_g1	1554	FALSE	-2.0193	0.17196	DOWN	-2.4866	0.026726	FALSE	-0.45255	1	transposon protein, putative, Mariner sub-class [Oryza sativa Japonica Group]	--	--	--	5TMR of 5TMR-LYT//Sigma-70, non-essential region	phosphorylation//cell wall organization//regulation of transcription, DNA-templated//phosphorelay signal transduction system//DNA-templated transcription, initiation	DNA binding//phosphorelay sensor kinase activity//protein histidine kinase activity//transcription factor activity, sequence-specific DNA binding//sigma factor activity	protein histidine kinase complex//integral component of membrane//transcription factor complex	--	77549165	ABA91962.1	869	1.50913e-105	--	--	--	--	--	--	--	--	--	--	PF07694//PF04546	GO:0016310//GO:0071555//GO:0006355//GO:0000160//GO:0006352	GO:0003677//GO:0000155//GO:0004673//GO:0003700//GO:0016987	GO:0009365//GO:0016021//GO:0005667	--	estscan,start:472 end:1554
713	c55204_g2	1180	FALSE	-0.42648	1	DOWN	-1.3302	0.015718	FALSE	-0.89178	0.26456	PREDICTED: transcription factor MYB44-like [Setaria italica]	PREDICTED: Setaria italica transcription factor MYB44-like (LOC101773924), mRNA	myb proto-oncogene protein, plant	Transcription factor MYB44 OS=Arabidopsis thaliana GN=MYB44 PE=2 SV=1	DEC-1 protein, N-terminal region//SLIDE	chromatin remodeling//chorion-containing eggshell formation	nucleic acid binding//hydrolase activity, acting on acid anhydrides, in phosphorus-containing anhydrides//structural constituent of chorion//ATP binding	extracellular region//nucleus//chorion	Transcription factor, Myb superfamily	514765605	XP_004965791.1	802	9.09252e-102	835958414	XM_004965734.2	693	0	K09422	MYBP	http://www.genome.jp/dbget-bin/www_bget?ko:K09422	Q9FDW1	441	3.3914e-49	PF04625//PF09111	GO:0006338//GO:0007304	GO:0003676//GO:0016818//GO:0005213//GO:0005524	GO:0005576//GO:0005634//GO:0042600	KOG0048	blast,frame:2 start:2 end:901
714	c55414_g1	1920	FALSE	-0.50973	1	DOWN	-2.398	1.1086e-08	FALSE	-1.8756	0.47429	PREDICTED: cytochrome P450 85A1 [Setaria italica]	PREDICTED: Setaria italica cytochrome P450 85A1 (LOC101770408), mRNA	brassinosteroid-6-oxidase 2	Cytochrome P450 85A1 OS=Oryza sativa subsp. japonica GN=CYP85A1 PE=1 SV=1	Cytochrome P450	oxidation-reduction process	oxidoreductase activity, acting on paired donors, with incorporation or reduction of molecular oxygen//iron ion binding//heme binding	--	Cytochrome P450 CYP4/CYP19/CYP26 subfamilies	514815420	XP_004982466.1	2027	0	836020149	XM_004982409.2	1188	0	K12640	CYP85A2, BR6OX2	http://www.genome.jp/dbget-bin/www_bget?ko:K12640	Q8GSQ1	1794	0	PF00067	GO:0055114	GO:0016705//GO:0005506//GO:0020037	--	KOG0157	blast,frame:3 start:3 end:1676
715	c55521_g1	1154	FALSE	-0.99936	0.64129	DOWN	-2.2584	0.00023395	FALSE	-1.2428	1	putative HLH DNA-binding domain superfamily protein [Zea mays]>gi|194699478|gb|ACF83823.1| unknown [Zea mays]>gi|414876676|tpg|DAA53807.1| TPA: putative HLH DNA-binding domain superfamily protein [Zea mays]>gi|645165055|gb|AIB04359.1| bHLH transcription factor, partial [Zea mays]	PREDICTED: Setaria italica uncharacterized LOC101784195 (LOC101784195), mRNA	--	--	Lysosome-associated membrane glycoprotein (Lamp)	--	protein dimerization activity	membrane	--	226531322	NP_001140429.1	462	2.26618e-52	835985475	XM_004967906.2	272	3.21069e-138	--	--	--	--	--	--	PF01299	--	GO:0046983	GO:0016020	--	blast,frame:2 start:296 end:757
716	c55608_g1	2102	FALSE	0.25375	1	DOWN	-1.542	0.026201	FALSE	-1.7866	0.054131	PREDICTED: tetratricopeptide repeat protein 7A [Setaria italica]	PREDICTED: Setaria italica tetratricopeptide repeat protein 7A (LOC101785108), mRNA	--	--	TPR repeat//Tetratricopeptide repeat//Tetratricopeptide repeat//Tetratricopeptide repeat	--	protein binding	--	--	514821272	XP_004985317.1	2170	0	514821271	XM_004985260.1	1152	0	--	--	--	--	--	--	PF13414//PF13181//PF13176//PF00515	--	GO:0005515	--	--	blast,frame:1 start:1 end:1401
717	c55719_g2	1152	FALSE	-0.70382	1	DOWN	-1.5802	0.00080447	FALSE	-0.86388	1	PREDICTED: putative glutaredoxin-C14 [Setaria italica]	PREDICTED: Setaria italica putative glutaredoxin-C14 (LOC101766342), mRNA	glutaredoxin 3	Putative glutaredoxin-C14 OS=Oryza sativa subsp. japonica GN=GRXC14 PE=3 SV=2	Glutaredoxin	cell redox homeostasis//obsolete electron transport	protein disulfide oxidoreductase activity//electron carrier activity	--	Glutaredoxin and related proteins	514753635	XP_004962842.1	510	3.63037e-61	835948270	XM_004962785.2	276	1.91529e-140	K03676	grxC, GLRX, GLRX2	http://www.genome.jp/dbget-bin/www_bget?ko:K03676	Q0IMV4	444	3.2126e-52	PF00462	GO:0045454//GO:0006118	GO:0015035//GO:0009055	--	KOG1752	blast,frame:-1 start:990 end:670
718	c56069_g1	1081	FALSE	-0.44001	1	DOWN	-1.9395	0.01719	FALSE	-1.4852	1	PREDICTED: probable WRKY transcription factor 53 isoform X2 [Setaria italica]	PREDICTED: Setaria italica probable WRKY transcription factor 53 (LOC101785214), transcript variant X2, mRNA	--	Probable WRKY transcription factor 41 OS=Arabidopsis thaliana GN=WRKY41 PE=2 SV=2	WRKY DNA -binding domain	regulation of transcription, DNA-templated	transcription factor activity, sequence-specific DNA binding//sequence-specific DNA binding	transcription factor complex	--	514746622	XP_004961161.1	629	1.17126e-76	514746621	XM_004961104.1	360	0	--	--	--	Q8H0Y8	265	7.64662e-25	PF03106	GO:0006355	GO:0003700//GO:0043565	GO:0005667	--	blast,frame:-3 start:944 end:3
719	c56069_g2	583	FALSE	-0.96081	1	DOWN	-3.9355	0.0046224	FALSE	-2.9606	1	PREDICTED: probable WRKY transcription factor 30 isoform X1 [Setaria italica]	PREDICTED: Setaria italica probable WRKY transcription factor 53 (LOC101785214), transcript variant X1, mRNA	--	--	--	--	--	--	--	835955674	XP_012700437.1	233	5.42118e-21	835955673	XM_012844983.1	82	6.56706e-33	--	--	--	--	--	--	--	--	--	--	--	blast,frame:2 start:2 end:325
720	c56419_g1	1737	FALSE	-0.63086	1	DOWN	-2.3321	0.015729	FALSE	-1.6871	0.20789	PREDICTED: maf-like protein DDB_G0281937 isoform X1 [Fragaria vesca subsp. vesca]	PREDICTED: Setaria italica maf-like protein DDB_G0281937 (LOC101764043), mRNA	septum formation protein	Maf-like protein DDB_G0281937 OS=Dictyostelium discoideum GN=DDB_G0281937 PE=3 SV=1	Maf-like protein	--	--	cytoplasm	--	470105541	XP_004289141.1	272	7.18721e-42	514814317	XM_004981873.1	235	1.80464e-117	K06287	maf	http://www.genome.jp/dbget-bin/www_bget?ko:K06287	Q54TC5	187	1.77013e-14	PF02545	--	--	GO:0005737	--	blast,frame:1 start:1243 end:1551|blast,frame:3 start:651 end:1169
721	c56561_g1	5880	FALSE	-0.80739	0.94549	DOWN	-1.4256	0.014929	FALSE	-0.61038	1	NADH dehydrogenase [Acacia mangium]	Sorghum bicolor mitochondrion, complete genome	NADH-ubiquinone oxidoreductase chain 4	NADH-ubiquinone oxidoreductase chain 4 OS=Triticum aestivum GN=ND4 PE=2 SV=2	NADH-ubiquinone oxidoreductase chain 4, amino terminus	oxidation-reduction process//mitochondrial electron transport, NADH to ubiquinone	--	--	NADH dehydrogenase subunits 2, 5, and related proteins	575074820	BAO45887.1	1460	0	114309646	DQ984518.1	3112	0	K03881	ND4	http://www.genome.jp/dbget-bin/www_bget?ko:K03881	P27572	1465	0	PF01059	GO:0055114//GO:0006120	--	--	KOG4668	blast,frame:3 start:5736 end:5852|blast,frame:1 start:2080 end:3111
722	c56860_g1	3675	FALSE	-1.5582	0.062784	DOWN	-1.3318	0.049997	FALSE	0.23554	1	PREDICTED: putative receptor-like protein kinase At3g47110 [Setaria italica]	PREDICTED: Setaria italica putative receptor-like protein kinase At3g47110 (LOC101771830), mRNA	--	Putative receptor-like protein kinase At3g47110 OS=Arabidopsis thaliana GN=At3g47110 PE=3 SV=1	Protein tyrosine kinase//Leucine Rich repeat//Leucine rich repeat//Leucine Rich Repeat//Protein kinase domain	protein phosphorylation	protein binding//ATP binding//protein kinase activity	--	--	836014241	XP_012703819.1	2276	0	836014240	XM_012848365.1	1372	0	--	--	--	Q9SD62	1101	5.71716e-158	PF07714//PF13516//PF13855//PF00560//PF00069	GO:0006468	GO:0005515//GO:0005524//GO:0004672	--	--	blast,frame:1 start:2953 end:3441
723	c56976_g2	1908	FALSE	-0.41884	1	DOWN	-2.6626	0.0048771	FALSE	-2.2306	0.077992	hypothetical protein SORBIDRAFT_06g032940 [Sorghum bicolor]>gi|241939958|gb|EES13103.1| hypothetical protein SORBIDRAFT_06g032940 [Sorghum bicolor]	PREDICTED: Setaria italica pyruvate kinase, cytosolic isozyme (LOC101768352), mRNA	pyruvate kinase	Pyruvate kinase, cytosolic isozyme OS=Glycine max PE=2 SV=1	Pyruvate kinase, barrel domain	gluconeogenesis//phosphorylation//response to cadmium ion//purine nucleobase metabolic process//glycolytic process//carbon utilization	magnesium ion binding//pyruvate kinase activity//potassium ion binding	plasma membrane	Pyruvate kinase	242077678	XP_002448775.1	335	3.56558e-31	835951310	XM_004960015.2	178	9.64038e-86	K00873	PK, pyk	http://www.genome.jp/dbget-bin/www_bget?ko:K00873	Q42806	286	1.11715e-25	PF00224	GO:0006094//GO:0016310//GO:0046686//GO:0006144//GO:0006096//GO:0015976	GO:0000287//GO:0004743//GO:0030955	GO:0005886	KOG2323	blast,frame:1 start:1 end:204|blast,frame:2 start:1712 end:1906
724	c57274_g2	1553	FALSE	-0.18701	1	DOWN	-1.3081	0.032669	FALSE	-1.1088	0.065436	PREDICTED: alpha-N-acetylglucosaminidase-like [Setaria italica]	PREDICTED: Setaria italica alpha-N-acetylglucosaminidase-like (LOC101779417), mRNA	alpha-N-acetylglucosaminidase	Alpha-N-acetylglucosaminidase OS=Homo sapiens GN=NAGLU PE=1 SV=2	Herpesviridae UL52/UL70 DNA primase	DNA replication, synthesis of RNA primer//transcription, DNA-templated//DNA replication	DNA primase activity	replication fork//nucleolus	--	514804364	XP_004977055.1	1699	0	514804363	XM_004976998.1	877	0	K01205	NAGLU	http://www.genome.jp/dbget-bin/www_bget?ko:K01205	P54802	328	5.91946e-31	PF03121	GO:0006269//GO:0006351//GO:0006260	GO:0003896	GO:0005657//GO:0005730	--	blast,frame:3 start:3 end:1025
725	c58060_g2	2741	FALSE	-0.97472	0.33923	DOWN	-2.2378	2.825e-07	FALSE	-1.2524	0.30017	cytochrome P450 714B3 [Zea mays]>gi|224029279|gb|ACN33715.1| unknown [Zea mays]	PREDICTED: Setaria italica cytochrome P450 714B3 (LOC101769612), mRNA	--	Cytochrome P450 714B3 OS=Zea mays GN=CYP714B3 PE=2 SV=1	Cytochrome P450	oxidation-reduction process//obsolete electron transport	monooxygenase activity//heme binding//electron carrier activity//iron ion binding//oxidoreductase activity, acting on paired donors, with incorporation or reduction of molecular oxygen	--	Cytochrome P450 CYP4/CYP19/CYP26 subfamilies	293333271	NP_001169426.1	1643	0	836030928	XM_004984436.2	1017	0	--	--	--	B6SSW8	1648	0	PF00067	GO:0055114//GO:0006118	GO:0004497//GO:0020037//GO:0009055//GO:0005506//GO:0016705	--	KOG0157	blast,frame:-1 start:1406 end:351|blast,frame:-2 start:2716 end:2060
726	c58224_g1	683	FALSE	-1.121	0.5938	DOWN	-1.7624	0.029661	FALSE	-0.63281	1	PREDICTED: NAC domain-containing protein 68-like [Setaria italica]	PREDICTED: Setaria italica NAC domain-containing protein 68-like (LOC101759759), mRNA	--	NAC domain-containing protein 68 OS=Oryza sativa subsp. japonica GN=NAC68 PE=2 SV=1	--	--	--	--	--	514783514	XP_004970362.1	513	3.78042e-61	514783513	XM_004970305.1	358	0	--	--	--	Q52QH4	321	1.33961e-33	--	--	--	--	--	blast,frame:3 start:3 end:380
727	c58440_g2	837	FALSE	-1.6866	0.16042	DOWN	-2.9423	0.00040718	FALSE	-1.2448	1	PREDICTED: probable flavin-containing monooxygenase 1 [Setaria italica]	PREDICTED: Setaria italica probable flavin-containing monooxygenase 1 (LOC101776529), mRNA	dimethylaniline monooxygenase (N-oxide forming)	Probable flavin-containing monooxygenase 1 OS=Arabidopsis thaliana GN=FMO1 PE=2 SV=1	Flavin containing amine oxidoreductase//FAD dependent oxidoreductase//Flavin-binding monooxygenase-like//FAD dependent oxidoreductase//Pyridine nucleotide-disulphide oxidoreductase//Putative NAD(P)-binding	oxidation-reduction process//porphyrin-containing compound biosynthetic process//siroheme biosynthetic process	oxidoreductase activity//precorrin-2 dehydrogenase activity//NADP binding//N,N-dimethylaniline monooxygenase activity//flavin adenine dinucleotide binding	--	Flavin-containing monooxygenase	514796058	XP_004973455.1	700	1.2989e-85	514796053	XM_004973397.1	342	2.81391e-177	K00485	FMO	http://www.genome.jp/dbget-bin/www_bget?ko:K00485	Q9LMA1	245	7.59848e-22	PF01593//PF01266//PF00743//PF12831//PF07992//PF13241	GO:0055114//GO:0006779//GO:0019354	GO:0016491//GO:0043115//GO:0050661//GO:0004499//GO:0050660	--	KOG1399	blast,frame:3 start:699 end:836|blast,frame:2 start:107 end:628
728	c58442_g2	2712	FALSE	-0.62969	1	DOWN	-1.218	0.019587	FALSE	-0.5807	1	PREDICTED: probable apyrase 3 [Setaria italica]	PREDICTED: Setaria italica probable apyrase 3 (LOC101769705), mRNA	apyrase	Probable apyrase 3 OS=Oryza sativa subsp. japonica GN=APY3 PE=2 SV=2	GDA1/CD39 (nucleoside phosphatase) family	--	hydrolase activity	--	Nucleoside phosphatase	514808272	XP_004978978.1	669	6.63601e-109	836011092	XM_004978921.2	429	0	K14641	APY1_2	http://www.genome.jp/dbget-bin/www_bget?ko:K14641	Q2QYE1	571	1.62767e-96	PF01150	--	GO:0016787	--	KOG1385	blast,frame:-3 start:826 end:188|blast,frame:-1 start:2331 end:1897
729	c59038_g1	628	FALSE	-1.5463	0.254	DOWN	-2.8281	0.00025102	FALSE	-1.2747	1	--	--	--	--	--	--	--	--	--	--	--	--	--	--	--	--	--	--	--	--	--	--	--	--	--	--	--	--	estscan,start:316 end:628
730	c59105_g1	717	FALSE	-1.103	0.14418	DOWN	-1.3115	0.045689	FALSE	-0.19616	1	PREDICTED: cell division protein FtsZ homolog 2-1, chloroplastic-like [Setaria italica]	PREDICTED: Setaria italica cell division protein FtsZ homolog 2-1, chloroplastic-like (LOC101766226), mRNA	cell division protein FtsZ	Cell division protein FtsZ homolog 2-2, chloroplastic OS=Arabidopsis thaliana GN=FTSZ2-2 PE=1 SV=1	--	--	--	--	--	514764851	XP_004965609.1	252	2.88101e-40	835957356	XM_004965552.2	247	1.54605e-124	K03531	ftsZ	http://www.genome.jp/dbget-bin/www_bget?ko:K03531	Q9LXJ0	236	4.2408e-24	--	--	--	--	--	blast,frame:3 start:3 end:71|blast,frame:1 start:211 end:339|blast,frame:2 start:53 end:313
731	c59344_g5	1389	FALSE	-1.7402	1	DOWN	-6.3708	5.2538e-10	FALSE	-4.6171	1	--	--	--	--	DHHA1 domain	--	nucleic acid binding	--	--	--	--	--	--	--	--	--	--	--	--	--	--	--	--	PF02272	--	GO:0003676	--	--	estscan,start:907 end:1389
[truncated: 433 more rows]
