# Supplementary material for: Comparative Transcriptomic Analyses of Differentially Expressed Genes in Transgenic Melatonin Biosynthesis Ovine HIOMT Gene in Switchgrass
Source: Front Plant Sci. 2016 Nov 8;7:1613. doi: 10.3389/fpls.2016.01613 (PMC5099686; doi:10.3389/fpls.2016.01613)
Supplement: Supplementary file 2 [file DataSheet2.xls]

## Sheet: A vs EV all
##Databases: KEGG PATHWAY
##Statistical test method: hypergeometric test / Fisher's exact test
##FDR correction method: Benjamini and Hochberg
#Term	Database	ID	Input number	Background number	P-Value	Corrected P-Value	Input	Hyperlink
Ribosome	KEGG PATHWAY	ko03010	59	909	6.24341e-22	1.16127e-19	c22198_g1|c48133_g1|c42432_g1|c35510_g1|c27895_g1|c35257_g1|c47626_g1|c39074_g1|c43003_g1|c33693_g1|c44951_g1|c39969_g1|c83921_g1|c31570_g1|c18989_g1|c36848_g1|c45301_g1|c11988_g1|c34515_g1|c26948_g1|c30492_g1|c38308_g1|c46158_g2|c45359_g1|c39629_g1|c47334_g2|c43561_g1|c37552_g1|c75887_g1|c35809_g1|c17256_g1|c27754_g1|c42565_g1|c11228_g1|c22633_g1|c18552_g1|c45166_g1|c42661_g1|c34198_g1|c41614_g1…	http://www.genome.jp/kegg-bin/show_pathway?ko03010/K02868%09red/K02893%09red/K02883%09red/K02998%09red/K02930%09red/K02955%09red/K02918%09red/K02889%09red/K02934%09red/K02951%09red/K02936%09red/K02912%09red/K02910%09red/K02917%09red/K02880%09red/K02915%09red/K02958%09red/K02993%09red/K02991%09red/K02997%09red/K02978%09red/K02995%09red/K02865%09red/K02975%09red/K02974%09red/K02976%09red/K02971%09r…
Cardiac muscle contraction	KEGG PATHWAY	ko04260	7	71	9.34728e-05	0.00868939	c49556_g1|c53159_g1|c33992_g1|c37269_g1|c37269_g3|c59646_g1|c48503_g1	http://www.genome.jp/kegg-bin/show_pathway?ko04260/K02261%09red/K02256%09red/K02262%09red/K00412%09red
Parkinson's disease	KEGG PATHWAY	ko05012	14	306	0.000140151	0.00868939	c49556_g1|c50619_g1|c56561_g1|c53159_g1|c44556_g1|c33992_g1|c37269_g1|c42522_g1|c37269_g3|c44006_g1|c41376_g1|c59646_g1|c62169_g2|c48503_g1	http://www.genome.jp/kegg-bin/show_pathway?ko05012/K02256%09red/K03878%09red/K03883%09red/K00412%09red/K03881%09red/K05863%09red/K02262%09red/K02261%09red/K03935%09red/K02126%09red
Oxidative phosphorylation	KEGG PATHWAY	ko00190	14	440	0.00401044	0.186485	c30013_g1|c49556_g1|c50619_g1|c56561_g1|c53159_g1|c33992_g1|c37269_g1|c42522_g1|c37269_g3|c44006_g1|c41376_g1|c59646_g1|c62169_g2|c48503_g1	http://www.genome.jp/kegg-bin/show_pathway?ko00190/K02256%09red/K03878%09red/K03883%09red/K00412%09red/K03881%09red/K02262%09red/K02261%09red/K02155%09red/K03935%09red/K02126%09red
Alzheimer's disease	KEGG PATHWAY	ko05010	11	333	0.00784583	0.272455	c49556_g1|c50619_g1|c53159_g1|c33992_g1|c37269_g1|c40589_g1|c37269_g3|c59646_g1|c62169_g2|c57684_g1|c48503_g1	http://www.genome.jp/kegg-bin/show_pathway?ko05010/K02256%09red/K02262%09red/K00412%09red/K04371%09red/K05853%09red/K02261%09red/K03935%09red/K02126%09red
Legionellosis	KEGG PATHWAY	ko05134	8	206	0.00921674	0.272455	c30287_g1|c42420_g1|c36926_g1|c59874_g4|c30750_g1|c44703_g1|c56993_g2|c27458_g1	http://www.genome.jp/kegg-bin/show_pathway?ko05134/K03231%09red/K03233%09red/K07937%09red/K03283%09red
Non-alcoholic fatty liver disease (NAFLD)	KEGG PATHWAY	ko04932	9	254	0.0102537	0.272455	c49556_g1|c58151_g1|c53159_g1|c33992_g1|c37269_g1|c37269_g3|c59646_g1|c62169_g2|c48503_g1	http://www.genome.jp/kegg-bin/show_pathway?ko04932/K02256%09red/K02262%09red/K00412%09red/K07198%09red/K02261%09red/K03935%09red
Photosynthesis - antenna proteins	KEGG PATHWAY	ko00196	4	61	0.0118231	0.274887	c36475_g1|c50013_g1|c45565_g1|c51184_g2	http://www.genome.jp/kegg-bin/show_pathway?ko00196/K08914%09red/K08917%09red/K08910%09red/K08909%09red
Huntington's disease	KEGG PATHWAY	ko05016	11	416	0.0328011	0.625438	c49556_g1|c50619_g1|c53159_g1|c44556_g1|c33992_g1|c37269_g1|c37269_g3|c59646_g1|c62169_g2|c43468_g1|c48503_g1	http://www.genome.jp/kegg-bin/show_pathway?ko05016/K02256%09red/K02262%09red/K00412%09red/K05863%09red/K04565%09red/K02261%09red/K03935%09red/K02126%09red
Pancreatic cancer	KEGG PATHWAY	ko05212	3	49	0.0336257	0.625438	c47854_g4|c47854_g2|c57684_g1	http://www.genome.jp/kegg-bin/show_pathway?ko05212/K04371%09red/K04482%09red
Drug metabolism - cytochrome P450	KEGG PATHWAY	ko00982	5	135	0.0425703	0.680548	c58440_g2|c58857_g1|c50034_g4|c29782_g1|c38998_g1	http://www.genome.jp/kegg-bin/show_pathway?ko00982/K00799%09red/K00485%09red
Estrogen signaling pathway	KEGG PATHWAY	ko04915	6	182	0.0439063	0.680548	c45327_g1|c59874_g4|c42420_g1|c36838_g1|c56993_g2|c57684_g1	http://www.genome.jp/kegg-bin/show_pathway?ko04915/K04079%09red/K04371%09red/K09487%09red/K03283%09red
Brassinosteroid biosynthesis	KEGG PATHWAY	ko00905	2	27	0.0586432	0.722096	c40741_g2|c55414_g1	http://www.genome.jp/kegg-bin/show_pathway?ko00905/K12640%09red/K12639%09red
Dorso-ventral axis formation	KEGG PATHWAY	ko04320	2	28	0.0622833	0.722096	c64199_g3|c57684_g1	http://www.genome.jp/kegg-bin/show_pathway?ko04320/K02184%09red/K04371%09red
Isoquinoline alkaloid biosynthesis	KEGG PATHWAY	ko00950	3	64	0.0629575	0.722096	c49204_g1|c55081_g1|c51994_g1	http://www.genome.jp/kegg-bin/show_pathway?ko00950/K00276%09red/K01592%09red/K00815%09red
Glutathione metabolism	KEGG PATHWAY	ko00480	7	253	0.0654523	0.722096	c63279_g3|c50034_g4|c51942_g1|c39636_g1|c29782_g1|c38998_g1|c34214_g1	http://www.genome.jp/kegg-bin/show_pathway?ko00480/K01255%09red/K00036%09red/K00799%09red
Cholinergic synapse	KEGG PATHWAY	ko04725	2	29	0.065998	0.722096	c42783_g1|c57684_g1	http://www.genome.jp/kegg-bin/show_pathway?ko04725/K04371%09red/K01049%09red
Gap junction	KEGG PATHWAY	ko04540	3	72	0.0821322	0.808635	c44314_g1|c47889_g1|c57684_g1	http://www.genome.jp/kegg-bin/show_pathway?ko04540/K04371%09red/K07374%09red/K07375%09red
NOD-like receptor signaling pathway	KEGG PATHWAY	ko04621	3	73	0.0846872	0.808635	c36838_g1|c45327_g1|c57684_g1	http://www.genome.jp/kegg-bin/show_pathway?ko04621/K04371%09red/K09487%09red/K04079%09red
MAPK signaling pathway	KEGG PATHWAY	ko04010	4	119	0.08695	0.808635	c56993_g2|c59874_g4|c42420_g1|c57684_g1	http://www.genome.jp/kegg-bin/show_pathway?ko04010/K04371%09red/K03283%09red
Retrograde endocannabinoid signaling	KEGG PATHWAY	ko04723	2	39	0.106685	0.927623	c49427_g1|c57684_g1	http://www.genome.jp/kegg-bin/show_pathway?ko04723/K04371%09red/K15015%09red
Antigen processing and presentation	KEGG PATHWAY	ko04612	5	184	0.115733	0.927623	c56993_g2|c59874_g4|c37463_g1|c45327_g1|c42420_g1	http://www.genome.jp/kegg-bin/show_pathway?ko04612/K08057%09red/K04079%09red/K03283%09red
Oxytocin signaling pathway	KEGG PATHWAY	ko04921	4	138	0.128277	0.927623	c43075_g2|c43075_g1|c58151_g1|c57684_g1	http://www.genome.jp/kegg-bin/show_pathway?ko04921/K04371%09red/K07198%09red/K03234%09red
Pathways in cancer	KEGG PATHWAY	ko05200	5	191	0.129265	0.927623	c36838_g1|c47854_g4|c47854_g2|c45327_g1|c57684_g1	http://www.genome.jp/kegg-bin/show_pathway?ko05200/K04371%09red/K09487%09red/K04482%09red/K04079%09red
Regulation of actin cytoskeleton	KEGG PATHWAY	ko04810	4	156	0.173524	0.927623	c31661_g1|c5686_g1|c37704_g1|c57684_g1	http://www.genome.jp/kegg-bin/show_pathway?ko04810/K05765%09red/K04371%09red/K05768%09red/K05759%09red
Novobiocin biosynthesis	KEGG PATHWAY	ko00401	1	13	0.17412	0.927623	c55081_g1	http://www.genome.jp/kegg-bin/show_pathway?ko00401/K00815%09red
alpha-Linolenic acid metabolism	KEGG PATHWAY	ko00592	3	104	0.178048	0.927623	c59344_g4|c61602_g2|c53068_g1	http://www.genome.jp/kegg-bin/show_pathway?ko00592/K00232%09red/K10526%09red/K05894%09red
Progesterone-mediated oocyte maturation	KEGG PATHWAY	ko04914	3	106	0.18482	0.927623	c51223_g1|c45327_g1|c57684_g1	http://www.genome.jp/kegg-bin/show_pathway?ko04914/K04371%09red/K05868%09red/K04079%09red
Toxoplasmosis	KEGG PATHWAY	ko05145	5	222	0.196802	0.927623	c56993_g2|c59874_g4|c42420_g1|c43151_g1|c57684_g1	http://www.genome.jp/kegg-bin/show_pathway?ko05145/K04371%09red/K13412%09red/K03283%09red
Prostate cancer	KEGG PATHWAY	ko05215	3	112	0.20552	0.927623	c36838_g1|c45327_g1|c57684_g1	http://www.genome.jp/kegg-bin/show_pathway?ko05215/K04371%09red/K09487%09red/K04079%09red
Prion diseases	KEGG PATHWAY	ko05020	2	62	0.215609	0.927623	c43468_g1|c57684_g1	http://www.genome.jp/kegg-bin/show_pathway?ko05020/K04371%09red/K04565%09red
Bisphenol degradation	KEGG PATHWAY	ko00363	1	17	0.218061	0.927623	c61962_g4	http://www.genome.jp/kegg-bin/show_pathway?ko00363/K00517%09red
Polycyclic aromatic hydrocarbon degradation	KEGG PATHWAY	ko00624	1	17	0.218061	0.927623	c61962_g4	http://www.genome.jp/kegg-bin/show_pathway?ko00624/K00517%09red
Cutin, suberine and wax biosynthesis	KEGG PATHWAY	ko00073	2	63	0.220596	0.927623	c60400_g3|c54279_g2	http://www.genome.jp/kegg-bin/show_pathway?ko00073/K17991%09red/K15404%09red
PI3K-Akt signaling pathway	KEGG PATHWAY	ko04151	6	294	0.224394	0.927623	c33448_g1|c45327_g1|c58151_g1|c36838_g1|c39969_g1|c57684_g1	http://www.genome.jp/kegg-bin/show_pathway?ko04151/K09487%09red/K02991%09red/K07198%09red/K04079%09red/K04371%09red/K06630%09red
Nicotine addiction	KEGG PATHWAY	ko05033	1	18	0.228676	0.927623	c49427_g1	http://www.genome.jp/kegg-bin/show_pathway?ko05033/K15015%09red
Tropane, piperidine and pyridine alkaloid biosynthesis	KEGG PATHWAY	ko00960	2	65	0.230596	0.927623	c55081_g1|c51994_g1	http://www.genome.jp/kegg-bin/show_pathway?ko00960/K00276%09red/K00815%09red
Chemical carcinogenesis	KEGG PATHWAY	ko05204	3	120	0.23387	0.927623	c50034_g4|c29782_g1|c38998_g1	http://www.genome.jp/kegg-bin/show_pathway?ko05204/K00799%09red
mTOR signaling pathway	KEGG PATHWAY	ko04150	3	120	0.23387	0.927623	c39969_g1|c58151_g1|c57684_g1	http://www.genome.jp/kegg-bin/show_pathway?ko04150/K04371%09red/K02991%09red/K07198%09red
Salmonella infection	KEGG PATHWAY	ko05132	2	66	0.235607	0.927623	c5686_g1|c57684_g1	http://www.genome.jp/kegg-bin/show_pathway?ko05132/K04371%09red/K05759%09red
Shigellosis	KEGG PATHWAY	ko05131	2	66	0.235607	0.927623	c5686_g1|c57684_g1	http://www.genome.jp/kegg-bin/show_pathway?ko05131/K04371%09red/K05759%09red
MAPK signaling pathway - fly	KEGG PATHWAY	ko04013	1	19	0.239148	0.927623	c57684_g1	http://www.genome.jp/kegg-bin/show_pathway?ko04013/K04371%09red
Tyrosine metabolism	KEGG PATHWAY	ko00350	3	123	0.244678	0.927623	c49204_g1|c55081_g1|c51994_g1	http://www.genome.jp/kegg-bin/show_pathway?ko00350/K00276%09red/K01592%09red/K00815%09red
Metabolism of xenobiotics by cytochrome P450	KEGG PATHWAY	ko00980	3	124	0.248299	0.927623	c50034_g4|c29782_g1|c38998_g1	http://www.genome.jp/kegg-bin/show_pathway?ko00980/K00799%09red
Measles	KEGG PATHWAY	ko05162	4	184	0.252459	0.927623	c56993_g2|c59874_g4|c40298_g1|c42420_g1	http://www.genome.jp/kegg-bin/show_pathway?ko05162/K14753%09red/K03283%09red
cGMP-PKG signaling pathway	KEGG PATHWAY	ko04022	3	128	0.262858	0.927623	c40589_g1|c44556_g1|c57684_g1	http://www.genome.jp/kegg-bin/show_pathway?ko04022/K04371%09red/K05853%09red/K05863%09red
Axon guidance	KEGG PATHWAY	ko04360	2	74	0.275823	0.927623	c31661_g1|c57684_g1	http://www.genome.jp/kegg-bin/show_pathway?ko04360/K05765%09red/K04371%09red
Aldosterone-regulated sodium reabsorption	KEGG PATHWAY	ko04960	1	23	0.279635	0.927623	c57684_g1	http://www.genome.jp/kegg-bin/show_pathway?ko04960/K04371%09red
Morphine addiction	KEGG PATHWAY	ko05032	1	23	0.279635	0.927623	c49427_g1	http://www.genome.jp/kegg-bin/show_pathway?ko05032/K15015%09red
Thyroid cancer	KEGG PATHWAY	ko05216	1	23	0.279635	0.927623	c57684_g1	http://www.genome.jp/kegg-bin/show_pathway?ko05216/K04371%09red
Serotonergic synapse	KEGG PATHWAY	ko04726	1	23	0.279635	0.927623	c57684_g1	http://www.genome.jp/kegg-bin/show_pathway?ko04726/K04371%09red
Phenylalanine, tyrosine and tryptophan biosynthesis	KEGG PATHWAY	ko00400	3	134	0.28488	0.927623	c35379_g1|c55081_g1|c54867_g3	http://www.genome.jp/kegg-bin/show_pathway?ko00400/K00500%09red/K00815%09red/K05359%09red
Type II diabetes mellitus	KEGG PATHWAY	ko04930	2	76	0.285876	0.927623	c56976_g2|c57684_g1	http://www.genome.jp/kegg-bin/show_pathway?ko04930/K04371%09red/K00873%09red
Bladder cancer	KEGG PATHWAY	ko05219	1	24	0.289417	0.927623	c57684_g1	http://www.genome.jp/kegg-bin/show_pathway?ko05219/K04371%09red
Rap1 signaling pathway	KEGG PATHWAY	ko04015	2	77	0.290897	0.927623	c5686_g1|c57684_g1	http://www.genome.jp/kegg-bin/show_pathway?ko04015/K04371%09red/K05759%09red
Melanoma	KEGG PATHWAY	ko05218	1	26	0.308583	0.927623	c57684_g1	http://www.genome.jp/kegg-bin/show_pathway?ko05218/K04371%09red
Phenylalanine metabolism	KEGG PATHWAY	ko00360	5	268	0.313015	0.927623	c40152_g1|c35379_g1|c55081_g1|c51994_g1|c56955_g2	http://www.genome.jp/kegg-bin/show_pathway?ko00360/K00276%09red/K00430%09red/K00500%09red/K00815%09red
Pathogenic Escherichia coli infection	KEGG PATHWAY	ko05130	2	82	0.315921	0.927623	c44314_g1|c47889_g1	http://www.genome.jp/kegg-bin/show_pathway?ko05130/K07374%09red/K07375%09red
Aminobenzoate degradation	KEGG PATHWAY	ko00627	1	27	0.317972	0.927623	c61962_g4	http://www.genome.jp/kegg-bin/show_pathway?ko00627/K00517%09red
Non-small cell lung cancer	KEGG PATHWAY	ko05223	1	28	0.327234	0.927623	c57684_g1	http://www.genome.jp/kegg-bin/show_pathway?ko05223/K04371%09red
TNF signaling pathway	KEGG PATHWAY	ko04668	1	29	0.33637	0.927623	c57684_g1	http://www.genome.jp/kegg-bin/show_pathway?ko04668/K04371%09red
Influenza A	KEGG PATHWAY	ko05164	4	213	0.340211	0.927623	c56993_g2|c59874_g4|c42420_g1|c57684_g1	http://www.genome.jp/kegg-bin/show_pathway?ko05164/K04371%09red/K03283%09red
Fc gamma R-mediated phagocytosis	KEGG PATHWAY	ko04666	3	153	0.355179	0.927623	c31661_g1|c37704_g1|c57684_g1	http://www.genome.jp/kegg-bin/show_pathway?ko04666/K05765%09red/K04371%09red/K05768%09red
Acute myeloid leukemia	KEGG PATHWAY	ko05221	1	33	0.371694	0.927623	c57684_g1	http://www.genome.jp/kegg-bin/show_pathway?ko05221/K04371%09red
Prolactin signaling pathway	KEGG PATHWAY	ko04917	1	35	0.388645	0.927623	c57684_g1	http://www.genome.jp/kegg-bin/show_pathway?ko04917/K04371%09red
Chronic myeloid leukemia	KEGG PATHWAY	ko05220	1	35	0.388645	0.927623	c57684_g1	http://www.genome.jp/kegg-bin/show_pathway?ko05220/K04371%09red
Calcium signaling pathway	KEGG PATHWAY	ko04020	2	98	0.394226	0.927623	c40589_g1|c44556_g1	http://www.genome.jp/kegg-bin/show_pathway?ko04020/K05853%09red/K05863%09red
Signaling pathways regulating pluripotency of stem cells	KEGG PATHWAY	ko04550	1	36	0.396949	0.927623	c57684_g1	http://www.genome.jp/kegg-bin/show_pathway?ko04550/K04371%09red
Platelet activation	KEGG PATHWAY	ko04611	1	36	0.396949	0.927623	c57684_g1	http://www.genome.jp/kegg-bin/show_pathway?ko04611/K04371%09red
Viral carcinogenesis	KEGG PATHWAY	ko05203	5	301	0.401187	0.927623	c47475_g3|c33448_g1|c56976_g2|c37704_g1|c57684_g1	http://www.genome.jp/kegg-bin/show_pathway?ko05203/K04371%09red/K00873%09red/K05768%09red/K06630%09red/K03137%09red
Endometrial cancer	KEGG PATHWAY	ko05213	1	37	0.40514	0.927623	c57684_g1	http://www.genome.jp/kegg-bin/show_pathway?ko05213/K04371%09red
Fc epsilon RI signaling pathway	KEGG PATHWAY	ko04664	1	37	0.40514	0.927623	c57684_g1	http://www.genome.jp/kegg-bin/show_pathway?ko04664/K04371%09red
PPAR signaling pathway	KEGG PATHWAY	ko03320	2	105	0.427224	0.927623	c46795_g1|c61602_g2	http://www.genome.jp/kegg-bin/show_pathway?ko03320/K08770%09red/K00232%09red
AMPK signaling pathway	KEGG PATHWAY	ko04152	4	244	0.434829	0.927623	c43075_g2|c43075_g1|c58151_g1|c59677_g1	http://www.genome.jp/kegg-bin/show_pathway?ko04152/K00850%09red/K07198%09red/K03234%09red
FoxO signaling pathway	KEGG PATHWAY	ko04068	3	175	0.43529	0.927623	c51223_g1|c58151_g1|c57684_g1	http://www.genome.jp/kegg-bin/show_pathway?ko04068/K04371%09red/K07198%09red/K05868%09red
Glycosaminoglycan degradation	KEGG PATHWAY	ko00531	1	41	0.43681	0.927623	c57274_g2	http://www.genome.jp/kegg-bin/show_pathway?ko00531/K01205%09red
Hypertrophic cardiomyopathy (HCM)	KEGG PATHWAY	ko05410	1	42	0.444461	0.927623	c58151_g1	http://www.genome.jp/kegg-bin/show_pathway?ko05410/K07198%09red
Long-term depression	KEGG PATHWAY	ko04730	1	44	0.459453	0.927623	c57684_g1	http://www.genome.jp/kegg-bin/show_pathway?ko04730/K04371%09red
Limonene and pinene degradation	KEGG PATHWAY	ko00903	1	44	0.459453	0.927623	c61962_g4	http://www.genome.jp/kegg-bin/show_pathway?ko00903/K00517%09red
Circadian rhythm - plant	KEGG PATHWAY	ko04712	2	113	0.463746	0.927623	c51450_g1|c63952_g2	http://www.genome.jp/kegg-bin/show_pathway?ko04712/K12133%09red/K12115%09red
T cell receptor signaling pathway	KEGG PATHWAY	ko04660	1	45	0.466797	0.927623	c57684_g1	http://www.genome.jp/kegg-bin/show_pathway?ko04660/K04371%09red
Protein processing in endoplasmic reticulum	KEGG PATHWAY	ko04141	9	613	0.46957	0.927623	c45327_g1|c59874_g4|c42420_g1|c37463_g1|c36838_g1|c32847_g1|c56993_g2|c42611_g1|c67515_g1	http://www.genome.jp/kegg-bin/show_pathway?ko04141/K08057%09red/K06689%09red/K09487%09red/K04079%09red/K09580%09red/K03283%09red
Proteoglycans in cancer	KEGG PATHWAY	ko05205	2	115	0.472662	0.927623	c39969_g1|c57684_g1	http://www.genome.jp/kegg-bin/show_pathway?ko05205/K04371%09red/K02991%09red
Natural killer cell mediated cytotoxicity	KEGG PATHWAY	ko04650	1	47	0.481187	0.927623	c57684_g1	http://www.genome.jp/kegg-bin/show_pathway?ko04650/K04371%09red
Homologous recombination	KEGG PATHWAY	ko03440	2	117	0.481487	0.927623	c47854_g4|c47854_g2	http://www.genome.jp/kegg-bin/show_pathway?ko03440/K04482%09red
ErbB signaling pathway	KEGG PATHWAY	ko04012	1	48	0.488237	0.927623	c57684_g1	http://www.genome.jp/kegg-bin/show_pathway?ko04012/K04371%09red
Fanconi anemia pathway	KEGG PATHWAY	ko03460	2	120	0.494553	0.927623	c47854_g4|c47854_g2	http://www.genome.jp/kegg-bin/show_pathway?ko03460/K04482%09red
Phagosome	KEGG PATHWAY	ko04145	4	269	0.508318	0.927623	c30013_g1|c44314_g1|c37463_g1|c47889_g1	http://www.genome.jp/kegg-bin/show_pathway?ko04145/K02155%09red/K08057%09red/K07374%09red/K07375%09red
Cell cycle - Caulobacter	KEGG PATHWAY	ko04112	1	51	0.508816	0.927623	c59105_g1	http://www.genome.jp/kegg-bin/show_pathway?ko04112/K03531%09red
Selenocompound metabolism	KEGG PATHWAY	ko00450	1	52	0.51549	0.927623	c49608_g1	http://www.genome.jp/kegg-bin/show_pathway?ko00450/K13811%09red
Zeatin biosynthesis	KEGG PATHWAY	ko00908	1	52	0.51549	0.927623	c54560_g2	http://www.genome.jp/kegg-bin/show_pathway?ko00908/K10760%09red
Osteoclast differentiation	KEGG PATHWAY	ko04380	1	53	0.522074	0.927623	c57684_g1	http://www.genome.jp/kegg-bin/show_pathway?ko04380/K04371%09red
Circadian entrainment	KEGG PATHWAY	ko04713	1	53	0.522074	0.927623	c57684_g1	http://www.genome.jp/kegg-bin/show_pathway?ko04713/K04371%09red
VEGF signaling pathway	KEGG PATHWAY	ko04370	1	53	0.522074	0.927623	c57684_g1	http://www.genome.jp/kegg-bin/show_pathway?ko04370/K04371%09red
Lysosome	KEGG PATHWAY	ko04142	3	202	0.527977	0.927623	c30013_g1|c57274_g2|c52890_g1	http://www.genome.jp/kegg-bin/show_pathway?ko04142/K02155%09red/K01366%09red/K01205%09red
Plant-pathogen interaction	KEGG PATHWAY	ko04626	7	500	0.534041	0.927623	c51221_g2|c45327_g1|c54359_g2|c43262_g1|c36838_g1|c43151_g1|c64693_g2	http://www.genome.jp/kegg-bin/show_pathway?ko04626/K09487%09red/K13412%09red/K13457%09red/K13448%09red/K04079%09red/K13447%09red
Chemokine signaling pathway	KEGG PATHWAY	ko04062	1	55	0.534976	0.927623	c57684_g1	http://www.genome.jp/kegg-bin/show_pathway?ko04062/K04371%09red
Diterpenoid biosynthesis	KEGG PATHWAY	ko00904	1	55	0.534976	0.927623	c53039_g1	http://www.genome.jp/kegg-bin/show_pathway?ko00904/K04120%09red
Two-component system	KEGG PATHWAY	ko02020	1	56	0.541296	0.927623	c53159_g1	http://www.genome.jp/kegg-bin/show_pathway?ko02020/K00412%09red
Pertussis	KEGG PATHWAY	ko05133	2	133	0.54869	0.927623	c31661_g1|c57684_g1	http://www.genome.jp/kegg-bin/show_pathway?ko05133/K05765%09red/K04371%09red
Stilbenoid, diarylheptanoid and gingerol biosynthesis	KEGG PATHWAY	ko00945	1	58	0.553679	0.927623	c61962_g4	http://www.genome.jp/kegg-bin/show_pathway?ko00945/K00517%09red
Cysteine and methionine metabolism	KEGG PATHWAY	ko00270	3	210	0.553793	0.927623	c53254_g7|c55081_g1|c45028_g1	http://www.genome.jp/kegg-bin/show_pathway?ko00270/K00789%09red/K05933%09red/K00815%09red
Chagas disease (American trypanosomiasis)	KEGG PATHWAY	ko05142	2	137	0.564509	0.927623	c37463_g1|c57684_g1	http://www.genome.jp/kegg-bin/show_pathway?ko05142/K04371%09red/K08057%09red
p53 signaling pathway	KEGG PATHWAY	ko04115	1	61	0.571632	0.927623	c51223_g1	http://www.genome.jp/kegg-bin/show_pathway?ko04115/K05868%09red
Glioma	KEGG PATHWAY	ko05214	1	61	0.571632	0.927623	c57684_g1	http://www.genome.jp/kegg-bin/show_pathway?ko05214/K04371%09red
B cell receptor signaling pathway	KEGG PATHWAY	ko04662	1	61	0.571632	0.927623	c57684_g1	http://www.genome.jp/kegg-bin/show_pathway?ko04662/K04371%09red
Colorectal cancer	KEGG PATHWAY	ko05210	1	65	0.594452	0.927623	c57684_g1	http://www.genome.jp/kegg-bin/show_pathway?ko05210/K04371%09red
Renal cell carcinoma	KEGG PATHWAY	ko05211	1	65	0.594452	0.927623	c57684_g1	http://www.genome.jp/kegg-bin/show_pathway?ko05211/K04371%09red
Vibrio cholerae infection	KEGG PATHWAY	ko05110	2	146	0.59863	0.927623	c30013_g1|c30750_g1	http://www.genome.jp/kegg-bin/show_pathway?ko05110/K02155%09red/K07937%09red
Adherens junction	KEGG PATHWAY	ko04520	1	67	0.605403	0.927623	c57684_g1	http://www.genome.jp/kegg-bin/show_pathway?ko04520/K04371%09red
Sulfur metabolism	KEGG PATHWAY	ko00920	1	68	0.610768	0.927623	c49608_g1	http://www.genome.jp/kegg-bin/show_pathway?ko00920/K13811%09red
Amyotrophic lateral sclerosis (ALS)	KEGG PATHWAY	ko05014	1	69	0.616059	0.927623	c43468_g1	http://www.genome.jp/kegg-bin/show_pathway?ko05014/K04565%09red
Vascular smooth muscle contraction	KEGG PATHWAY	ko04270	1	71	0.626428	0.927623	c57684_g1	http://www.genome.jp/kegg-bin/show_pathway?ko04270/K04371%09red
Focal adhesion	KEGG PATHWAY	ko04510	1	71	0.626428	0.927623	c57684_g1	http://www.genome.jp/kegg-bin/show_pathway?ko04510/K04371%09red
Alcoholism	KEGG PATHWAY	ko05034	2	154	0.62724	0.927623	c49619_g1|c57684_g1	http://www.genome.jp/kegg-bin/show_pathway?ko05034/K04371%09red/K11251%09red
Systemic lupus erythematosus	KEGG PATHWAY	ko05322	1	72	0.631507	0.927623	c49619_g1	http://www.genome.jp/kegg-bin/show_pathway?ko05322/K11251%09red
Hepatitis C	KEGG PATHWAY	ko05160	1	73	0.636517	0.927623	c57684_g1	http://www.genome.jp/kegg-bin/show_pathway?ko05160/K04371%09red
cAMP signaling pathway	KEGG PATHWAY	ko04024	2	163	0.657506	0.927623	c61602_g2|c57684_g1	http://www.genome.jp/kegg-bin/show_pathway?ko04024/K04371%09red/K00232%09red
HIF-1 signaling pathway	KEGG PATHWAY	ko04066	2	163	0.657506	0.927623	c39969_g1|c57684_g1	http://www.genome.jp/kegg-bin/show_pathway?ko04066/K04371%09red/K02991%09red
Pancreatic secretion	KEGG PATHWAY	ko04972	1	78	0.660567	0.927623	c40589_g1	http://www.genome.jp/kegg-bin/show_pathway?ko04972/K05853%09red
Pentose phosphate pathway	KEGG PATHWAY	ko00030	2	164	0.660744	0.927623	c51942_g1|c59677_g1	http://www.genome.jp/kegg-bin/show_pathway?ko00030/K00036%09red/K00850%09red
GABAergic synapse	KEGG PATHWAY	ko04727	1	80	0.669736	0.927623	c49427_g1	http://www.genome.jp/kegg-bin/show_pathway?ko04727/K15015%09red
Melanogenesis	KEGG PATHWAY	ko04916	1	81	0.674227	0.927623	c57684_g1	http://www.genome.jp/kegg-bin/show_pathway?ko04916/K04371%09red
Galactose metabolism	KEGG PATHWAY	ko00052	2	169	0.67657	0.927623	c64142_g3|c59677_g1	http://www.genome.jp/kegg-bin/show_pathway?ko00052/K00850%09red/K01187%09red
Regulation of autophagy	KEGG PATHWAY	ko04140	1	83	0.683028	0.927623	c58151_g1	http://www.genome.jp/kegg-bin/show_pathway?ko04140/K07198%09red
Basal transcription factors	KEGG PATHWAY	ko03022	1	84	0.687339	0.927623	c47475_g3	http://www.genome.jp/kegg-bin/show_pathway?ko03022/K03137%09red
Thyroid hormone synthesis	KEGG PATHWAY	ko04918	1	84	0.687339	0.927623	c36838_g1	http://www.genome.jp/kegg-bin/show_pathway?ko04918/K09487%09red
Fructose and mannose metabolism	KEGG PATHWAY	ko00051	2	173	0.688794	0.927623	c65576_g1|c59677_g1	http://www.genome.jp/kegg-bin/show_pathway?ko00051/K01803%09red/K00850%09red
Circadian rhythm	KEGG PATHWAY	ko04710	1	85	0.691592	0.927623	c58151_g1	http://www.genome.jp/kegg-bin/show_pathway?ko04710/K07198%09red
Hepatitis B	KEGG PATHWAY	ko05161	1	85	0.691592	0.927623	c57684_g1	http://www.genome.jp/kegg-bin/show_pathway?ko05161/K04371%09red
Collecting duct acid secretion	KEGG PATHWAY	ko04966	1	85	0.691592	0.927623	c30013_g1	http://www.genome.jp/kegg-bin/show_pathway?ko04966/K02155%09red
Cell cycle - yeast	KEGG PATHWAY	ko04111	2	175	0.694762	0.927623	c63682_g3|c62851_g1	http://www.genome.jp/kegg-bin/show_pathway?ko04111/K06678%09red/K06676%09red
Adipocytokine signaling pathway	KEGG PATHWAY	ko04920	1	87	0.699924	0.927623	c58151_g1	http://www.genome.jp/kegg-bin/show_pathway?ko04920/K07198%09red
Synaptic vesicle cycle	KEGG PATHWAY	ko04721	2	177	0.700636	0.927623	c30013_g1|c49427_g1	http://www.genome.jp/kegg-bin/show_pathway?ko04721/K02155%09red/K15015%09red
Insulin signaling pathway	KEGG PATHWAY	ko04910	3	266	0.709036	0.927623	c39969_g1|c58151_g1|c57684_g1	http://www.genome.jp/kegg-bin/show_pathway?ko04910/K04371%09red/K02991%09red/K07198%09red
Flavonoid biosynthesis	KEGG PATHWAY	ko00941	1	91	0.715921	0.927623	c60792_g2	http://www.genome.jp/kegg-bin/show_pathway?ko00941/K08695%09red
Leishmaniasis	KEGG PATHWAY	ko05140	1	91	0.715921	0.927623	c57684_g1	http://www.genome.jp/kegg-bin/show_pathway?ko05140/K04371%09red
Steroid biosynthesis	KEGG PATHWAY	ko00100	1	92	0.719786	0.927623	c50928_g1	http://www.genome.jp/kegg-bin/show_pathway?ko00100/K14423%09red
Ubiquinone and other terpenoid-quinone biosynthesis	KEGG PATHWAY	ko00130	1	93	0.723598	0.927623	c55081_g1	http://www.genome.jp/kegg-bin/show_pathway?ko00130/K00815%09red
Endocytosis	KEGG PATHWAY	ko04144	4	358	0.725694	0.927623	c56993_g2|c59874_g4|c30750_g1|c42420_g1	http://www.genome.jp/kegg-bin/show_pathway?ko04144/K07937%09red/K03283%09red
GnRH signaling pathway	KEGG PATHWAY	ko04912	1	94	0.727358	0.927623	c57684_g1	http://www.genome.jp/kegg-bin/show_pathway?ko04912/K04371%09red
Biosynthesis of unsaturated fatty acids	KEGG PATHWAY	ko01040	1	95	0.731067	0.927623	c61602_g2	http://www.genome.jp/kegg-bin/show_pathway?ko01040/K00232%09red
Glutamatergic synapse	KEGG PATHWAY	ko04724	1	96	0.734726	0.927623	c57684_g1	http://www.genome.jp/kegg-bin/show_pathway?ko04724/K04371%09red
Long-term potentiation	KEGG PATHWAY	ko04720	1	96	0.734726	0.927623	c57684_g1	http://www.genome.jp/kegg-bin/show_pathway?ko04720/K04371%09red
Glycine, serine and threonine metabolism	KEGG PATHWAY	ko00260	2	192	0.741746	0.927623	c51994_g1|c48921_g1	http://www.genome.jp/kegg-bin/show_pathway?ko00260/K00276%09red/K15919%09red
Rheumatoid arthritis	KEGG PATHWAY	ko05323	1	98	0.741896	0.927623	c30013_g1	http://www.genome.jp/kegg-bin/show_pathway?ko05323/K02155%09red
TGF-beta signaling pathway	KEGG PATHWAY	ko04350	1	98	0.741896	0.927623	c57684_g1	http://www.genome.jp/kegg-bin/show_pathway?ko04350/K04371%09red
Hippo signaling pathway - fly	KEGG PATHWAY	ko04391	1	99	0.745407	0.927623	c33448_g1	http://www.genome.jp/kegg-bin/show_pathway?ko04391/K06630%09red
RNA transport	KEGG PATHWAY	ko03013	5	454	0.747963	0.927623	c40713_g1|c47311_g1|c30287_g1|c27458_g1|c44703_g1	http://www.genome.jp/kegg-bin/show_pathway?ko03013/K03231%09red/K03238%09red/K13126%09red
Neurotrophin signaling pathway	KEGG PATHWAY	ko04722	2	195	0.749365	0.927623	c33448_g1|c57684_g1	http://www.genome.jp/kegg-bin/show_pathway?ko04722/K04371%09red/K06630%09red
Thyroid hormone signaling pathway	KEGG PATHWAY	ko04919	1	106	0.76869	0.927623	c57684_g1	http://www.genome.jp/kegg-bin/show_pathway?ko04919/K04371%09red
Toll-like receptor signaling pathway	KEGG PATHWAY	ko04620	1	107	0.771838	0.927623	c57684_g1	http://www.genome.jp/kegg-bin/show_pathway?ko04620/K04371%09red
Epstein-Barr virus infection	KEGG PATHWAY	ko05169	5	470	0.773888	0.927623	c56993_g2|c59874_g4|c33448_g1|c47475_g3|c42420_g1	http://www.genome.jp/kegg-bin/show_pathway?ko05169/K03137%09red/K06630%09red/K03283%09red
Ascorbate and aldarate metabolism	KEGG PATHWAY	ko00053	1	108	0.774944	0.927623	c54403_g1	http://www.genome.jp/kegg-bin/show_pathway?ko00053/K00423%09red
Cyanoamino acid metabolism	KEGG PATHWAY	ko00460	1	108	0.774944	0.927623	c56216_g1	http://www.genome.jp/kegg-bin/show_pathway?ko00460/K01188%09red
Epithelial cell signaling in Helicobacter pylori infection	KEGG PATHWAY	ko05120	1	109	0.778007	0.927623	c30013_g1	http://www.genome.jp/kegg-bin/show_pathway?ko05120/K02155%09red
Hippo signaling pathway	KEGG PATHWAY	ko04390	1	115	0.79553	0.932399	c33448_g1	http://www.genome.jp/kegg-bin/show_pathway?ko04390/K06630%09red
Glycerophospholipid metabolism	KEGG PATHWAY	ko00564	2	217	0.799525	0.932399	c61261_g2|c42783_g1	http://www.genome.jp/kegg-bin/show_pathway?ko00564/K01049%09red/K05929%09red
HTLV-I infection	KEGG PATHWAY	ko05166	2	219	0.803613	0.932399	c37463_g1|c44556_g1	http://www.genome.jp/kegg-bin/show_pathway?ko05166/K08057%09red/K05863%09red
Oocyte meiosis	KEGG PATHWAY	ko04114	2	226	0.817346	0.932399	c33448_g1|c57684_g1	http://www.genome.jp/kegg-bin/show_pathway?ko04114/K04371%09red/K06630%09red
beta-Alanine metabolism	KEGG PATHWAY	ko00410	1	125	0.821722	0.932399	c51994_g1	http://www.genome.jp/kegg-bin/show_pathway?ko00410/K00276%09red
Biosynthesis of amino acids	KEGG PATHWAY	ko01230	7	678	0.823187	0.932399	c55081_g1|c56976_g2|c45028_g1|c35379_g1|c54867_g3|c65576_g1|c59677_g1	http://www.genome.jp/kegg-bin/show_pathway?ko01230/K00850%09red/K01803%09red/K00815%09red/K00789%09red/K00873%09red/K00500%09red/K05359%09red
Adrenergic signaling in cardiomyocytes	KEGG PATHWAY	ko04261	1	126	0.82415	0.932399	c57684_g1	http://www.genome.jp/kegg-bin/show_pathway?ko04261/K04371%09red
Porphyrin and chlorophyll metabolism	KEGG PATHWAY	ko00860	1	127	0.826544	0.932399	c63916_g1	http://www.genome.jp/kegg-bin/show_pathway?ko00860/K03403%09red
Inositol phosphate metabolism	KEGG PATHWAY	ko00562	1	129	0.831236	0.932399	c65576_g1	http://www.genome.jp/kegg-bin/show_pathway?ko00562/K01803%09red
Spliceosome	KEGG PATHWAY	ko03040	5	517	0.838253	0.932399	c56993_g2|c59874_g4|c42420_g1|c34030_g2|c34030_g1	http://www.genome.jp/kegg-bin/show_pathway?ko03040/K12818%09red/K03283%09red
Phenylpropanoid biosynthesis	KEGG PATHWAY	ko00940	3	339	0.844792	0.932399	c56216_g1|c56955_g2|c40152_g1	http://www.genome.jp/kegg-bin/show_pathway?ko00940/K01188%09red/K00430%09red
Peroxisome	KEGG PATHWAY	ko04146	2	242	0.845555	0.932399	c43468_g1|c61602_g2	http://www.genome.jp/kegg-bin/show_pathway?ko04146/K04565%09red/K00232%09red
Cell cycle	KEGG PATHWAY	ko04110	2	243	0.84718	0.932399	c51223_g1|c33448_g1	http://www.genome.jp/kegg-bin/show_pathway?ko04110/K05868%09red/K06630%09red
Ras signaling pathway	KEGG PATHWAY	ko04014	1	140	0.854866	0.935324	c57684_g1	http://www.genome.jp/kegg-bin/show_pathway?ko04014/K04371%09red
Fatty acid degradation	KEGG PATHWAY	ko00071	1	149	0.871722	0.948189	c61602_g2	http://www.genome.jp/kegg-bin/show_pathway?ko00071/K00232%09red
Tuberculosis	KEGG PATHWAY	ko05152	2	284	0.901755	0.970669	c30013_g1|c57684_g1	http://www.genome.jp/kegg-bin/show_pathway?ko05152/K04371%09red/K02155%09red
mRNA surveillance pathway	KEGG PATHWAY	ko03015	2	285	0.902826	0.970669	c47311_g1|c42369_g1	http://www.genome.jp/kegg-bin/show_pathway?ko03015/K14411%09red/K13126%09red
Glycolysis / Gluconeogenesis	KEGG PATHWAY	ko00010	3	400	0.912338	0.975258	c65576_g1|c56976_g2|c59677_g1	http://www.genome.jp/kegg-bin/show_pathway?ko00010/K00873%09red/K01803%09red/K00850%09red
Purine metabolism	KEGG PATHWAY	ko00230	3	407	0.918081	0.975789	c49608_g1|c58442_g2|c56976_g2	http://www.genome.jp/kegg-bin/show_pathway?ko00230/K00873%09red/K14641%09red/K13811%09red
Glyoxylate and dicarboxylate metabolism	KEGG PATHWAY	ko00630	1	195	0.93178	0.981207	c48921_g1	http://www.genome.jp/kegg-bin/show_pathway?ko00630/K15919%09red
Methane metabolism	KEGG PATHWAY	ko00680	1	201	0.937177	0.981207	c59677_g1	http://www.genome.jp/kegg-bin/show_pathway?ko00680/K00850%09red
Starch and sucrose metabolism	KEGG PATHWAY	ko00500	3	437	0.939005	0.981207	c64142_g3|c56216_g1|c60692_g1	http://www.genome.jp/kegg-bin/show_pathway?ko00500/K01188%09red/K01187%09red/K01177%09red
Fatty acid metabolism	KEGG PATHWAY	ko01212	1	217	0.949577	0.986711	c61602_g2	http://www.genome.jp/kegg-bin/show_pathway?ko01212/K00232%09red
Carbon fixation in photosynthetic organisms	KEGG PATHWAY	ko00710	1	264	0.973582	0.993201	c65576_g1	http://www.genome.jp/kegg-bin/show_pathway?ko00710/K01803%09red
Pyruvate metabolism	KEGG PATHWAY	ko00620	1	274	0.976979	0.993201	c56976_g2	http://www.genome.jp/kegg-bin/show_pathway?ko00620/K00873%09red
Ubiquitin mediated proteolysis	KEGG PATHWAY	ko04120	1	280	0.978805	0.993201	c67515_g1	http://www.genome.jp/kegg-bin/show_pathway?ko04120/K06689%09red
RNA degradation	KEGG PATHWAY	ko03018	1	282	0.97938	0.993201	c47311_g1	http://www.genome.jp/kegg-bin/show_pathway?ko03018/K13126%09red
Pyrimidine metabolism	KEGG PATHWAY	ko00240	1	294	0.982521	0.993201	c58442_g2	http://www.genome.jp/kegg-bin/show_pathway?ko00240/K14641%09red
Amino sugar and nucleotide sugar metabolism	KEGG PATHWAY	ko00520	1	335	0.990066	0.9947	c48666_g1	http://www.genome.jp/kegg-bin/show_pathway?ko00520/K01183%09red
Carbon metabolism	KEGG PATHWAY	ko01200	4	789	0.9947	0.9947	c65576_g1|c56976_g2|c51942_g1|c59677_g1	http://www.genome.jp/kegg-bin/show_pathway?ko01200/K00036%09red/K00873%09red/K01803%09red/K00850%09red
--------------------
#Term	Database	ID	Input number	Background number	P-Value	Corrected P-Value	Input	Hyperlink
--------------------
#Term	Database	ID	Input number	Background number	P-Value	Corrected P-Value	Input	Hyperlink
--------------------

## Sheet: A-EV up
	#Term	Database	ID	Input number	Background number	P-Value	Corrected P-Value	Input	Hyperlink
1	Ribosome	KEGG PATHWAY	ko03010	59	909	6.27032e-25	1.0785e-22	c34515_g1|c48133_g1|c42432_g1|c35510_g1|c27895_g1|c35257_g1|c47626_g1|c39074_g1|c43003_g1|c33693_g1|c44951_g1|c43296_g1|c83921_g1|c31570_g1|c18989_g1|c45301_g1|c11988_g1|c36848_g1|c26948_g1|c30492_g1|c38308_g1|c46158_g2|c45359_g1|c39629_g1|c47334_g2|c43561_g1|c37552_g1|c75887_g1|c35809_g1|c17256_g1|c27754_g1|c42565_g1|c11228_g1|c22633_g1|c18552_g1|c45166_g1|c42661_g1|c34198_g1|c41614_g1|c14888_g1…	http://www.genome.jp/kegg-bin/show_pathway?ko03010/K02868%09red/K02901%09red/K02883%09red/K02998%09red/K02930%09red/K02955%09red/K02918%09red/K02889%09red/K02934%09red/K02951%09red/K02936%09red/K02912%09red/K02910%09red/K02917%09red/K02880%09red/K02915%09red/K02958%09red/K02993%09red/K02991%09red/K02997%09red/K02978%09red/K02995%09red/K02865%09red/K02975%09red/K02974%09red/K02976%09red/K02971%09r…
2	Cardiac muscle contraction	KEGG PATHWAY	ko04260	7	71	4.03802e-05	0.0034727	c49556_g1|c53159_g1|c33992_g1|c37269_g1|c37269_g3|c59646_g1|c48503_g1	http://www.genome.jp/kegg-bin/show_pathway?ko04260/K02261%09red/K02256%09red/K02262%09red/K00412%09red
3	Parkinson's disease	KEGG PATHWAY	ko05012	12	306	0.000468507	0.0268611	c49556_g1|c50619_g1|c53159_g1|c44556_g1|c33992_g1|c37269_g1|c37269_g3|c44006_g1|c41376_g1|c59646_g1|c42522_g1|c48503_g1	http://www.genome.jp/kegg-bin/show_pathway?ko05012/K02256%09red/K03878%09red/K03883%09red/K00412%09red/K03881%09red/K05863%09red/K02261%09red/K02262%09red/K02126%09red
4	Legionellosis	KEGG PATHWAY	ko05134	8	206	0.00424139	0.18238	c30287_g1|c42420_g1|c36926_g1|c59874_g4|c30750_g1|c44703_g1|c56993_g2|c27458_g1	http://www.genome.jp/kegg-bin/show_pathway?ko05134/K03231%09red/K03233%09red/K07937%09red/K03283%09red
5	Photosynthesis - antenna proteins	KEGG PATHWAY	ko00196	4	61	0.00748993	0.205459	c36475_g1|c50013_g1|c45565_g1|c51184_g2	http://www.genome.jp/kegg-bin/show_pathway?ko00196/K08914%09red/K08917%09red/K08910%09red/K08909%09red
6	Oxidative phosphorylation	KEGG PATHWAY	ko00190	12	440	0.00834387	0.205459	c30013_g1|c49556_g1|c50619_g1|c53159_g1|c33992_g1|c37269_g1|c37269_g3|c44006_g1|c41376_g1|c59646_g1|c42522_g1|c48503_g1	http://www.genome.jp/kegg-bin/show_pathway?ko00190/K02256%09red/K03878%09red/K03883%09red/K00412%09red/K03881%09red/K02261%09red/K02155%09red/K02262%09red/K02126%09red
7	Alzheimer's disease	KEGG PATHWAY	ko05010	10	333	0.00836169	0.205459	c49556_g1|c50619_g1|c53159_g1|c33992_g1|c37269_g1|c40589_g1|c37269_g3|c59646_g1|c57684_g1|c48503_g1	http://www.genome.jp/kegg-bin/show_pathway?ko05010/K02256%09red/K00412%09red/K04371%09red/K05853%09red/K02261%09red/K02262%09red/K02126%09red
8	Non-alcoholic fatty liver disease (NAFLD)	KEGG PATHWAY	ko04932	8	254	0.0135248	0.290782	c49556_g1|c58151_g1|c53159_g1|c33992_g1|c37269_g1|c37269_g3|c59646_g1|c48503_g1	http://www.genome.jp/kegg-bin/show_pathway?ko04932/K02261%09red/K02256%09red/K02262%09red/K07198%09red/K00412%09red
9	Pancreatic cancer	KEGG PATHWAY	ko05212	3	49	0.0238849	0.434239	c47854_g4|c47854_g2|c57684_g1	http://www.genome.jp/kegg-bin/show_pathway?ko05212/K04371%09red/K04482%09red
10	Estrogen signaling pathway	KEGG PATHWAY	ko04915	6	182	0.0252464	0.434239	c45327_g1|c36838_g1|c42420_g1|c59874_g4|c56993_g2|c57684_g1	http://www.genome.jp/kegg-bin/show_pathway?ko04915/K04371%09red/K09487%09red/K04079%09red/K03283%09red
11	Huntington's disease	KEGG PATHWAY	ko05016	10	416	0.0321193	0.502229	c49556_g1|c50619_g1|c53159_g1|c44556_g1|c33992_g1|c37269_g1|c37269_g3|c59646_g1|c43468_g1|c48503_g1	http://www.genome.jp/kegg-bin/show_pathway?ko05016/K02256%09red/K00412%09red/K05863%09red/K04565%09red/K02261%09red/K02262%09red/K02126%09red
12	Dorso-ventral axis formation	KEGG PATHWAY	ko04320	2	28	0.0491215	0.665254	c64199_g3|c57684_g1	http://www.genome.jp/kegg-bin/show_pathway?ko04320/K02184%09red/K04371%09red
13	Cholinergic synapse	KEGG PATHWAY	ko04725	2	29	0.0521072	0.665254	c42783_g1|c57684_g1	http://www.genome.jp/kegg-bin/show_pathway?ko04725/K04371%09red/K01049%09red
14	MAPK signaling pathway	KEGG PATHWAY	ko04010	4	119	0.0592473	0.665254	c56993_g2|c59874_g4|c42420_g1|c57684_g1	http://www.genome.jp/kegg-bin/show_pathway?ko04010/K04371%09red/K03283%09red
15	Gap junction	KEGG PATHWAY	ko04540	3	72	0.0599476	0.665254	c44314_g1|c47889_g1|c57684_g1	http://www.genome.jp/kegg-bin/show_pathway?ko04540/K04371%09red/K07374%09red/K07375%09red
16	NOD-like receptor signaling pathway	KEGG PATHWAY	ko04621	3	73	0.0618841	0.665254	c36838_g1|c45327_g1|c57684_g1	http://www.genome.jp/kegg-bin/show_pathway?ko04621/K04371%09red/K09487%09red/K04079%09red
17	Antigen processing and presentation	KEGG PATHWAY	ko04612	5	184	0.0755109	0.763993	c56993_g2|c59874_g4|c37463_g1|c45327_g1|c42420_g1	http://www.genome.jp/kegg-bin/show_pathway?ko04612/K08057%09red/K04079%09red/K03283%09red
18	Pathways in cancer	KEGG PATHWAY	ko05200	5	191	0.0850629	0.809436	c36838_g1|c47854_g4|c47854_g2|c45327_g1|c57684_g1	http://www.genome.jp/kegg-bin/show_pathway?ko05200/K04371%09red/K09487%09red/K04482%09red/K04079%09red
19	Oxytocin signaling pathway	KEGG PATHWAY	ko04921	4	138	0.0894145	0.809436	c43075_g2|c43075_g1|c58151_g1|c57684_g1	http://www.genome.jp/kegg-bin/show_pathway?ko04921/K04371%09red/K07198%09red/K03234%09red
20	Regulation of actin cytoskeleton	KEGG PATHWAY	ko04810	4	156	0.123513	0.890219	c31661_g1|c5686_g1|c37704_g1|c57684_g1	http://www.genome.jp/kegg-bin/show_pathway?ko04810/K05765%09red/K04371%09red/K05768%09red/K05759%09red
	Toxoplasmosis	KEGG PATHWAY	ko05145	5	222	0.134375	0.890219	c56993_g2|c59874_g4|c42420_g1|c43151_g1|c57684_g1	http://www.genome.jp/kegg-bin/show_pathway?ko05145/K04371%09red/K13412%09red/K03283%09red
	PI3K-Akt signaling pathway	KEGG PATHWAY	ko04151	6	294	0.148418	0.890219	c33448_g1|c45327_g1|c58151_g1|c36838_g1|c39969_g1|c57684_g1	http://www.genome.jp/kegg-bin/show_pathway?ko04151/K09487%09red/K02991%09red/K07198%09red/K04079%09red/K04371%09red/K06630%09red
	Novobiocin biosynthesis	KEGG PATHWAY	ko00401	1	13	0.153928	0.890219	c55081_g1	http://www.genome.jp/kegg-bin/show_pathway?ko00401/K00815%09red
	Prostate cancer	KEGG PATHWAY	ko05215	3	112	0.156866	0.890219	c36838_g1|c45327_g1|c57684_g1	http://www.genome.jp/kegg-bin/show_pathway?ko05215/K04371%09red/K09487%09red/K04079%09red
	Prion diseases	KEGG PATHWAY	ko05020	2	62	0.176112	0.890219	c43468_g1|c57684_g1	http://www.genome.jp/kegg-bin/show_pathway?ko05020/K04371%09red/K04565%09red
	mTOR signaling pathway	KEGG PATHWAY	ko04150	3	120	0.180034	0.890219	c39969_g1|c58151_g1|c57684_g1	http://www.genome.jp/kegg-bin/show_pathway?ko04150/K04371%09red/K02991%09red/K07198%09red
	Isoquinoline alkaloid biosynthesis	KEGG PATHWAY	ko00950	2	64	0.184628	0.890219	c49204_g1|c55081_g1	http://www.genome.jp/kegg-bin/show_pathway?ko00950/K01592%09red/K00815%09red
	Measles	KEGG PATHWAY	ko05162	4	184	0.185428	0.890219	c56993_g2|c59874_g4|c40298_g1|c42420_g1	http://www.genome.jp/kegg-bin/show_pathway?ko05162/K14753%09red/K03283%09red
	Salmonella infection	KEGG PATHWAY	ko05132	2	66	0.193202	0.890219	c5686_g1|c57684_g1	http://www.genome.jp/kegg-bin/show_pathway?ko05132/K04371%09red/K05759%09red
	Shigellosis	KEGG PATHWAY	ko05131	2	66	0.193202	0.890219	c5686_g1|c57684_g1	http://www.genome.jp/kegg-bin/show_pathway?ko05131/K04371%09red/K05759%09red
	Bisphenol degradation	KEGG PATHWAY	ko00363	1	17	0.193394	0.890219	c61962_g4	http://www.genome.jp/kegg-bin/show_pathway?ko00363/K00517%09red
	Polycyclic aromatic hydrocarbon degradation	KEGG PATHWAY	ko00624	1	17	0.193394	0.890219	c61962_g4	http://www.genome.jp/kegg-bin/show_pathway?ko00624/K00517%09red
	Glutathione metabolism	KEGG PATHWAY	ko00480	5	253	0.193628	0.890219	c63279_g3|c50034_g4|c29782_g1|c39636_g1|c34214_g1	http://www.genome.jp/kegg-bin/show_pathway?ko00480/K01255%09red/K00799%09red
	cGMP-PKG signaling pathway	KEGG PATHWAY	ko04022	3	128	0.204052	0.890219	c40589_g1|c44556_g1|c57684_g1	http://www.genome.jp/kegg-bin/show_pathway?ko04022/K04371%09red/K05853%09red/K05863%09red
	MAPK signaling pathway - fly	KEGG PATHWAY	ko04013	1	19	0.212433	0.890219	c57684_g1	http://www.genome.jp/kegg-bin/show_pathway?ko04013/K04371%09red
	Phenylalanine, tyrosine and tryptophan biosynthesis	KEGG PATHWAY	ko00400	3	134	0.222522	0.890219	c55081_g1|c35379_g1|c54867_g3	http://www.genome.jp/kegg-bin/show_pathway?ko00400/K00500%09red/K00815%09red/K05359%09red
	Drug metabolism - cytochrome P450	KEGG PATHWAY	ko00982	3	135	0.225632	0.890219	c58857_g1|c50034_g4|c29782_g1	http://www.genome.jp/kegg-bin/show_pathway?ko00982/K00799%09red/K00485%09red
	Axon guidance	KEGG PATHWAY	ko04360	2	74	0.227927	0.890219	c31661_g1|c57684_g1	http://www.genome.jp/kegg-bin/show_pathway?ko04360/K05765%09red/K04371%09red
	Rap1 signaling pathway	KEGG PATHWAY	ko04015	2	77	0.241068	0.890219	c5686_g1|c57684_g1	http://www.genome.jp/kegg-bin/show_pathway?ko04015/K04371%09red/K05759%09red
	Aldosterone-regulated sodium reabsorption	KEGG PATHWAY	ko04960	1	23	0.249176	0.890219	c57684_g1	http://www.genome.jp/kegg-bin/show_pathway?ko04960/K04371%09red
	Thyroid cancer	KEGG PATHWAY	ko05216	1	23	0.249176	0.890219	c57684_g1	http://www.genome.jp/kegg-bin/show_pathway?ko05216/K04371%09red
	Serotonergic synapse	KEGG PATHWAY	ko04726	1	23	0.249176	0.890219	c57684_g1	http://www.genome.jp/kegg-bin/show_pathway?ko04726/K04371%09red
	Influenza A	KEGG PATHWAY	ko05164	4	213	0.257726	0.890219	c56993_g2|c59874_g4|c42420_g1|c57684_g1	http://www.genome.jp/kegg-bin/show_pathway?ko05164/K04371%09red/K03283%09red
	Bladder cancer	KEGG PATHWAY	ko05219	1	24	0.258092	0.890219	c57684_g1	http://www.genome.jp/kegg-bin/show_pathway?ko05219/K04371%09red
	Pathogenic Escherichia coli infection	KEGG PATHWAY	ko05130	2	82	0.263033	0.890219	c44314_g1|c47889_g1	http://www.genome.jp/kegg-bin/show_pathway?ko05130/K07374%09red/K07375%09red
	Melanoma	KEGG PATHWAY	ko05218	1	26	0.275607	0.890219	c57684_g1	http://www.genome.jp/kegg-bin/show_pathway?ko05218/K04371%09red
	Fc gamma R-mediated phagocytosis	KEGG PATHWAY	ko04666	3	153	0.282771	0.890219	c31661_g1|c37704_g1|c57684_g1	http://www.genome.jp/kegg-bin/show_pathway?ko04666/K05765%09red/K04371%09red/K05768%09red
	Aminobenzoate degradation	KEGG PATHWAY	ko00627	1	27	0.284209	0.890219	c61962_g4	http://www.genome.jp/kegg-bin/show_pathway?ko00627/K00517%09red
	Brassinosteroid biosynthesis	KEGG PATHWAY	ko00905	1	27	0.284209	0.890219	c40741_g2	http://www.genome.jp/kegg-bin/show_pathway?ko00905/K12639%09red
	Non-small cell lung cancer	KEGG PATHWAY	ko05223	1	28	0.292709	0.890219	c57684_g1	http://www.genome.jp/kegg-bin/show_pathway?ko05223/K04371%09red
	TNF signaling pathway	KEGG PATHWAY	ko04668	1	29	0.301109	0.890219	c57684_g1	http://www.genome.jp/kegg-bin/show_pathway?ko04668/K04371%09red
	Protein processing in endoplasmic reticulum	KEGG PATHWAY	ko04141	9	613	0.320481	0.890219	c45327_g1|c36838_g1|c42420_g1|c37463_g1|c59874_g4|c32847_g1|c56993_g2|c42611_g1|c67515_g1	http://www.genome.jp/kegg-bin/show_pathway?ko04141/K08057%09red/K06689%09red/K09487%09red/K04079%09red/K09580%09red/K03283%09red
	Calcium signaling pathway	KEGG PATHWAY	ko04020	2	98	0.333022	0.890219	c40589_g1|c44556_g1	http://www.genome.jp/kegg-bin/show_pathway?ko04020/K05853%09red/K05863%09red
	Acute myeloid leukemia	KEGG PATHWAY	ko05221	1	33	0.333724	0.890219	c57684_g1	http://www.genome.jp/kegg-bin/show_pathway?ko05221/K04371%09red
	AMPK signaling pathway	KEGG PATHWAY	ko04152	4	244	0.339829	0.890219	c43075_g2|c43075_g1|c58151_g1|c59677_g1	http://www.genome.jp/kegg-bin/show_pathway?ko04152/K00850%09red/K07198%09red/K03234%09red
	Prolactin signaling pathway	KEGG PATHWAY	ko04917	1	35	0.349457	0.890219	c57684_g1	http://www.genome.jp/kegg-bin/show_pathway?ko04917/K04371%09red
	Chronic myeloid leukemia	KEGG PATHWAY	ko05220	1	35	0.349457	0.890219	c57684_g1	http://www.genome.jp/kegg-bin/show_pathway?ko05220/K04371%09red
	Signaling pathways regulating pluripotency of stem cells	KEGG PATHWAY	ko04550	1	36	0.357184	0.890219	c57684_g1	http://www.genome.jp/kegg-bin/show_pathway?ko04550/K04371%09red
	Platelet activation	KEGG PATHWAY	ko04611	1	36	0.357184	0.890219	c57684_g1	http://www.genome.jp/kegg-bin/show_pathway?ko04611/K04371%09red
	PPAR signaling pathway	KEGG PATHWAY	ko03320	2	105	0.36311	0.890219	c46795_g1|c61602_g2	http://www.genome.jp/kegg-bin/show_pathway?ko03320/K08770%09red/K00232%09red
	Endometrial cancer	KEGG PATHWAY	ko05213	1	37	0.36482	0.890219	c57684_g1	http://www.genome.jp/kegg-bin/show_pathway?ko05213/K04371%09red
	Fc epsilon RI signaling pathway	KEGG PATHWAY	ko04664	1	37	0.36482	0.890219	c57684_g1	http://www.genome.jp/kegg-bin/show_pathway?ko04664/K04371%09red
	Progesterone-mediated oocyte maturation	KEGG PATHWAY	ko04914	2	106	0.367368	0.890219	c45327_g1|c57684_g1	http://www.genome.jp/kegg-bin/show_pathway?ko04914/K04371%09red/K04079%09red
	Retrograde endocannabinoid signaling	KEGG PATHWAY	ko04723	1	39	0.37982	0.890219	c57684_g1	http://www.genome.jp/kegg-bin/show_pathway?ko04723/K04371%09red
	Circadian rhythm - plant	KEGG PATHWAY	ko04712	2	113	0.396845	0.890219	c51450_g1|c63952_g2	http://www.genome.jp/kegg-bin/show_pathway?ko04712/K12133%09red/K12115%09red
	Hypertrophic cardiomyopathy (HCM)	KEGG PATHWAY	ko05410	1	42	0.401661	0.890219	c58151_g1	http://www.genome.jp/kegg-bin/show_pathway?ko05410/K07198%09red
	Proteoglycans in cancer	KEGG PATHWAY	ko05205	2	115	0.405152	0.890219	c39969_g1|c57684_g1	http://www.genome.jp/kegg-bin/show_pathway?ko05205/K04371%09red/K02991%09red
	Phagosome	KEGG PATHWAY	ko04145	4	269	0.406766	0.890219	c30013_g1|c44314_g1|c37463_g1|c47889_g1	http://www.genome.jp/kegg-bin/show_pathway?ko04145/K02155%09red/K08057%09red/K07374%09red/K07375%09red
	Homologous recombination	KEGG PATHWAY	ko03440	2	117	0.413404	0.890219	c47854_g4|c47854_g2	http://www.genome.jp/kegg-bin/show_pathway?ko03440/K04482%09red
	Long-term depression	KEGG PATHWAY	ko04730	1	44	0.415794	0.890219	c57684_g1	http://www.genome.jp/kegg-bin/show_pathway?ko04730/K04371%09red
	Limonene and pinene degradation	KEGG PATHWAY	ko00903	1	44	0.415794	0.890219	c61962_g4	http://www.genome.jp/kegg-bin/show_pathway?ko00903/K00517%09red
	T cell receptor signaling pathway	KEGG PATHWAY	ko04660	1	45	0.422735	0.890219	c57684_g1	http://www.genome.jp/kegg-bin/show_pathway?ko04660/K04371%09red
	Chemical carcinogenesis	KEGG PATHWAY	ko05204	2	120	0.425674	0.890219	c50034_g4|c29782_g1	http://www.genome.jp/kegg-bin/show_pathway?ko05204/K00799%09red
	Fanconi anemia pathway	KEGG PATHWAY	ko03460	2	120	0.425674	0.890219	c47854_g4|c47854_g2	http://www.genome.jp/kegg-bin/show_pathway?ko03460/K04482%09red
	Natural killer cell mediated cytotoxicity	KEGG PATHWAY	ko04650	1	47	0.436371	0.890219	c57684_g1	http://www.genome.jp/kegg-bin/show_pathway?ko04650/K04371%09red
	Tyrosine metabolism	KEGG PATHWAY	ko00350	2	123	0.437808	0.890219	c49204_g1|c55081_g1	http://www.genome.jp/kegg-bin/show_pathway?ko00350/K01592%09red/K00815%09red
	Metabolism of xenobiotics by cytochrome P450	KEGG PATHWAY	ko00980	2	124	0.441822	0.890219	c50034_g4|c29782_g1	http://www.genome.jp/kegg-bin/show_pathway?ko00980/K00799%09red
	ErbB signaling pathway	KEGG PATHWAY	ko04012	1	48	0.443068	0.890219	c57684_g1	http://www.genome.jp/kegg-bin/show_pathway?ko04012/K04371%09red
	Selenocompound metabolism	KEGG PATHWAY	ko00450	1	52	0.469071	0.890219	c49608_g1	http://www.genome.jp/kegg-bin/show_pathway?ko00450/K13811%09red
	Zeatin biosynthesis	KEGG PATHWAY	ko00908	1	52	0.469071	0.890219	c54560_g2	http://www.genome.jp/kegg-bin/show_pathway?ko00908/K10760%09red
	Osteoclast differentiation	KEGG PATHWAY	ko04380	1	53	0.47538	0.890219	c57684_g1	http://www.genome.jp/kegg-bin/show_pathway?ko04380/K04371%09red
	Circadian entrainment	KEGG PATHWAY	ko04713	1	53	0.47538	0.890219	c57684_g1	http://www.genome.jp/kegg-bin/show_pathway?ko04713/K04371%09red
	VEGF signaling pathway	KEGG PATHWAY	ko04370	1	53	0.47538	0.890219	c57684_g1	http://www.genome.jp/kegg-bin/show_pathway?ko04370/K04371%09red
	Pertussis	KEGG PATHWAY	ko05133	2	133	0.477212	0.890219	c31661_g1|c57684_g1	http://www.genome.jp/kegg-bin/show_pathway?ko05133/K05765%09red/K04371%09red
	Chemokine signaling pathway	KEGG PATHWAY	ko04062	1	55	0.487775	0.890219	c57684_g1	http://www.genome.jp/kegg-bin/show_pathway?ko04062/K04371%09red
	Viral carcinogenesis	KEGG PATHWAY	ko05203	4	301	0.490185	0.890219	c47475_g3|c33448_g1|c37704_g1|c57684_g1	http://www.genome.jp/kegg-bin/show_pathway?ko05203/K04371%09red/K03137%09red/K05768%09red/K06630%09red
	Chagas disease (American trypanosomiasis)	KEGG PATHWAY	ko05142	2	137	0.492498	0.890219	c37463_g1|c57684_g1	http://www.genome.jp/kegg-bin/show_pathway?ko05142/K04371%09red/K08057%09red
	Two-component system	KEGG PATHWAY	ko02020	1	56	0.493863	0.890219	c53159_g1	http://www.genome.jp/kegg-bin/show_pathway?ko02020/K00412%09red
	Stilbenoid, diarylheptanoid and gingerol biosynthesis	KEGG PATHWAY	ko00945	1	58	0.505822	0.890219	c61962_g4	http://www.genome.jp/kegg-bin/show_pathway?ko00945/K00517%09red
	Glioma	KEGG PATHWAY	ko05214	1	61	0.523235	0.890219	c57684_g1	http://www.genome.jp/kegg-bin/show_pathway?ko05214/K04371%09red
	B cell receptor signaling pathway	KEGG PATHWAY	ko04662	1	61	0.523235	0.890219	c57684_g1	http://www.genome.jp/kegg-bin/show_pathway?ko04662/K04371%09red
	Vibrio cholerae infection	KEGG PATHWAY	ko05110	2	146	0.525838	0.890219	c30013_g1|c30750_g1	http://www.genome.jp/kegg-bin/show_pathway?ko05110/K02155%09red/K07937%09red
	Cutin, suberine and wax biosynthesis	KEGG PATHWAY	ko00073	1	63	0.534502	0.890219	c54279_g2	http://www.genome.jp/kegg-bin/show_pathway?ko00073/K17991%09red
	Colorectal cancer	KEGG PATHWAY	ko05210	1	65	0.545503	0.890219	c57684_g1	http://www.genome.jp/kegg-bin/show_pathway?ko05210/K04371%09red
	Tropane, piperidine and pyridine alkaloid biosynthesis	KEGG PATHWAY	ko00960	1	65	0.545503	0.890219	c55081_g1	http://www.genome.jp/kegg-bin/show_pathway?ko00960/K00815%09red
	Renal cell carcinoma	KEGG PATHWAY	ko05211	1	65	0.545503	0.890219	c57684_g1	http://www.genome.jp/kegg-bin/show_pathway?ko05211/K04371%09red
	Alcoholism	KEGG PATHWAY	ko05034	2	154	0.554208	0.890219	c49619_g1|c57684_g1	http://www.genome.jp/kegg-bin/show_pathway?ko05034/K04371%09red/K11251%09red
	Adherens junction	KEGG PATHWAY	ko04520	1	67	0.556245	0.890219	c57684_g1	http://www.genome.jp/kegg-bin/show_pathway?ko04520/K04371%09red
	Sulfur metabolism	KEGG PATHWAY	ko00920	1	68	0.56152	0.890219	c49608_g1	http://www.genome.jp/kegg-bin/show_pathway?ko00920/K13811%09red
	Amyotrophic lateral sclerosis (ALS)	KEGG PATHWAY	ko05014	1	69	0.566733	0.890219	c43468_g1	http://www.genome.jp/kegg-bin/show_pathway?ko05014/K04565%09red
	Vascular smooth muscle contraction	KEGG PATHWAY	ko04270	1	71	0.576975	0.890219	c57684_g1	http://www.genome.jp/kegg-bin/show_pathway?ko04270/K04371%09red
	Focal adhesion	KEGG PATHWAY	ko04510	1	71	0.576975	0.890219	c57684_g1	http://www.genome.jp/kegg-bin/show_pathway?ko04510/K04371%09red
	Systemic lupus erythematosus	KEGG PATHWAY	ko05322	1	72	0.582004	0.890219	c49619_g1	http://www.genome.jp/kegg-bin/show_pathway?ko05322/K11251%09red
	cAMP signaling pathway	KEGG PATHWAY	ko04024	2	163	0.584665	0.890219	c61602_g2|c57684_g1	http://www.genome.jp/kegg-bin/show_pathway?ko04024/K04371%09red/K00232%09red
	HIF-1 signaling pathway	KEGG PATHWAY	ko04066	2	163	0.584665	0.890219	c39969_g1|c57684_g1	http://www.genome.jp/kegg-bin/show_pathway?ko04066/K04371%09red/K02991%09red
	Hepatitis C	KEGG PATHWAY	ko05160	1	73	0.586974	0.890219	c57684_g1	http://www.genome.jp/kegg-bin/show_pathway?ko05160/K04371%09red
	Type II diabetes mellitus	KEGG PATHWAY	ko04930	1	76	0.601533	0.890219	c57684_g1	http://www.genome.jp/kegg-bin/show_pathway?ko04930/K04371%09red
	Galactose metabolism	KEGG PATHWAY	ko00052	2	169	0.604101	0.890219	c64142_g3|c59677_g1	http://www.genome.jp/kegg-bin/show_pathway?ko00052/K00850%09red/K01187%09red
	Pancreatic secretion	KEGG PATHWAY	ko04972	1	78	0.610954	0.890219	c40589_g1	http://www.genome.jp/kegg-bin/show_pathway?ko04972/K05853%09red
	Insulin signaling pathway	KEGG PATHWAY	ko04910	3	266	0.620838	0.890219	c39969_g1|c58151_g1|c57684_g1	http://www.genome.jp/kegg-bin/show_pathway?ko04910/K04371%09red/K02991%09red/K07198%09red
	FoxO signaling pathway	KEGG PATHWAY	ko04068	2	175	0.622842	0.890219	c58151_g1|c57684_g1	http://www.genome.jp/kegg-bin/show_pathway?ko04068/K04371%09red/K07198%09red
	Endocytosis	KEGG PATHWAY	ko04144	4	358	0.624604	0.890219	c56993_g2|c59874_g4|c30750_g1|c42420_g1	http://www.genome.jp/kegg-bin/show_pathway?ko04144/K07937%09red/K03283%09red
	Melanogenesis	KEGG PATHWAY	ko04916	1	81	0.624669	0.890219	c57684_g1	http://www.genome.jp/kegg-bin/show_pathway?ko04916/K04371%09red
	Phenylalanine metabolism	KEGG PATHWAY	ko00360	3	268	0.625817	0.890219	c55081_g1|c35379_g1|c56955_g2	http://www.genome.jp/kegg-bin/show_pathway?ko00360/K00430%09red/K00500%09red/K00815%09red
	Regulation of autophagy	KEGG PATHWAY	ko04140	1	83	0.633544	0.890219	c58151_g1	http://www.genome.jp/kegg-bin/show_pathway?ko04140/K07198%09red
	RNA transport	KEGG PATHWAY	ko03013	5	454	0.636913	0.890219	c40713_g1|c47311_g1|c30287_g1|c27458_g1|c44703_g1	http://www.genome.jp/kegg-bin/show_pathway?ko03013/K03231%09red/K03238%09red/K13126%09red
	Basal transcription factors	KEGG PATHWAY	ko03022	1	84	0.637902	0.890219	c47475_g3	http://www.genome.jp/kegg-bin/show_pathway?ko03022/K03137%09red
	Thyroid hormone synthesis	KEGG PATHWAY	ko04918	1	84	0.637902	0.890219	c36838_g1	http://www.genome.jp/kegg-bin/show_pathway?ko04918/K09487%09red
	Circadian rhythm	KEGG PATHWAY	ko04710	1	85	0.642209	0.890219	c58151_g1	http://www.genome.jp/kegg-bin/show_pathway?ko04710/K07198%09red
	Hepatitis B	KEGG PATHWAY	ko05161	1	85	0.642209	0.890219	c57684_g1	http://www.genome.jp/kegg-bin/show_pathway?ko05161/K04371%09red
	Collecting duct acid secretion	KEGG PATHWAY	ko04966	1	85	0.642209	0.890219	c30013_g1	http://www.genome.jp/kegg-bin/show_pathway?ko04966/K02155%09red
	Adipocytokine signaling pathway	KEGG PATHWAY	ko04920	1	87	0.65067	0.890219	c58151_g1	http://www.genome.jp/kegg-bin/show_pathway?ko04920/K07198%09red
	Epstein-Barr virus infection	KEGG PATHWAY	ko05169	5	470	0.666418	0.890219	c56993_g2|c59874_g4|c33448_g1|c47475_g3|c42420_g1	http://www.genome.jp/kegg-bin/show_pathway?ko05169/K03137%09red/K06630%09red/K03283%09red
	Flavonoid biosynthesis	KEGG PATHWAY	ko00941	1	91	0.666997	0.890219	c60792_g2	http://www.genome.jp/kegg-bin/show_pathway?ko00941/K08695%09red
	Leishmaniasis	KEGG PATHWAY	ko05140	1	91	0.666997	0.890219	c57684_g1	http://www.genome.jp/kegg-bin/show_pathway?ko05140/K04371%09red
	Ubiquinone and other terpenoid-quinone biosynthesis	KEGG PATHWAY	ko00130	1	93	0.674873	0.890219	c55081_g1	http://www.genome.jp/kegg-bin/show_pathway?ko00130/K00815%09red
	GnRH signaling pathway	KEGG PATHWAY	ko04912	1	94	0.678741	0.890219	c57684_g1	http://www.genome.jp/kegg-bin/show_pathway?ko04912/K04371%09red
	Neurotrophin signaling pathway	KEGG PATHWAY	ko04722	2	195	0.680351	0.890219	c33448_g1|c57684_g1	http://www.genome.jp/kegg-bin/show_pathway?ko04722/K04371%09red/K06630%09red
	Biosynthesis of unsaturated fatty acids	KEGG PATHWAY	ko01040	1	95	0.682564	0.890219	c61602_g2	http://www.genome.jp/kegg-bin/show_pathway?ko01040/K00232%09red
	Glutamatergic synapse	KEGG PATHWAY	ko04724	1	96	0.68634	0.890219	c57684_g1	http://www.genome.jp/kegg-bin/show_pathway?ko04724/K04371%09red
	Long-term potentiation	KEGG PATHWAY	ko04720	1	96	0.68634	0.890219	c57684_g1	http://www.genome.jp/kegg-bin/show_pathway?ko04720/K04371%09red
	Rheumatoid arthritis	KEGG PATHWAY	ko05323	1	98	0.69376	0.890219	c30013_g1	http://www.genome.jp/kegg-bin/show_pathway?ko05323/K02155%09red
	TGF-beta signaling pathway	KEGG PATHWAY	ko04350	1	98	0.69376	0.890219	c57684_g1	http://www.genome.jp/kegg-bin/show_pathway?ko04350/K04371%09red
	Hippo signaling pathway - fly	KEGG PATHWAY	ko04391	1	99	0.697404	0.890219	c33448_g1	http://www.genome.jp/kegg-bin/show_pathway?ko04391/K06630%09red
	Lysosome	KEGG PATHWAY	ko04142	2	202	0.698718	0.890219	c30013_g1|c52890_g1	http://www.genome.jp/kegg-bin/show_pathway?ko04142/K02155%09red/K01366%09red
	alpha-Linolenic acid metabolism	KEGG PATHWAY	ko00592	1	104	0.714984	0.892381	c61602_g2	http://www.genome.jp/kegg-bin/show_pathway?ko00592/K00232%09red
	Cysteine and methionine metabolism	KEGG PATHWAY	ko00270	2	210	0.71863	0.892381	c55081_g1|c45028_g1	http://www.genome.jp/kegg-bin/show_pathway?ko00270/K00789%09red/K00815%09red
	Thyroid hormone signaling pathway	KEGG PATHWAY	ko04919	1	106	0.721727	0.892381	c57684_g1	http://www.genome.jp/kegg-bin/show_pathway?ko04919/K04371%09red
	Toll-like receptor signaling pathway	KEGG PATHWAY	ko04620	1	107	0.725039	0.892381	c57684_g1	http://www.genome.jp/kegg-bin/show_pathway?ko04620/K04371%09red
	Cyanoamino acid metabolism	KEGG PATHWAY	ko00460	1	108	0.728312	0.892381	c56216_g1	http://www.genome.jp/kegg-bin/show_pathway?ko00460/K01188%09red
	Epithelial cell signaling in Helicobacter pylori infection	KEGG PATHWAY	ko05120	1	109	0.731545	0.892381	c30013_g1	http://www.genome.jp/kegg-bin/show_pathway?ko05120/K02155%09red
	HTLV-I infection	KEGG PATHWAY	ko05166	2	219	0.739696	0.894532	c37463_g1|c44556_g1	http://www.genome.jp/kegg-bin/show_pathway?ko05166/K08057%09red/K05863%09red
	Spliceosome	KEGG PATHWAY	ko03040	5	517	0.74371	0.894532	c56993_g2|c59874_g4|c42420_g1|c34030_g2|c34030_g1	http://www.genome.jp/kegg-bin/show_pathway?ko03040/K12818%09red/K03283%09red
	Hippo signaling pathway	KEGG PATHWAY	ko04390	1	115	0.750156	0.89575	c33448_g1	http://www.genome.jp/kegg-bin/show_pathway?ko04390/K06630%09red
	Oocyte meiosis	KEGG PATHWAY	ko04114	2	226	0.755138	0.89575	c33448_g1|c57684_g1	http://www.genome.jp/kegg-bin/show_pathway?ko04114/K04371%09red/K06630%09red
	Adrenergic signaling in cardiomyocytes	KEGG PATHWAY	ko04261	1	126	0.780996	0.915191	c57684_g1	http://www.genome.jp/kegg-bin/show_pathway?ko04261/K04371%09red
	Porphyrin and chlorophyll metabolism	KEGG PATHWAY	ko00860	1	127	0.783604	0.915191	c63916_g1	http://www.genome.jp/kegg-bin/show_pathway?ko00860/K03403%09red
	Peroxisome	KEGG PATHWAY	ko04146	2	242	0.78749	0.915191	c43468_g1|c61602_g2	http://www.genome.jp/kegg-bin/show_pathway?ko04146/K04565%09red/K00232%09red
	Ras signaling pathway	KEGG PATHWAY	ko04014	1	140	0.814816	0.940593	c57684_g1	http://www.genome.jp/kegg-bin/show_pathway?ko04014/K04371%09red
	Fatty acid degradation	KEGG PATHWAY	ko00071	1	149	0.833752	0.956035	c61602_g2	http://www.genome.jp/kegg-bin/show_pathway?ko00071/K00232%09red
	Plant-pathogen interaction	KEGG PATHWAY	ko04626	4	500	0.850511	0.961765	c36838_g1|c51221_g2|c43151_g1|c45327_g1	http://www.genome.jp/kegg-bin/show_pathway?ko04626/K09487%09red/K04079%09red/K13412%09red/K13448%09red
	Tuberculosis	KEGG PATHWAY	ko05152	2	284	0.855136	0.961765	c30013_g1|c57684_g1	http://www.genome.jp/kegg-bin/show_pathway?ko05152/K04371%09red/K02155%09red
	mRNA surveillance pathway	KEGG PATHWAY	ko03015	2	285	0.856478	0.961765	c47311_g1|c42369_g1	http://www.genome.jp/kegg-bin/show_pathway?ko03015/K14411%09red/K13126%09red
	Pentose phosphate pathway	KEGG PATHWAY	ko00030	1	164	0.861115	0.961765	c59677_g1	http://www.genome.jp/kegg-bin/show_pathway?ko00030/K00850%09red
	Fructose and mannose metabolism	KEGG PATHWAY	ko00051	1	173	0.875325	0.964512	c59677_g1	http://www.genome.jp/kegg-bin/show_pathway?ko00051/K00850%09red
	Cell cycle - yeast	KEGG PATHWAY	ko04111	1	175	0.878281	0.964512	c63682_g3	http://www.genome.jp/kegg-bin/show_pathway?ko04111/K06678%09red
	Synaptic vesicle cycle	KEGG PATHWAY	ko04721	1	177	0.881166	0.964512	c30013_g1	http://www.genome.jp/kegg-bin/show_pathway?ko04721/K02155%09red
	Starch and sucrose metabolism	KEGG PATHWAY	ko00500	3	437	0.895615	0.964512	c64142_g3|c56216_g1|c60692_g1	http://www.genome.jp/kegg-bin/show_pathway?ko00500/K01188%09red/K01187%09red/K01177%09red
	Glycine, serine and threonine metabolism	KEGG PATHWAY	ko00260	1	192	0.900739	0.964512	c48921_g1	http://www.genome.jp/kegg-bin/show_pathway?ko00260/K15919%09red
	Glyoxylate and dicarboxylate metabolism	KEGG PATHWAY	ko00630	1	195	0.904249	0.964512	c48921_g1	http://www.genome.jp/kegg-bin/show_pathway?ko00630/K15919%09red
	Biosynthesis of amino acids	KEGG PATHWAY	ko01230	5	678	0.90961	0.964512	c55081_g1|c54867_g3|c35379_g1|c45028_g1|c59677_g1	http://www.genome.jp/kegg-bin/show_pathway?ko01230/K00789%09red/K00500%09red/K00850%09red/K00815%09red/K05359%09red
	Methane metabolism	KEGG PATHWAY	ko00680	1	201	0.910903	0.964512	c59677_g1	http://www.genome.jp/kegg-bin/show_pathway?ko00680/K00850%09red
	Phenylpropanoid biosynthesis	KEGG PATHWAY	ko00940	2	339	0.914044	0.964512	c56216_g1|c56955_g2	http://www.genome.jp/kegg-bin/show_pathway?ko00940/K01188%09red/K00430%09red
	Fatty acid metabolism	KEGG PATHWAY	ko01212	1	217	0.926475	0.96578	c61602_g2	http://www.genome.jp/kegg-bin/show_pathway?ko01212/K00232%09red
	Glycerophospholipid metabolism	KEGG PATHWAY	ko00564	1	217	0.926475	0.96578	c42783_g1	http://www.genome.jp/kegg-bin/show_pathway?ko00564/K01049%09red
	Cell cycle	KEGG PATHWAY	ko04110	1	243	0.9462	0.9804	c33448_g1	http://www.genome.jp/kegg-bin/show_pathway?ko04110/K06630%09red
	Ubiquitin mediated proteolysis	KEGG PATHWAY	ko04120	1	280	0.96552	0.989348	c67515_g1	http://www.genome.jp/kegg-bin/show_pathway?ko04120/K06689%09red
	RNA degradation	KEGG PATHWAY	ko03018	1	282	0.96634	0.989348	c47311_g1	http://www.genome.jp/kegg-bin/show_pathway?ko03018/K13126%09red
	Amino sugar and nucleotide sugar metabolism	KEGG PATHWAY	ko00520	1	335	0.982218	0.998342	c48666_g1	http://www.genome.jp/kegg-bin/show_pathway?ko00520/K01183%09red
	Glycolysis / Gluconeogenesis	KEGG PATHWAY	ko00010	1	400	0.99188	0.998342	c59677_g1	http://www.genome.jp/kegg-bin/show_pathway?ko00010/K00850%09red
	Purine metabolism	KEGG PATHWAY	ko00230	1	407	0.992538	0.998342	c49608_g1	http://www.genome.jp/kegg-bin/show_pathway?ko00230/K13811%09red
	Carbon metabolism	KEGG PATHWAY	ko01200	1	789	0.999928	0.999928	c59677_g1	http://www.genome.jp/kegg-bin/show_pathway?ko01200/K00850%09red

## Sheet: A-EV down
	#Term	Database	ID	Input number	Background number	P-Value	Corrected P-Value	Input	Hyperlink
1	alpha-Linolenic acid metabolism	KEGG PATHWAY	ko00592	2	104	0.0148303	0.320352	c53068_g1|c59344_g4	http://www.genome.jp/kegg-bin/show_pathway?ko00592/K05894%09red/K10526%09red
2	Drug metabolism - cytochrome P450	KEGG PATHWAY	ko00982	2	135	0.0239866	0.320352	c58440_g2|c38998_g1	http://www.genome.jp/kegg-bin/show_pathway?ko00982/K00799%09red/K00485%09red
3	Nicotine addiction	KEGG PATHWAY	ko05033	1	18	0.0326324	0.320352	c49427_g1	http://www.genome.jp/kegg-bin/show_pathway?ko05033/K15015%09red
4	Morphine addiction	KEGG PATHWAY	ko05032	1	23	0.0410443	0.320352	c49427_g1	http://www.genome.jp/kegg-bin/show_pathway?ko05032/K15015%09red
5	Brassinosteroid biosynthesis	KEGG PATHWAY	ko00905	1	27	0.0477219	0.320352	c55414_g1	http://www.genome.jp/kegg-bin/show_pathway?ko00905/K12640%09red
6	Plant-pathogen interaction	KEGG PATHWAY	ko04626	3	500	0.0577526	0.320352	c43262_g1|c64693_g2|c54359_g2	http://www.genome.jp/kegg-bin/show_pathway?ko04626/K13447%09red/K13457%09red
7	Retrograde endocannabinoid signaling	KEGG PATHWAY	ko04723	1	39	0.0674813	0.320352	c49427_g1	http://www.genome.jp/kegg-bin/show_pathway?ko04723/K15015%09red
8	Glycosaminoglycan degradation	KEGG PATHWAY	ko00531	1	41	0.0707351	0.320352	c57274_g2	http://www.genome.jp/kegg-bin/show_pathway?ko00531/K01205%09red
9	Glutathione metabolism	KEGG PATHWAY	ko00480	2	253	0.0732388	0.320352	c38998_g1|c51942_g1	http://www.genome.jp/kegg-bin/show_pathway?ko00480/K00036%09red/K00799%09red
10	Phenylalanine metabolism	KEGG PATHWAY	ko00360	2	268	0.0807951	0.320352	c40152_g1|c51994_g1	http://www.genome.jp/kegg-bin/show_pathway?ko00360/K00430%09red/K00276%09red
11	Cell cycle - Caulobacter	KEGG PATHWAY	ko04112	1	51	0.0868372	0.320352	c59105_g1	http://www.genome.jp/kegg-bin/show_pathway?ko04112/K03531%09red
12	Diterpenoid biosynthesis	KEGG PATHWAY	ko00904	1	55	0.0932008	0.320352	c53039_g1	http://www.genome.jp/kegg-bin/show_pathway?ko00904/K04120%09red
13	Parkinson's disease	KEGG PATHWAY	ko05012	2	306	0.100935	0.320352	c62169_g2|c56561_g1	http://www.genome.jp/kegg-bin/show_pathway?ko05012/K03935%09red/K03881%09red
14	p53 signaling pathway	KEGG PATHWAY	ko04115	1	61	0.102665	0.320352	c51223_g1	http://www.genome.jp/kegg-bin/show_pathway?ko04115/K05868%09red
15	Cutin, suberine and wax biosynthesis	KEGG PATHWAY	ko00073	1	63	0.105797	0.320352	c60400_g3	http://www.genome.jp/kegg-bin/show_pathway?ko00073/K15404%09red
16	Isoquinoline alkaloid biosynthesis	KEGG PATHWAY	ko00950	1	64	0.10736	0.320352	c51994_g1	http://www.genome.jp/kegg-bin/show_pathway?ko00950/K00276%09red
17	Tropane, piperidine and pyridine alkaloid biosynthesis	KEGG PATHWAY	ko00960	1	65	0.10892	0.320352	c51994_g1	http://www.genome.jp/kegg-bin/show_pathway?ko00960/K00276%09red
18	Type II diabetes mellitus	KEGG PATHWAY	ko04930	1	76	0.125901	0.327995	c56976_g2	http://www.genome.jp/kegg-bin/show_pathway?ko04930/K00873%09red
19	GABAergic synapse	KEGG PATHWAY	ko04727	1	80	0.131996	0.327995	c49427_g1	http://www.genome.jp/kegg-bin/show_pathway?ko04727/K15015%09red
20	Steroid biosynthesis	KEGG PATHWAY	ko00100	1	92	0.150033	0.327995	c50928_g1	http://www.genome.jp/kegg-bin/show_pathway?ko00100/K14423%09red
	Glycolysis / Gluconeogenesis	KEGG PATHWAY	ko00010	2	400	0.155526	0.327995	c65576_g1|c56976_g2	http://www.genome.jp/kegg-bin/show_pathway?ko00010/K00873%09red/K01803%09red
	Purine metabolism	KEGG PATHWAY	ko00230	2	407	0.159798	0.327995	c58442_g2|c56976_g2	http://www.genome.jp/kegg-bin/show_pathway?ko00230/K14641%09red/K00873%09red
	Carbon metabolism	KEGG PATHWAY	ko01200	3	789	0.160224	0.327995	c65576_g1|c56976_g2|c51942_g1	http://www.genome.jp/kegg-bin/show_pathway?ko01200/K00036%09red/K00873%09red/K01803%09red
	Progesterone-mediated oocyte maturation	KEGG PATHWAY	ko04914	1	106	0.170611	0.327995	c51223_g1	http://www.genome.jp/kegg-bin/show_pathway?ko04914/K05868%09red
	Ascorbate and aldarate metabolism	KEGG PATHWAY	ko00053	1	108	0.17351	0.327995	c54403_g1	http://www.genome.jp/kegg-bin/show_pathway?ko00053/K00423%09red
	Oxidative phosphorylation	KEGG PATHWAY	ko00190	2	440	0.180213	0.327995	c62169_g2|c56561_g1	http://www.genome.jp/kegg-bin/show_pathway?ko00190/K03935%09red/K03881%09red
	Chemical carcinogenesis	KEGG PATHWAY	ko05204	1	120	0.190698	0.327995	c38998_g1	http://www.genome.jp/kegg-bin/show_pathway?ko05204/K00799%09red
	Tyrosine metabolism	KEGG PATHWAY	ko00350	1	123	0.194939	0.327995	c51994_g1	http://www.genome.jp/kegg-bin/show_pathway?ko00350/K00276%09red
	Metabolism of xenobiotics by cytochrome P450	KEGG PATHWAY	ko00980	1	124	0.196348	0.327995	c38998_g1	http://www.genome.jp/kegg-bin/show_pathway?ko00980/K00799%09red
	beta-Alanine metabolism	KEGG PATHWAY	ko00410	1	125	0.197755	0.327995	c51994_g1	http://www.genome.jp/kegg-bin/show_pathway?ko00410/K00276%09red
	Inositol phosphate metabolism	KEGG PATHWAY	ko00562	1	129	0.203357	0.327995	c65576_g1	http://www.genome.jp/kegg-bin/show_pathway?ko00562/K01803%09red
	Pentose phosphate pathway	KEGG PATHWAY	ko00030	1	164	0.250762	0.37174	c51942_g1	http://www.genome.jp/kegg-bin/show_pathway?ko00030/K00036%09red
	Fructose and mannose metabolism	KEGG PATHWAY	ko00051	1	173	0.262496	0.37174	c65576_g1	http://www.genome.jp/kegg-bin/show_pathway?ko00051/K01803%09red
	Cell cycle - yeast	KEGG PATHWAY	ko04111	1	175	0.265079	0.37174	c62851_g1	http://www.genome.jp/kegg-bin/show_pathway?ko04111/K06676%09red
	FoxO signaling pathway	KEGG PATHWAY	ko04068	1	175	0.265079	0.37174	c51223_g1	http://www.genome.jp/kegg-bin/show_pathway?ko04068/K05868%09red
	Synaptic vesicle cycle	KEGG PATHWAY	ko04721	1	177	0.267653	0.37174	c49427_g1	http://www.genome.jp/kegg-bin/show_pathway?ko04721/K15015%09red
	Glycine, serine and threonine metabolism	KEGG PATHWAY	ko00260	1	192	0.286677	0.387402	c51994_g1	http://www.genome.jp/kegg-bin/show_pathway?ko00260/K00276%09red
	Lysosome	KEGG PATHWAY	ko04142	1	202	0.299089	0.393538	c57274_g2	http://www.genome.jp/kegg-bin/show_pathway?ko04142/K01205%09red
	Cysteine and methionine metabolism	KEGG PATHWAY	ko00270	1	210	0.308865	0.395981	c53254_g7	http://www.genome.jp/kegg-bin/show_pathway?ko00270/K05933%09red
	Glycerophospholipid metabolism	KEGG PATHWAY	ko00564	1	217	0.317309	0.396637	c61261_g2	http://www.genome.jp/kegg-bin/show_pathway?ko00564/K05929%09red
	Biosynthesis of amino acids	KEGG PATHWAY	ko01230	2	678	0.333011	0.406111	c65576_g1|c56976_g2	http://www.genome.jp/kegg-bin/show_pathway?ko01230/K00873%09red/K01803%09red
	Cell cycle	KEGG PATHWAY	ko04110	1	243	0.347793	0.414039	c51223_g1	http://www.genome.jp/kegg-bin/show_pathway?ko04110/K05868%09red
	Non-alcoholic fatty liver disease (NAFLD)	KEGG PATHWAY	ko04932	1	254	0.360283	0.418934	c62169_g2	http://www.genome.jp/kegg-bin/show_pathway?ko04932/K03935%09red
	Carbon fixation in photosynthetic organisms	KEGG PATHWAY	ko00710	1	264	0.371433	0.422083	c65576_g1	http://www.genome.jp/kegg-bin/show_pathway?ko00710/K01803%09red
	Pyruvate metabolism	KEGG PATHWAY	ko00620	1	274	0.382392	0.42488	c56976_g2	http://www.genome.jp/kegg-bin/show_pathway?ko00620/K00873%09red
	Pyrimidine metabolism	KEGG PATHWAY	ko00240	1	294	0.403749	0.437288	c58442_g2	http://www.genome.jp/kegg-bin/show_pathway?ko00240/K14641%09red
	Viral carcinogenesis	KEGG PATHWAY	ko05203	1	301	0.411051	0.437288	c56976_g2	http://www.genome.jp/kegg-bin/show_pathway?ko05203/K00873%09red
	Alzheimer's disease	KEGG PATHWAY	ko05010	1	333	0.443325	0.458346	c62169_g2	http://www.genome.jp/kegg-bin/show_pathway?ko05010/K03935%09red
	Phenylpropanoid biosynthesis	KEGG PATHWAY	ko00940	1	339	0.44918	0.458346	c40152_g1	http://www.genome.jp/kegg-bin/show_pathway?ko00940/K00430%09red
	Huntington's disease	KEGG PATHWAY	ko05016	1	416	0.519145	0.519145	c62169_g2	http://www.genome.jp/kegg-bin/show_pathway?ko05016/K03935%09red

## Sheet: H-EV all
	#Term	Database	ID	Input number	Background number	P-Value	Corrected P-Value	Input	Hyperlink
1	Homologous recombination	KEGG PATHWAY	ko03440	3	117	0.00173257	0.0760355	c47854_g4|c47854_g2|c42819_g1	http://www.genome.jp/kegg-bin/show_pathway?ko03440/K04482%09red/K10875%09red
2	Mineral absorption	KEGG PATHWAY	ko04978	2	45	0.0038876	0.0760355	c58236_g4|c52165_g1	http://www.genome.jp/kegg-bin/show_pathway?ko04978/K14686%09red/K00522%09red
3	Pancreatic cancer	KEGG PATHWAY	ko05212	2	49	0.00456213	0.0760355	c47854_g4|c47854_g2	http://www.genome.jp/kegg-bin/show_pathway?ko05212/K04482%09red
4	Isoquinoline alkaloid biosynthesis	KEGG PATHWAY	ko00950	2	64	0.00753095	0.0775287	c60542_g2|c52249_g1	http://www.genome.jp/kegg-bin/show_pathway?ko00950/K00276%09red
5	Tropane, piperidine and pyridine alkaloid biosynthesis	KEGG PATHWAY	ko00960	2	65	0.00775287	0.0775287	c60542_g2|c52249_g1	http://www.genome.jp/kegg-bin/show_pathway?ko00960/K00276%09red
6	Nitrogen metabolism	KEGG PATHWAY	ko00910	2	86	0.0130722	0.0925888	c62581_g1|c30964_g1	http://www.genome.jp/kegg-bin/show_pathway?ko00910/K00366%09red/K10534%09red
7	Flavonoid biosynthesis	KEGG PATHWAY	ko00941	2	91	0.0145173	0.0925888	c60792_g2|c48823_g1	http://www.genome.jp/kegg-bin/show_pathway?ko00941/K13065%09red/K08695%09red
8	Steroid biosynthesis	KEGG PATHWAY	ko00100	2	92	0.0148142	0.0925888	c63696_g1|c54145_g1	http://www.genome.jp/kegg-bin/show_pathway?ko00100/K07748%09red/K00559%09red
9	alpha-Linolenic acid metabolism	KEGG PATHWAY	ko00592	2	104	0.0185786	0.103215	c59344_g4|c53068_g1	http://www.genome.jp/kegg-bin/show_pathway?ko00592/K10526%09red/K05894%09red
10	Fanconi anemia pathway	KEGG PATHWAY	ko03460	2	120	0.0241519	0.108405	c47854_g4|c47854_g2	http://www.genome.jp/kegg-bin/show_pathway?ko03460/K04482%09red
11	Tyrosine metabolism	KEGG PATHWAY	ko00350	2	123	0.0252642	0.108405	c60542_g2|c52249_g1	http://www.genome.jp/kegg-bin/show_pathway?ko00350/K00276%09red
12	beta-Alanine metabolism	KEGG PATHWAY	ko00410	2	125	0.0260172	0.108405	c60542_g2|c52249_g1	http://www.genome.jp/kegg-bin/show_pathway?ko00410/K00276%09red
13	Brassinosteroid biosynthesis	KEGG PATHWAY	ko00905	1	27	0.0536108	0.186676	c40741_g2	http://www.genome.jp/kegg-bin/show_pathway?ko00905/K12639%09red
14	Pathways in cancer	KEGG PATHWAY	ko05200	2	191	0.0554941	0.186676	c47854_g4|c47854_g2	http://www.genome.jp/kegg-bin/show_pathway?ko05200/K04482%09red
15	Glycine, serine and threonine metabolism	KEGG PATHWAY	ko00260	2	192	0.0560027	0.186676	c60542_g2|c52249_g1	http://www.genome.jp/kegg-bin/show_pathway?ko00260/K00276%09red
16	Thiamine metabolism	KEGG PATHWAY	ko00730	1	32	0.0628813	0.196504	c62979_g3	http://www.genome.jp/kegg-bin/show_pathway?ko00730/K01662%09red
17	Spliceosome	KEGG PATHWAY	ko03040	3	517	0.0828545	0.24369	c65302_g2|c34030_g2|c34030_g1	http://www.genome.jp/kegg-bin/show_pathway?ko03040/K12856%09red/K12818%09red
18	Phenylalanine metabolism	KEGG PATHWAY	ko00360	2	268	0.0989261	0.274795	c60542_g2|c52249_g1	http://www.genome.jp/kegg-bin/show_pathway?ko00360/K00276%09red
19	Stilbenoid, diarylheptanoid and gingerol biosynthesis	KEGG PATHWAY	ko00945	1	58	0.109664	0.287279	c48823_g1	http://www.genome.jp/kegg-bin/show_pathway?ko00945/K13065%09red
20	p53 signaling pathway	KEGG PATHWAY	ko04115	1	61	0.114911	0.287279	c51223_g1	http://www.genome.jp/kegg-bin/show_pathway?ko04115/K05868%09red
	Ether lipid metabolism	KEGG PATHWAY	ko00565	1	68	0.127037	0.30247	c49047_g2	http://www.genome.jp/kegg-bin/show_pathway?ko00565/K01114%09red
	Base excision repair	KEGG PATHWAY	ko03410	1	74	0.137301	0.312047	c58634_g1	http://www.genome.jp/kegg-bin/show_pathway?ko03410/K02325%09red
	Plant hormone signal transduction	KEGG PATHWAY	ko04075	2	379	0.172348	0.371637	c52945_g1|c45839_g1	http://www.genome.jp/kegg-bin/show_pathway?ko04075/K14491%09red/K13449%09red
	Thyroid hormone signaling pathway	KEGG PATHWAY	ko04919	1	106	0.190061	0.371637	c49047_g2	http://www.genome.jp/kegg-bin/show_pathway?ko04919/K01114%09red
	Progesterone-mediated oocyte maturation	KEGG PATHWAY	ko04914	1	106	0.190061	0.371637	c51223_g1	http://www.genome.jp/kegg-bin/show_pathway?ko04914/K05868%09red
	Ascorbate and aldarate metabolism	KEGG PATHWAY	ko00053	1	108	0.193251	0.371637	c59861_g1	http://www.genome.jp/kegg-bin/show_pathway?ko00053/K08232%09red
	Circadian rhythm - plant	KEGG PATHWAY	ko04712	1	113	0.201171	0.37254	c63952_g2	http://www.genome.jp/kegg-bin/show_pathway?ko04712/K12133%09red
	Terpenoid backbone biosynthesis	KEGG PATHWAY	ko00900	1	123	0.216783	0.376675	c62979_g3	http://www.genome.jp/kegg-bin/show_pathway?ko00900/K01662%09red
	DNA replication	KEGG PATHWAY	ko03030	1	127	0.222943	0.376675	c58634_g1	http://www.genome.jp/kegg-bin/show_pathway?ko03030/K02325%09red
	Inositol phosphate metabolism	KEGG PATHWAY	ko00562	1	129	0.226005	0.376675	c49047_g2	http://www.genome.jp/kegg-bin/show_pathway?ko00562/K01114%09red
	Nucleotide excision repair	KEGG PATHWAY	ko03420	1	139	0.241138	0.388932	c58634_g1	http://www.genome.jp/kegg-bin/show_pathway?ko03420/K02325%09red
	Ribosome	KEGG PATHWAY	ko03010	3	909	0.266523	0.407277	c42987_g1|c41522_g1|c50790_g2	http://www.genome.jp/kegg-bin/show_pathway?ko03010/K02985%09red/K02942%09red/K02925%09red
	Pentose phosphate pathway	KEGG PATHWAY	ko00030	1	164	0.277706	0.407277	c59677_g1	http://www.genome.jp/kegg-bin/show_pathway?ko00030/K00850%09red
	Galactose metabolism	KEGG PATHWAY	ko00052	1	169	0.284808	0.407277	c59677_g1	http://www.genome.jp/kegg-bin/show_pathway?ko00052/K00850%09red
	Fructose and mannose metabolism	KEGG PATHWAY	ko00051	1	173	0.29044	0.407277	c59677_g1	http://www.genome.jp/kegg-bin/show_pathway?ko00051/K00850%09red
	FoxO signaling pathway	KEGG PATHWAY	ko04068	1	175	0.29324	0.407277	c51223_g1	http://www.genome.jp/kegg-bin/show_pathway?ko04068/K05868%09red
	Methane metabolism	KEGG PATHWAY	ko00680	1	201	0.328659	0.440187	c59677_g1	http://www.genome.jp/kegg-bin/show_pathway?ko00680/K00850%09red
	Cysteine and methionine metabolism	KEGG PATHWAY	ko00270	1	210	0.340508	0.440187	c53254_g2	http://www.genome.jp/kegg-bin/show_pathway?ko00270/K05933%09red
	Glycerophospholipid metabolism	KEGG PATHWAY	ko00564	1	217	0.34958	0.440187	c49047_g2	http://www.genome.jp/kegg-bin/show_pathway?ko00564/K01114%09red
	HTLV-I infection	KEGG PATHWAY	ko05166	1	219	0.35215	0.440187	c58634_g1	http://www.genome.jp/kegg-bin/show_pathway?ko05166/K02325%09red
	Cell cycle	KEGG PATHWAY	ko04110	1	243	0.382213	0.456471	c51223_g1	http://www.genome.jp/kegg-bin/show_pathway?ko04110/K05868%09red
	AMPK signaling pathway	KEGG PATHWAY	ko04152	1	244	0.383436	0.456471	c59677_g1	http://www.genome.jp/kegg-bin/show_pathway?ko04152/K00850%09red
	RNA degradation	KEGG PATHWAY	ko03018	1	282	0.428159	0.49786	c58750_g3	http://www.genome.jp/kegg-bin/show_pathway?ko03018/K14442%09red
	Pyrimidine metabolism	KEGG PATHWAY	ko00240	1	294	0.441606	0.501825	c58634_g1	http://www.genome.jp/kegg-bin/show_pathway?ko00240/K02325%09red
	Phenylpropanoid biosynthesis	KEGG PATHWAY	ko00940	1	339	0.489313	0.543681	c48823_g1	http://www.genome.jp/kegg-bin/show_pathway?ko00940/K13065%09red
	Glycolysis / Gluconeogenesis	KEGG PATHWAY	ko00010	1	400	0.547623	0.589233	c59677_g1	http://www.genome.jp/kegg-bin/show_pathway?ko00010/K00850%09red
	Purine metabolism	KEGG PATHWAY	ko00230	1	407	0.553879	0.589233	c58634_g1	http://www.genome.jp/kegg-bin/show_pathway?ko00230/K02325%09red
	Plant-pathogen interaction	KEGG PATHWAY	ko04626	1	500	0.629329	0.655552	c45839_g1	http://www.genome.jp/kegg-bin/show_pathway?ko04626/K13449%09red
	Biosynthesis of amino acids	KEGG PATHWAY	ko01230	1	678	0.740348	0.755457	c59677_g1	http://www.genome.jp/kegg-bin/show_pathway?ko01230/K00850%09red
	Carbon metabolism	KEGG PATHWAY	ko01200	1	789	0.792225	0.792225	c59677_g1	http://www.genome.jp/kegg-bin/show_pathway?ko01200/K00850%09red

## Sheet: H-EV up
	#Term	Database	ID	Input number	Background number	P-Value	Corrected P-Value	Input	Hyperlink
1	Homologous recombination	KEGG PATHWAY	ko03440	3	117	0.000663535	0.0238873	c47854_g4|c47854_g2|c42819_g1	http://www.genome.jp/kegg-bin/show_pathway?ko03440/K04482%09red/K10875%09red
2	Pancreatic cancer	KEGG PATHWAY	ko05212	2	49	0.00238581	0.036703	c47854_g4|c47854_g2	http://www.genome.jp/kegg-bin/show_pathway?ko05212/K04482%09red
3	Isoquinoline alkaloid biosynthesis	KEGG PATHWAY	ko00950	2	64	0.00395993	0.036703	c60542_g2|c52249_g1	http://www.genome.jp/kegg-bin/show_pathway?ko00950/K00276%09red
4	Tropane, piperidine and pyridine alkaloid biosynthesis	KEGG PATHWAY	ko00960	2	65	0.00407811	0.036703	c60542_g2|c52249_g1	http://www.genome.jp/kegg-bin/show_pathway?ko00960/K00276%09red
5	Nitrogen metabolism	KEGG PATHWAY	ko00910	2	86	0.00692858	0.0462504	c62581_g1|c30964_g1	http://www.genome.jp/kegg-bin/show_pathway?ko00910/K00366%09red/K10534%09red
6	Flavonoid biosynthesis	KEGG PATHWAY	ko00941	2	91	0.0077084	0.0462504	c60792_g2|c48823_g1	http://www.genome.jp/kegg-bin/show_pathway?ko00941/K13065%09red/K08695%09red
7	Fanconi anemia pathway	KEGG PATHWAY	ko03460	2	120	0.0129584	0.0559368	c47854_g4|c47854_g2	http://www.genome.jp/kegg-bin/show_pathway?ko03460/K04482%09red
8	Tyrosine metabolism	KEGG PATHWAY	ko00350	2	123	0.0135697	0.0559368	c60542_g2|c52249_g1	http://www.genome.jp/kegg-bin/show_pathway?ko00350/K00276%09red
9	beta-Alanine metabolism	KEGG PATHWAY	ko00410	2	125	0.0139842	0.0559368	c60542_g2|c52249_g1	http://www.genome.jp/kegg-bin/show_pathway?ko00410/K00276%09red
10	Pathways in cancer	KEGG PATHWAY	ko05200	2	191	0.0305327	0.100876	c47854_g4|c47854_g2	http://www.genome.jp/kegg-bin/show_pathway?ko05200/K04482%09red
11	Glycine, serine and threonine metabolism	KEGG PATHWAY	ko00260	2	192	0.0308233	0.100876	c60542_g2|c52249_g1	http://www.genome.jp/kegg-bin/show_pathway?ko00260/K00276%09red
12	Spliceosome	KEGG PATHWAY	ko03040	3	517	0.0371623	0.107494	c65302_g2|c34030_g2|c34030_g1	http://www.genome.jp/kegg-bin/show_pathway?ko03040/K12856%09red/K12818%09red
13	Brassinosteroid biosynthesis	KEGG PATHWAY	ko00905	1	27	0.0388173	0.107494	c40741_g2	http://www.genome.jp/kegg-bin/show_pathway?ko00905/K12639%09red
14	Thiamine metabolism	KEGG PATHWAY	ko00730	1	32	0.0455918	0.117236	c62979_g3	http://www.genome.jp/kegg-bin/show_pathway?ko00730/K01662%09red
15	Phenylalanine metabolism	KEGG PATHWAY	ko00360	2	268	0.0559009	0.134162	c60542_g2|c52249_g1	http://www.genome.jp/kegg-bin/show_pathway?ko00360/K00276%09red
16	Mineral absorption	KEGG PATHWAY	ko04978	1	45	0.0629871	0.141721	c58236_g4	http://www.genome.jp/kegg-bin/show_pathway?ko04978/K14686%09red
17	Stilbenoid, diarylheptanoid and gingerol biosynthesis	KEGG PATHWAY	ko00945	1	58	0.0800715	0.169563	c48823_g1	http://www.genome.jp/kegg-bin/show_pathway?ko00945/K13065%09red
18	Ether lipid metabolism	KEGG PATHWAY	ko00565	1	68	0.0930052	0.18601	c49047_g2	http://www.genome.jp/kegg-bin/show_pathway?ko00565/K01114%09red
19	Thyroid hormone signaling pathway	KEGG PATHWAY	ko04919	1	106	0.140547	0.255488	c49047_g2	http://www.genome.jp/kegg-bin/show_pathway?ko04919/K01114%09red
20	Ascorbate and aldarate metabolism	KEGG PATHWAY	ko00053	1	108	0.142981	0.255488	c59861_g1	http://www.genome.jp/kegg-bin/show_pathway?ko00053/K08232%09red
	Circadian rhythm - plant	KEGG PATHWAY	ko04712	1	113	0.149034	0.255488	c63952_g2	http://www.genome.jp/kegg-bin/show_pathway?ko04712/K12133%09red
	Terpenoid backbone biosynthesis	KEGG PATHWAY	ko00900	1	123	0.161017	0.263154	c62979_g3	http://www.genome.jp/kegg-bin/show_pathway?ko00900/K01662%09red
	Inositol phosphate metabolism	KEGG PATHWAY	ko00562	1	129	0.168126	0.263154	c49047_g2	http://www.genome.jp/kegg-bin/show_pathway?ko00562/K01114%09red
	Pentose phosphate pathway	KEGG PATHWAY	ko00030	1	164	0.208438	0.302525	c59677_g1	http://www.genome.jp/kegg-bin/show_pathway?ko00030/K00850%09red
	Galactose metabolism	KEGG PATHWAY	ko00052	1	169	0.214038	0.302525	c59677_g1	http://www.genome.jp/kegg-bin/show_pathway?ko00052/K00850%09red
	Fructose and mannose metabolism	KEGG PATHWAY	ko00051	1	173	0.21849	0.302525	c59677_g1	http://www.genome.jp/kegg-bin/show_pathway?ko00051/K00850%09red
	Methane metabolism	KEGG PATHWAY	ko00680	1	201	0.248971	0.330035	c59677_g1	http://www.genome.jp/kegg-bin/show_pathway?ko00680/K00850%09red
	Cysteine and methionine metabolism	KEGG PATHWAY	ko00270	1	210	0.258518	0.330035	c53254_g2	http://www.genome.jp/kegg-bin/show_pathway?ko00270/K05933%09red
	Glycerophospholipid metabolism	KEGG PATHWAY	ko00564	1	217	0.265861	0.330035	c49047_g2	http://www.genome.jp/kegg-bin/show_pathway?ko00564/K01114%09red
	AMPK signaling pathway	KEGG PATHWAY	ko04152	1	244	0.293524	0.352229	c59677_g1	http://www.genome.jp/kegg-bin/show_pathway?ko04152/K00850%09red
	Phenylpropanoid biosynthesis	KEGG PATHWAY	ko00940	1	339	0.38297	0.444739	c48823_g1	http://www.genome.jp/kegg-bin/show_pathway?ko00940/K13065%09red
	Plant hormone signal transduction	KEGG PATHWAY	ko04075	1	379	0.417219	0.469371	c52945_g1	http://www.genome.jp/kegg-bin/show_pathway?ko04075/K14491%09red
	Glycolysis / Gluconeogenesis	KEGG PATHWAY	ko00010	1	400	0.434446	0.473941	c59677_g1	http://www.genome.jp/kegg-bin/show_pathway?ko00010/K00850%09red
	Biosynthesis of amino acids	KEGG PATHWAY	ko01230	1	678	0.62048	0.656979	c59677_g1	http://www.genome.jp/kegg-bin/show_pathway?ko01230/K00850%09red
	Carbon metabolism	KEGG PATHWAY	ko01200	1	789	0.676643	0.695975	c59677_g1	http://www.genome.jp/kegg-bin/show_pathway?ko01200/K00850%09red
	Ribosome	KEGG PATHWAY	ko03010	1	909	0.728203	0.728203	c50790_g2	http://www.genome.jp/kegg-bin/show_pathway?ko03010/K02942%09red

## Sheet: H-EV down
	#Term	Database	ID	Input number	Background number	P-Value	Corrected P-Value	Input	Hyperlink
1	Steroid biosynthesis	KEGG PATHWAY	ko00100	2	92	0.00123776	0.0133416	c63696_g1|c54145_g1	http://www.genome.jp/kegg-bin/show_pathway?ko00100/K07748%09red/K00559%09red
2	alpha-Linolenic acid metabolism	KEGG PATHWAY	ko00592	2	104	0.0015696	0.0133416	c53068_g1|c59344_g4	http://www.genome.jp/kegg-bin/show_pathway?ko00592/K05894%09red/K10526%09red
3	Mineral absorption	KEGG PATHWAY	ko04978	1	45	0.025201	0.138643	c52165_g1	http://www.genome.jp/kegg-bin/show_pathway?ko04978/K00522%09red
4	p53 signaling pathway	KEGG PATHWAY	ko04115	1	61	0.0338243	0.138643	c51223_g1	http://www.genome.jp/kegg-bin/show_pathway?ko04115/K05868%09red
5	Base excision repair	KEGG PATHWAY	ko03410	1	74	0.0407773	0.138643	c58634_g1	http://www.genome.jp/kegg-bin/show_pathway?ko03410/K02325%09red
6	Progesterone-mediated oocyte maturation	KEGG PATHWAY	ko04914	1	106	0.0576904	0.158441	c51223_g1	http://www.genome.jp/kegg-bin/show_pathway?ko04914/K05868%09red
7	DNA replication	KEGG PATHWAY	ko03030	1	127	0.0686352	0.158441	c58634_g1	http://www.genome.jp/kegg-bin/show_pathway?ko03030/K02325%09red
8	Nucleotide excision repair	KEGG PATHWAY	ko03420	1	139	0.0748351	0.158441	c58634_g1	http://www.genome.jp/kegg-bin/show_pathway?ko03420/K02325%09red
9	Ribosome	KEGG PATHWAY	ko03010	2	909	0.0897171	0.158441	c42987_g1|c41522_g1	http://www.genome.jp/kegg-bin/show_pathway?ko03010/K02985%09red/K02925%09red
10	FoxO signaling pathway	KEGG PATHWAY	ko04068	1	175	0.0932003	0.158441	c51223_g1	http://www.genome.jp/kegg-bin/show_pathway?ko04068/K05868%09red
11	HTLV-I infection	KEGG PATHWAY	ko05166	1	219	0.115176	0.178	c58634_g1	http://www.genome.jp/kegg-bin/show_pathway?ko05166/K02325%09red
12	Cell cycle	KEGG PATHWAY	ko04110	1	243	0.126949	0.179845	c51223_g1	http://www.genome.jp/kegg-bin/show_pathway?ko04110/K05868%09red
13	RNA degradation	KEGG PATHWAY	ko03018	1	282	0.145763	0.183933	c58750_g3	http://www.genome.jp/kegg-bin/show_pathway?ko03018/K14442%09red
14	Pyrimidine metabolism	KEGG PATHWAY	ko00240	1	294	0.151474	0.183933	c58634_g1	http://www.genome.jp/kegg-bin/show_pathway?ko00240/K02325%09red
15	Plant hormone signal transduction	KEGG PATHWAY	ko04075	1	379	0.190901	0.216222	c45839_g1	http://www.genome.jp/kegg-bin/show_pathway?ko04075/K13449%09red
16	Purine metabolism	KEGG PATHWAY	ko00230	1	407	0.203503	0.216222	c58634_g1	http://www.genome.jp/kegg-bin/show_pathway?ko00230/K02325%09red
17	Plant-pathogen interaction	KEGG PATHWAY	ko04626	1	500	0.244035	0.244035	c45839_g1	http://www.genome.jp/kegg-bin/show_pathway?ko04626/K13449%09red

## Sheet: A-H all
	#Term	Database	ID	Input number	Background number	P-Value	Corrected P-Value	Input	Hyperlink
1	Ribosome	KEGG PATHWAY	ko03010	67	909	1.40362e-26	2.33002e-24	c44036_g1|c21228_g1|c26170_g1|c22198_g1|c47626_g1|c42432_g1|c35510_g1|c27895_g1|c35257_g1|c48133_g1|c39074_g1|c43003_g1|c35123_g1|c33693_g1|c44951_g1|c16498_g1|c39969_g1|c83921_g1|c31570_g1|c45301_g1|c11228_g1|c11988_g1|c34515_g1|c26948_g1|c30492_g1|c39629_g1|c38308_g1|c46158_g2|c45359_g1|c81932_g1|c47334_g2|c43561_g1|c37552_g1|c75887_g1|c35809_g1|c8147_g1|c17256_g1|c27754_g1|c42565_g1|c11356_g1|…	http://www.genome.jp/kegg-bin/show_pathway?ko03010/K02868%09red/K02912%09red/K02901%09red/K02883%09red/K02998%09red/K02903%09red/K02957%09red/K02930%09red/K02955%09red/K02918%09red/K02953%09red/K02872%09red/K02937%09red/K02936%09red/K02938%09red/K02910%09red/K02917%09red/K02880%09red/K02915%09red/K02958%09red/K02993%09red/K02991%09red/K02997%09red/K02978%09red/K02995%09red/K02865%09red/K02975%09r…
2	Cardiac muscle contraction	KEGG PATHWAY	ko04260	7	71	0.00012467	0.0103476	c49556_g1|c53159_g1|c33992_g1|c37269_g1|c37269_g3|c59646_g1|c48503_g1	http://www.genome.jp/kegg-bin/show_pathway?ko04260/K02261%09red/K02256%09red/K02262%09red/K00412%09red
3	Parkinson's disease	KEGG PATHWAY	ko05012	14	306	0.000225838	0.0124964	c49556_g1|c50619_g1|c53159_g1|c11255_g1|c23938_g1|c44556_g1|c33992_g1|c37269_g1|c37269_g3|c44006_g1|c41376_g1|c59646_g1|c42522_g1|c48503_g1	http://www.genome.jp/kegg-bin/show_pathway?ko05012/K02256%09red/K03878%09red/K02132%09red/K03883%09red/K00412%09red/K03881%09red/K05863%09red/K02261%09red/K02262%09red/K02126%09red
4	Oxidative phosphorylation	KEGG PATHWAY	ko00190	16	440	0.000941983	0.0390923	c30013_g1|c12827_g1|c50619_g1|c53159_g1|c11255_g1|c23938_g1|c37269_g3|c33992_g1|c37269_g1|c111357_g1|c44006_g1|c41376_g1|c59646_g1|c42522_g1|c49556_g1|c48503_g1	http://www.genome.jp/kegg-bin/show_pathway?ko00190/K02256%09red/K03878%09red/K02132%09red/K03883%09red/K00412%09red/K03881%09red/K02147%09red/K02261%09red/K02155%09red/K02262%09red/K02126%09red/K02150%09red
5	Alzheimer's disease	KEGG PATHWAY	ko05010	13	333	0.00151174	0.0501898	c49556_g1|c50619_g1|c31321_g1|c11255_g1|c53159_g1|c37269_g3|c33992_g1|c37269_g1|c40589_g1|c40589_g2|c59646_g1|c8144_g1|c48503_g1	http://www.genome.jp/kegg-bin/show_pathway?ko05010/K02256%09red/K00134%09red/K02132%09red/K00412%09red/K05853%09red/K02261%09red/K02262%09red/K02126%09red/K02183%09red
6	Photosynthesis	KEGG PATHWAY	ko00195	7	145	0.00623893	0.17261	c49611_g1|c54009_g2|c56107_g1|c64996_g1|c48794_g1|c62812_g1|c48654_g1	http://www.genome.jp/kegg-bin/show_pathway?ko00195/K02693%09red/K02698%09red/K02701%09red/K08905%09red/K08902%09red/K14332%09red/K08901%09red
7	Legionellosis	KEGG PATHWAY	ko05134	8	206	0.0119515	0.251133	c30287_g1|c42568_g1|c42420_g1|c36926_g1|c48279_g1|c44703_g1|c30750_g1|c27458_g1	http://www.genome.jp/kegg-bin/show_pathway?ko05134/K03231%09red/K03233%09red/K07937%09red/K03283%09red
8	DNA replication	KEGG PATHWAY	ko03030	6	127	0.0121028	0.251133	c4254_g1|c63514_g1|c59191_g2|c62464_g1|c49031_g1|c58180_g1	http://www.genome.jp/kegg-bin/show_pathway?ko03030/K07466%09red/K02324%09red/K02212%09red/K02209%09red
9	Huntington's disease	KEGG PATHWAY	ko05016	12	416	0.0205495	0.379024	c49556_g1|c50619_g1|c11255_g1|c53159_g1|c44556_g1|c33992_g1|c37269_g1|c37269_g3|c59646_g1|c41185_g1|c43468_g1|c48503_g1	http://www.genome.jp/kegg-bin/show_pathway?ko05016/K02256%09red/K02132%09red/K00412%09red/K05863%09red/K04565%09red/K02261%09red/K02262%09red/K02126%09red
10	Nicotine addiction	KEGG PATHWAY	ko05033	2	18	0.0323675	0.524322	c42491_g2|c54780_g1	http://www.genome.jp/kegg-bin/show_pathway?ko05033/K15015%09red
11	Non-alcoholic fatty liver disease (NAFLD)	KEGG PATHWAY	ko04932	8	254	0.0347442	0.524322	c49556_g1|c26993_g1|c53159_g1|c33992_g1|c37269_g1|c37269_g3|c59646_g1|c48503_g1	http://www.genome.jp/kegg-bin/show_pathway?ko04932/K02261%09red/K02256%09red/K02262%09red/K04392%09red/K00412%09red
12	Phagosome	KEGG PATHWAY	ko04145	8	269	0.0456332	0.623069	c30013_g1|c26993_g1|c37463_g1|c111357_g1|c62865_g3|c12827_g1|c47889_g1|c44314_g1	http://www.genome.jp/kegg-bin/show_pathway?ko04145/K08057%09red/K07374%09red/K07375%09red/K04392%09red/K02147%09red/K02155%09red/K02150%09red
13	Morphine addiction	KEGG PATHWAY	ko05032	2	23	0.0487945	0.623069	c42491_g2|c54780_g1	http://www.genome.jp/kegg-bin/show_pathway?ko05032/K15015%09red
14	Calcium signaling pathway	KEGG PATHWAY	ko04020	4	98	0.057953	0.675301	c40589_g1|c40589_g2|c8144_g1|c44556_g1	http://www.genome.jp/kegg-bin/show_pathway?ko04020/K05853%09red/K05863%09red/K02183%09red
15	Photosynthesis - antenna proteins	KEGG PATHWAY	ko00196	3	61	0.0630238	0.675301	c61850_g5|c51507_g1|c51184_g2	http://www.genome.jp/kegg-bin/show_pathway?ko00196/K08915%09red/K08916%09red/K08909%09red
16	Vibrio cholerae infection	KEGG PATHWAY	ko05110	5	146	0.0650892	0.675301	c30013_g1|c30750_g1|c111357_g1|c12827_g1|c48279_g1	http://www.genome.jp/kegg-bin/show_pathway?ko05110/K02155%09red/K02147%09red/K07937%09red/K02150%09red
17	Epithelial cell signaling in Helicobacter pylori infection	KEGG PATHWAY	ko05120	4	109	0.078021	0.716718	c30013_g1|c111357_g1|c12827_g1|c26993_g1	http://www.genome.jp/kegg-bin/show_pathway?ko05120/K02155%09red/K02147%09red/K04392%09red/K02150%09red
18	Amyotrophic lateral sclerosis (ALS)	KEGG PATHWAY	ko05014	3	69	0.0831855	0.716718	c41185_g1|c26993_g1|c43468_g1	http://www.genome.jp/kegg-bin/show_pathway?ko05014/K04565%09red/K04392%09red
19	Gap junction	KEGG PATHWAY	ko04540	3	72	0.0913744	0.716718	c44314_g1|c62865_g3|c47889_g1	http://www.genome.jp/kegg-bin/show_pathway?ko04540/K07374%09red/K07375%09red
20	Rap1 signaling pathway	KEGG PATHWAY	ko04015	3	77	0.105725	0.716718	c26993_g1|c5686_g1|c8144_g1	http://www.genome.jp/kegg-bin/show_pathway?ko04015/K05759%09red/K04392%09red/K02183%09red
	Starch and sucrose metabolism	KEGG PATHWAY	ko00500	10	437	0.107652	0.716718	c58318_g3|c44130_g1|c59624_g1|c58318_g5|c63050_g1|c58043_g1|c63641_g1|c60931_g1|c64142_g3|c58318_g2	http://www.genome.jp/kegg-bin/show_pathway?ko00500/K00975%09red/K01187%09red/K00700%09red/K01179%09red/K00688%09red/K01051%09red
	Pancreatic secretion	KEGG PATHWAY	ko04972	3	78	0.108696	0.716718	c40589_g1|c40589_g2|c26993_g1	http://www.genome.jp/kegg-bin/show_pathway?ko04972/K05853%09red/K04392%09red
	GABAergic synapse	KEGG PATHWAY	ko04727	3	80	0.114732	0.716718	c42491_g2|c54780_g1|c102228_g1	http://www.genome.jp/kegg-bin/show_pathway?ko04727/K08341%09red/K15015%09red
	Retrograde endocannabinoid signaling	KEGG PATHWAY	ko04723	2	39	0.115233	0.716718	c42491_g2|c54780_g1	http://www.genome.jp/kegg-bin/show_pathway?ko04723/K15015%09red
	Plant-pathogen interaction	KEGG PATHWAY	ko04626	11	500	0.115294	0.716718	c43262_g1|c54359_g1|c45327_g1|c57393_g1|c54359_g2|c52029_g1|c54778_g1|c36838_g1|c64712_g1|c8144_g1|c52029_g3	http://www.genome.jp/kegg-bin/show_pathway?ko04626/K13447%09red/K02183%09red/K04079%09red/K09487%09red/K13457%09red
	Synaptic vesicle cycle	KEGG PATHWAY	ko04721	5	177	0.118878	0.716718	c30013_g1|c111357_g1|c12827_g1|c54780_g1|c42491_g2	http://www.genome.jp/kegg-bin/show_pathway?ko04721/K15015%09red/K02155%09red/K02147%09red/K02150%09red
	cGMP-PKG signaling pathway	KEGG PATHWAY	ko04022	4	128	0.119612	0.716718	c40589_g1|c40589_g2|c8144_g1|c44556_g1	http://www.genome.jp/kegg-bin/show_pathway?ko04022/K05853%09red/K05863%09red/K02183%09red
	Pathogenic Escherichia coli infection	KEGG PATHWAY	ko05130	3	82	0.120892	0.716718	c44314_g1|c62865_g3|c47889_g1	http://www.genome.jp/kegg-bin/show_pathway?ko05130/K07374%09red/K07375%09red
	Mismatch repair	KEGG PATHWAY	ko03430	3	84	0.127171	0.721288	c4254_g1|c59191_g2|c58180_g1	http://www.genome.jp/kegg-bin/show_pathway?ko03430/K07466%09red
	Collecting duct acid secretion	KEGG PATHWAY	ko04966	3	85	0.130353	0.721288	c30013_g1|c111357_g1|c12827_g1	http://www.genome.jp/kegg-bin/show_pathway?ko04966/K02155%09red/K02147%09red/K02150%09red
	Nucleotide excision repair	KEGG PATHWAY	ko03420	4	139	0.147244	0.788469	c63514_g1|c4254_g1|c59191_g2|c58180_g1	http://www.genome.jp/kegg-bin/show_pathway?ko03420/K07466%09red/K02324%09red
	Rheumatoid arthritis	KEGG PATHWAY	ko05323	3	98	0.174041	0.902835	c30013_g1|c111357_g1|c12827_g1	http://www.genome.jp/kegg-bin/show_pathway?ko05323/K02155%09red/K02147%09red/K02150%09red
	Novobiocin biosynthesis	KEGG PATHWAY	ko00401	1	13	0.181676	0.913883	c51483_g1	http://www.genome.jp/kegg-bin/show_pathway?ko00401/K00815%09red
	Regulation of actin cytoskeleton	KEGG PATHWAY	ko04810	4	156	0.194136	0.94784	c26993_g1|c5686_g1|c31661_g1|c37704_g1	http://www.genome.jp/kegg-bin/show_pathway?ko04810/K05765%09red/K05759%09red/K04392%09red/K05768%09red
	Leukocyte transendothelial migration	KEGG PATHWAY	ko04670	1	17	0.227247	0.96672	c26993_g1	http://www.genome.jp/kegg-bin/show_pathway?ko04670/K04392%09red
	Prion diseases	KEGG PATHWAY	ko05020	2	62	0.23085	0.96672	c41185_g1|c43468_g1	http://www.genome.jp/kegg-bin/show_pathway?ko05020/K04565%09red
	Isoquinoline alkaloid biosynthesis	KEGG PATHWAY	ko00950	2	64	0.241361	0.96672	c49204_g1|c51483_g1	http://www.genome.jp/kegg-bin/show_pathway?ko00950/K01592%09red/K00815%09red
	Homologous recombination	KEGG PATHWAY	ko03440	3	117	0.24366	0.96672	c4254_g1|c59191_g2|c58180_g1	http://www.genome.jp/kegg-bin/show_pathway?ko03440/K07466%09red
	Salmonella infection	KEGG PATHWAY	ko05132	2	66	0.251892	0.96672	c26993_g1|c5686_g1	http://www.genome.jp/kegg-bin/show_pathway?ko05132/K05759%09red/K04392%09red
	Shigellosis	KEGG PATHWAY	ko05131	2	66	0.251892	0.96672	c26993_g1|c5686_g1	http://www.genome.jp/kegg-bin/show_pathway?ko05131/K05759%09red/K04392%09red
	Chemical carcinogenesis	KEGG PATHWAY	ko05204	3	120	0.255063	0.96672	c50034_g4|c29782_g1|c41502_g3	http://www.genome.jp/kegg-bin/show_pathway?ko05204/K00799%09red
	Fanconi anemia pathway	KEGG PATHWAY	ko03460	3	120	0.255063	0.96672	c4254_g1|c59191_g2|c58180_g1	http://www.genome.jp/kegg-bin/show_pathway?ko03460/K07466%09red
	Metabolism of xenobiotics by cytochrome P450	KEGG PATHWAY	ko00980	3	124	0.270376	0.96672	c50034_g4|c29782_g1|c41502_g3	http://www.genome.jp/kegg-bin/show_pathway?ko00980/K00799%09red
	Estrogen signaling pathway	KEGG PATHWAY	ko04915	4	182	0.272893	0.96672	c36838_g1|c8144_g1|c45327_g1|c42420_g1	http://www.genome.jp/kegg-bin/show_pathway?ko04915/K03283%09red/K02183%09red/K09487%09red/K04079%09red
	NOD-like receptor signaling pathway	KEGG PATHWAY	ko04621	2	73	0.288782	0.96672	c36838_g1|c45327_g1	http://www.genome.jp/kegg-bin/show_pathway?ko04621/K09487%09red/K04079%09red
	Base excision repair	KEGG PATHWAY	ko03410	2	74	0.294042	0.96672	c32619_g1|c63514_g1	http://www.genome.jp/kegg-bin/show_pathway?ko03410/K01246%09red/K02324%09red
	Axon guidance	KEGG PATHWAY	ko04360	2	74	0.294042	0.96672	c26993_g1|c31661_g1	http://www.genome.jp/kegg-bin/show_pathway?ko04360/K05765%09red/K04392%09red
	Pertussis	KEGG PATHWAY	ko05133	3	133	0.305143	0.96672	c31661_g1|c8144_g1|c56631_g2	http://www.genome.jp/kegg-bin/show_pathway?ko05133/K05765%09red/K04730%09red/K02183%09red
	Glutathione metabolism	KEGG PATHWAY	ko00480	5	253	0.305886	0.96672	c41502_g3|c50034_g4|c29782_g1|c39636_g1|c34214_g1	http://www.genome.jp/kegg-bin/show_pathway?ko00480/K01255%09red/K00799%09red
	Drug metabolism - cytochrome P450	KEGG PATHWAY	ko00982	3	135	0.312903	0.96672	c50034_g4|c29782_g1|c41502_g3	http://www.genome.jp/kegg-bin/show_pathway?ko00982/K00799%09red
	Neurotrophin signaling pathway	KEGG PATHWAY	ko04722	4	195	0.314151	0.96672	c26993_g1|c33448_g1|c8144_g1|c56631_g2	http://www.genome.jp/kegg-bin/show_pathway?ko04722/K04730%09red/K04392%09red/K06630%09red/K02183%09red
	Oxytocin signaling pathway	KEGG PATHWAY	ko04921	3	138	0.324551	0.96672	c43075_g2|c43075_g1|c8144_g1	http://www.genome.jp/kegg-bin/show_pathway?ko04921/K03234%09red/K02183%09red
	Carbon fixation in photosynthetic organisms	KEGG PATHWAY	ko00710	5	264	0.336487	0.96672	c65576_g1|c47478_g1|c51425_g1|c50064_g1|c31321_g1	http://www.genome.jp/kegg-bin/show_pathway?ko00710/K01623%09red/K01803%09red/K01602%09red/K00134%09red
	Phenylalanine metabolism	KEGG PATHWAY	ko00360	5	268	0.347684	0.96672	c53612_g1|c49908_g4|c35379_g1|c51483_g1|c40152_g1	http://www.genome.jp/kegg-bin/show_pathway?ko00360/K00430%09red/K00500%09red/K00815%09red
	Cholinergic synapse	KEGG PATHWAY	ko04725	1	29	0.349315	0.96672	c42783_g1	http://www.genome.jp/kegg-bin/show_pathway?ko04725/K01049%09red
	Amino sugar and nucleotide sugar metabolism	KEGG PATHWAY	ko00520	6	335	0.35703	0.96672	c58318_g3|c58318_g2|c58318_g5|c58043_g1|c48666_g1|c65641_g1	http://www.genome.jp/kegg-bin/show_pathway?ko00520/K01183%09red/K00975%09red
	Phototransduction - fly	KEGG PATHWAY	ko04745	1	32	0.376697	0.96672	c8144_g1	http://www.genome.jp/kegg-bin/show_pathway?ko04745/K02183%09red
	Fc gamma R-mediated phagocytosis	KEGG PATHWAY	ko04666	3	153	0.382584	0.96672	c26993_g1|c31661_g1|c37704_g1	http://www.genome.jp/kegg-bin/show_pathway?ko04666/K05765%09red/K04392%09red/K05768%09red
	Olfactory transduction	KEGG PATHWAY	ko04740	1	33	0.385566	0.96672	c8144_g1	http://www.genome.jp/kegg-bin/show_pathway?ko04740/K02183%09red
	Phototransduction	KEGG PATHWAY	ko04744	1	35	0.402929	0.96672	c8144_g1	http://www.genome.jp/kegg-bin/show_pathway?ko04744/K02183%09red
	Fc epsilon RI signaling pathway	KEGG PATHWAY	ko04664	1	37	0.419801	0.96672	c26993_g1	http://www.genome.jp/kegg-bin/show_pathway?ko04664/K04392%09red
	PI3K-Akt signaling pathway	KEGG PATHWAY	ko04151	5	294	0.420564	0.96672	c36838_g1|c39969_g1|c33448_g1|c26993_g1|c45327_g1	http://www.genome.jp/kegg-bin/show_pathway?ko04151/K02991%09red/K09487%09red/K04392%09red/K06630%09red/K04079%09red
	Hippo signaling pathway - fly	KEGG PATHWAY	ko04391	2	99	0.421754	0.96672	c33448_g1|c63213_g2	http://www.genome.jp/kegg-bin/show_pathway?ko04391/K16675%09red/K06630%09red
	Gastric acid secretion	KEGG PATHWAY	ko04971	1	38	0.428058	0.96672	c8144_g1	http://www.genome.jp/kegg-bin/show_pathway?ko04971/K02183%09red
	Salivary secretion	KEGG PATHWAY	ko04970	1	40	0.444222	0.96672	c8144_g1	http://www.genome.jp/kegg-bin/show_pathway?ko04970/K02183%09red
	PPAR signaling pathway	KEGG PATHWAY	ko03320	2	105	0.450725	0.96672	c46814_g1|c46795_g1	http://www.genome.jp/kegg-bin/show_pathway?ko03320/K08770%09red
	Fructose and mannose metabolism	KEGG PATHWAY	ko00051	3	173	0.457955	0.96672	c65576_g1|c47478_g1|c51425_g1	http://www.genome.jp/kegg-bin/show_pathway?ko00051/K01803%09red/K01623%09red
	One carbon pool by folate	KEGG PATHWAY	ko00670	1	42	0.45993	0.96672	c62219_g1	http://www.genome.jp/kegg-bin/show_pathway?ko00670/K00297%09red
	Toll-like receptor signaling pathway	KEGG PATHWAY	ko04620	2	107	0.460198	0.96672	c26993_g1|c56631_g2	http://www.genome.jp/kegg-bin/show_pathway?ko04620/K04730%09red/K04392%09red
	Cell cycle	KEGG PATHWAY	ko04110	4	243	0.467	0.96672	c49031_g1|c33448_g1|c64190_g2|c62464_g1	http://www.genome.jp/kegg-bin/show_pathway?ko04110/K02212%09red/K04681%09red/K02209%09red/K06630%09red
	Viral myocarditis	KEGG PATHWAY	ko05416	1	44	0.475195	0.96672	c26993_g1	http://www.genome.jp/kegg-bin/show_pathway?ko05416/K04392%09red
	RNA transport	KEGG PATHWAY	ko03013	7	454	0.4831	0.96672	c30287_g1|c26072_g1|c42568_g1|c40713_g1|c27458_g1|c47311_g1|c44703_g1	http://www.genome.jp/kegg-bin/show_pathway?ko03013/K03231%09red/K03238%09red/K03262%09red/K13126%09red
	Prostate cancer	KEGG PATHWAY	ko05215	2	112	0.483457	0.96672	c36838_g1|c45327_g1	http://www.genome.jp/kegg-bin/show_pathway?ko05215/K09487%09red/K04079%09red
	Proteoglycans in cancer	KEGG PATHWAY	ko05205	2	115	0.497111	0.96672	c26993_g1|c39969_g1	http://www.genome.jp/kegg-bin/show_pathway?ko05205/K02991%09red/K04392%09red
	Natural killer cell mediated cytotoxicity	KEGG PATHWAY	ko04650	1	47	0.497288	0.96672	c26993_g1	http://www.genome.jp/kegg-bin/show_pathway?ko04650/K04392%09red
	Measles	KEGG PATHWAY	ko05162	3	184	0.497735	0.96672	c42420_g1|c40298_g1|c56631_g2	http://www.genome.jp/kegg-bin/show_pathway?ko05162/K04730%09red/K03283%09red/K14753%09red
	Antigen processing and presentation	KEGG PATHWAY	ko04612	3	184	0.497735	0.96672	c42420_g1|c37463_g1|c45327_g1	http://www.genome.jp/kegg-bin/show_pathway?ko04612/K03283%09red/K08057%09red/K04079%09red
	Pancreatic cancer	KEGG PATHWAY	ko05212	1	49	0.511499	0.96672	c26993_g1	http://www.genome.jp/kegg-bin/show_pathway?ko05212/K04392%09red
	MAPK signaling pathway	KEGG PATHWAY	ko04010	2	119	0.514955	0.96672	c42420_g1|c26993_g1	http://www.genome.jp/kegg-bin/show_pathway?ko04010/K04392%09red/K03283%09red
	Inflammatory mediator regulation of TRP channels	KEGG PATHWAY	ko04750	1	50	0.518453	0.96672	c8144_g1	http://www.genome.jp/kegg-bin/show_pathway?ko04750/K02183%09red
	Pathways in cancer	KEGG PATHWAY	ko05200	3	191	0.522269	0.96672	c36838_g1|c26993_g1|c45327_g1	http://www.genome.jp/kegg-bin/show_pathway?ko05200/K09487%09red/K04392%09red/K04079%09red
	Amoebiasis	KEGG PATHWAY	ko05146	1	52	0.532067	0.96672	c39633_g1	http://www.genome.jp/kegg-bin/show_pathway?ko05146/K13963%09red
	Zeatin biosynthesis	KEGG PATHWAY	ko00908	1	52	0.532067	0.96672	c54560_g2	http://www.genome.jp/kegg-bin/show_pathway?ko00908/K10760%09red
	Tyrosine metabolism	KEGG PATHWAY	ko00350	2	123	0.532375	0.96672	c49204_g1|c51483_g1	http://www.genome.jp/kegg-bin/show_pathway?ko00350/K01592%09red/K00815%09red
	Osteoclast differentiation	KEGG PATHWAY	ko04380	1	53	0.538729	0.96672	c26993_g1	http://www.genome.jp/kegg-bin/show_pathway?ko04380/K04392%09red
	Circadian entrainment	KEGG PATHWAY	ko04713	1	53	0.538729	0.96672	c8144_g1	http://www.genome.jp/kegg-bin/show_pathway?ko04713/K02183%09red
	VEGF signaling pathway	KEGG PATHWAY	ko04370	1	53	0.538729	0.96672	c26993_g1	http://www.genome.jp/kegg-bin/show_pathway?ko04370/K04392%09red
	Chemokine signaling pathway	KEGG PATHWAY	ko04062	1	55	0.55177	0.96672	c26993_g1	http://www.genome.jp/kegg-bin/show_pathway?ko04062/K04392%09red
	Diterpenoid biosynthesis	KEGG PATHWAY	ko00904	1	55	0.55177	0.96672	c53039_g1	http://www.genome.jp/kegg-bin/show_pathway?ko00904/K04120%09red
	Bacterial invasion of epithelial cells	KEGG PATHWAY	ko05100	1	55	0.55177	0.96672	c26993_g1	http://www.genome.jp/kegg-bin/show_pathway?ko05100/K04392%09red
	Inositol phosphate metabolism	KEGG PATHWAY	ko00562	2	129	0.557692	0.96672	c65576_g1|c47478_g1	http://www.genome.jp/kegg-bin/show_pathway?ko00562/K01803%09red
	Two-component system	KEGG PATHWAY	ko02020	1	56	0.558153	0.96672	c53159_g1	http://www.genome.jp/kegg-bin/show_pathway?ko02020/K00412%09red
	Phenylalanine, tyrosine and tryptophan biosynthesis	KEGG PATHWAY	ko00400	2	134	0.578034	0.96672	c35379_g1|c51483_g1	http://www.genome.jp/kegg-bin/show_pathway?ko00400/K00500%09red/K00815%09red
	Cysteine and methionine metabolism	KEGG PATHWAY	ko00270	3	210	0.585379	0.96672	c53254_g5|c45028_g1|c51483_g1	http://www.genome.jp/kegg-bin/show_pathway?ko00270/K00789%09red/K05933%09red/K00815%09red
	Amphetamine addiction	KEGG PATHWAY	ko05031	1	61	0.588728	0.96672	c8144_g1	http://www.genome.jp/kegg-bin/show_pathway?ko05031/K02183%09red
	Glioma	KEGG PATHWAY	ko05214	1	61	0.588728	0.96672	c8144_g1	http://www.genome.jp/kegg-bin/show_pathway?ko05214/K02183%09red
	B cell receptor signaling pathway	KEGG PATHWAY	ko04662	1	61	0.588728	0.96672	c26993_g1	http://www.genome.jp/kegg-bin/show_pathway?ko04662/K04392%09red
	Chagas disease (American trypanosomiasis)	KEGG PATHWAY	ko05142	2	137	0.589907	0.96672	c37463_g1|c56631_g2	http://www.genome.jp/kegg-bin/show_pathway?ko05142/K04730%09red/K08057%09red
	Cutin, suberine and wax biosynthesis	KEGG PATHWAY	ko00073	1	63	0.600358	0.96672	c60400_g3	http://www.genome.jp/kegg-bin/show_pathway?ko00073/K15404%09red
	Ras signaling pathway	KEGG PATHWAY	ko04014	2	140	0.60153	0.96672	c26993_g1|c8144_g1	http://www.genome.jp/kegg-bin/show_pathway?ko04014/K04392%09red/K02183%09red
	Colorectal cancer	KEGG PATHWAY	ko05210	1	65	0.61166	0.96672	c26993_g1	http://www.genome.jp/kegg-bin/show_pathway?ko05210/K04392%09red
	Tropane, piperidine and pyridine alkaloid biosynthesis	KEGG PATHWAY	ko00960	1	65	0.61166	0.96672	c51483_g1	http://www.genome.jp/kegg-bin/show_pathway?ko00960/K00815%09red
	Renal cell carcinoma	KEGG PATHWAY	ko05211	1	65	0.61166	0.96672	c26993_g1	http://www.genome.jp/kegg-bin/show_pathway?ko05211/K04392%09red
	HTLV-I infection	KEGG PATHWAY	ko05166	3	219	0.613354	0.96672	c37463_g1|c44556_g1|c63514_g1	http://www.genome.jp/kegg-bin/show_pathway?ko05166/K08057%09red/K02324%09red/K05863%09red
	Adherens junction	KEGG PATHWAY	ko04520	1	67	0.622643	0.96672	c26993_g1	http://www.genome.jp/kegg-bin/show_pathway?ko04520/K04392%09red
	Meiosis - yeast	KEGG PATHWAY	ko04113	2	147	0.627678	0.96672	c49031_g1|c62464_g1	http://www.genome.jp/kegg-bin/show_pathway?ko04113/K02212%09red/K02209%09red
	Viral carcinogenesis	KEGG PATHWAY	ko05203	4	301	0.631987	0.96672	c26993_g1|c33448_g1|c64190_g2|c37704_g1	http://www.genome.jp/kegg-bin/show_pathway?ko05203/K04681%09red/K04392%09red/K06630%09red/K05768%09red
	Vascular smooth muscle contraction	KEGG PATHWAY	ko04270	1	71	0.643688	0.96672	c8144_g1	http://www.genome.jp/kegg-bin/show_pathway?ko04270/K02183%09red
	Focal adhesion	KEGG PATHWAY	ko04510	1	71	0.643688	0.96672	c26993_g1	http://www.genome.jp/kegg-bin/show_pathway?ko04510/K04392%09red
	Protein processing in endoplasmic reticulum	KEGG PATHWAY	ko04141	8	613	0.659132	0.96672	c45327_g1|c42420_g1|c37463_g1|c36838_g1|c32847_g1|c42611_g1|c67515_g1|c32348_g1	http://www.genome.jp/kegg-bin/show_pathway?ko04141/K09517%09red/K08057%09red/K06689%09red/K09487%09red/K04079%09red/K09580%09red/K03283%09red
	Carotenoid biosynthesis	KEGG PATHWAY	ko00906	1	79	0.682328	0.96672	c55268_g1	http://www.genome.jp/kegg-bin/show_pathway?ko00906/K02291%09red
	cAMP signaling pathway	KEGG PATHWAY	ko04024	2	163	0.6824	0.96672	c26993_g1|c8144_g1	http://www.genome.jp/kegg-bin/show_pathway?ko04024/K04392%09red/K02183%09red
	HIF-1 signaling pathway	KEGG PATHWAY	ko04066	2	163	0.6824	0.96672	c31321_g1|c39969_g1	http://www.genome.jp/kegg-bin/show_pathway?ko04066/K02991%09red/K00134%09red
	Glycolysis / Gluconeogenesis	KEGG PATHWAY	ko00010	5	400	0.684438	0.96672	c65576_g1|c47478_g1|c51425_g1|c31321_g1|c62110_g3	http://www.genome.jp/kegg-bin/show_pathway?ko00010/K00134%09red/K01785%09red/K01803%09red/K01623%09red
	Melanogenesis	KEGG PATHWAY	ko04916	1	81	0.691316	0.96672	c8144_g1	http://www.genome.jp/kegg-bin/show_pathway?ko04916/K02183%09red
	Regulation of autophagy	KEGG PATHWAY	ko04140	1	83	0.70005	0.96672	c102228_g1	http://www.genome.jp/kegg-bin/show_pathway?ko04140/K08341%09red
	Galactose metabolism	KEGG PATHWAY	ko00052	2	169	0.701157	0.96672	c64142_g3|c62110_g3	http://www.genome.jp/kegg-bin/show_pathway?ko00052/K01785%09red/K01187%09red
	Thyroid hormone synthesis	KEGG PATHWAY	ko04918	1	84	0.704324	0.96672	c36838_g1	http://www.genome.jp/kegg-bin/show_pathway?ko04918/K09487%09red
	Nitrogen metabolism	KEGG PATHWAY	ko00910	1	86	0.712691	0.96672	c59879_g2	http://www.genome.jp/kegg-bin/show_pathway?ko00910/K01674%09red
	Cell cycle - yeast	KEGG PATHWAY	ko04111	2	175	0.718986	0.96672	c49031_g1|c62464_g1	http://www.genome.jp/kegg-bin/show_pathway?ko04111/K02212%09red/K02209%09red
	Apoptosis	KEGG PATHWAY	ko04210	1	90	0.728722	0.96672	c56631_g2	http://www.genome.jp/kegg-bin/show_pathway?ko04210/K04730%09red
	Leishmaniasis	KEGG PATHWAY	ko05140	1	91	0.732588	0.96672	c56631_g2	http://www.genome.jp/kegg-bin/show_pathway?ko05140/K04730%09red
	Insulin signaling pathway	KEGG PATHWAY	ko04910	3	266	0.738154	0.96672	c63641_g1|c39969_g1|c8144_g1	http://www.genome.jp/kegg-bin/show_pathway?ko04910/K00688%09red/K02991%09red/K02183%09red
	Ubiquinone and other terpenoid-quinone biosynthesis	KEGG PATHWAY	ko00130	1	93	0.740156	0.96672	c51483_g1	http://www.genome.jp/kegg-bin/show_pathway?ko00130/K00815%09red
	GnRH signaling pathway	KEGG PATHWAY	ko04912	1	94	0.74386	0.96672	c8144_g1	http://www.genome.jp/kegg-bin/show_pathway?ko04912/K02183%09red
	Long-term potentiation	KEGG PATHWAY	ko04720	1	96	0.75111	0.96672	c8144_g1	http://www.genome.jp/kegg-bin/show_pathway?ko04720/K02183%09red
	TGF-beta signaling pathway	KEGG PATHWAY	ko04350	1	98	0.758155	0.96672	c64190_g2	http://www.genome.jp/kegg-bin/show_pathway?ko04350/K04681%09red
	NF-kappa B signaling pathway	KEGG PATHWAY	ko04064	1	98	0.758155	0.96672	c56631_g2	http://www.genome.jp/kegg-bin/show_pathway?ko04064/K04730%09red
	Biosynthesis of amino acids	KEGG PATHWAY	ko01230	8	678	0.761086	0.96672	c60609_g2|c47478_g1|c51425_g1|c45028_g1|c35379_g1|c51483_g1|c31321_g1|c65576_g1	http://www.genome.jp/kegg-bin/show_pathway?ko01230/K00134%09red/K01803%09red/K01623%09red/K00815%09red/K00789%09red/K00500%09red/K12657%09red
	Tuberculosis	KEGG PATHWAY	ko05152	3	284	0.776649	0.96672	c30013_g1|c8144_g1|c56631_g2	http://www.genome.jp/kegg-bin/show_pathway?ko05152/K04730%09red/K02155%09red/K02183%09red
	Progesterone-mediated oocyte maturation	KEGG PATHWAY	ko04914	1	106	0.7844	0.96672	c45327_g1	http://www.genome.jp/kegg-bin/show_pathway?ko04914/K04079%09red
	Lysosome	KEGG PATHWAY	ko04142	2	202	0.788448	0.96672	c30013_g1|c52890_g1	http://www.genome.jp/kegg-bin/show_pathway?ko04142/K02155%09red/K01366%09red
	Ascorbate and aldarate metabolism	KEGG PATHWAY	ko00053	1	108	0.790505	0.96672	c54403_g1	http://www.genome.jp/kegg-bin/show_pathway?ko00053/K00423%09red
	Carbon fixation pathways in prokaryotes	KEGG PATHWAY	ko00720	1	109	0.793492	0.96672	c62219_g1	http://www.genome.jp/kegg-bin/show_pathway?ko00720/K00297%09red
	Circadian rhythm - plant	KEGG PATHWAY	ko04712	1	113	0.805022	0.96672	c54259_g2	http://www.genome.jp/kegg-bin/show_pathway?ko04712/K16241%09red
	Hippo signaling pathway	KEGG PATHWAY	ko04390	1	115	0.810543	0.96672	c33448_g1	http://www.genome.jp/kegg-bin/show_pathway?ko04390/K06630%09red
	Glycerophospholipid metabolism	KEGG PATHWAY	ko00564	2	217	0.820126	0.96672	c61261_g2|c42783_g1	http://www.genome.jp/kegg-bin/show_pathway?ko00564/K01049%09red/K05929%09red
	mTOR signaling pathway	KEGG PATHWAY	ko04150	1	120	0.823674	0.96672	c39969_g1	http://www.genome.jp/kegg-bin/show_pathway?ko04150/K02991%09red
	Dopaminergic synapse	KEGG PATHWAY	ko04728	1	122	0.828668	0.96672	c8144_g1	http://www.genome.jp/kegg-bin/show_pathway?ko04728/K02183%09red
	Toxoplasmosis	KEGG PATHWAY	ko05145	2	222	0.829703	0.96672	c42420_g1|c56631_g2	http://www.genome.jp/kegg-bin/show_pathway?ko05145/K04730%09red/K03283%09red
	Terpenoid backbone biosynthesis	KEGG PATHWAY	ko00900	1	123	0.831112	0.96672	c52311_g2	http://www.genome.jp/kegg-bin/show_pathway?ko00900/K10960%09red
	Oocyte meiosis	KEGG PATHWAY	ko04114	2	226	0.837031	0.96672	c33448_g1|c8144_g1	http://www.genome.jp/kegg-bin/show_pathway?ko04114/K06630%09red/K02183%09red
	Adrenergic signaling in cardiomyocytes	KEGG PATHWAY	ko04261	1	126	0.838237	0.96672	c8144_g1	http://www.genome.jp/kegg-bin/show_pathway?ko04261/K02183%09red
	Porphyrin and chlorophyll metabolism	KEGG PATHWAY	ko00860	1	127	0.840545	0.96672	c52311_g2	http://www.genome.jp/kegg-bin/show_pathway?ko00860/K10960%09red
	Pentose and glucuronate interconversions	KEGG PATHWAY	ko00040	1	129	0.845062	0.96672	c44130_g1	http://www.genome.jp/kegg-bin/show_pathway?ko00040/K01051%09red
	Peroxisome	KEGG PATHWAY	ko04146	2	242	0.863571	0.96672	c41185_g1|c43468_g1	http://www.genome.jp/kegg-bin/show_pathway?ko04146/K04565%09red
	Phenylpropanoid biosynthesis	KEGG PATHWAY	ko00940	3	339	0.866326	0.96672	c40152_g1|c49908_g4|c53612_g1	http://www.genome.jp/kegg-bin/show_pathway?ko00940/K00430%09red
	AMPK signaling pathway	KEGG PATHWAY	ko04152	2	244	0.866595	0.96672	c43075_g2|c43075_g1	http://www.genome.jp/kegg-bin/show_pathway?ko04152/K03234%09red
	Phosphatidylinositol signaling system	KEGG PATHWAY	ko04070	1	140	0.867719	0.96672	c8144_g1	http://www.genome.jp/kegg-bin/show_pathway?ko04070/K02183%09red
	Wnt signaling pathway	KEGG PATHWAY	ko04310	1	149	0.883773	0.973978	c26993_g1	http://www.genome.jp/kegg-bin/show_pathway?ko04310/K04392%09red
	Endocytosis	KEGG PATHWAY	ko04144	3	358	0.888981	0.973978	c30750_g1|c42420_g1|c48279_g1	http://www.genome.jp/kegg-bin/show_pathway?ko04144/K07937%09red/K03283%09red
	Alcoholism	KEGG PATHWAY	ko05034	1	154	0.891836	0.973978	c8144_g1	http://www.genome.jp/kegg-bin/show_pathway?ko05034/K02183%09red
	Pentose phosphate pathway	KEGG PATHWAY	ko00030	1	164	0.906325	0.977276	c51425_g1	http://www.genome.jp/kegg-bin/show_pathway?ko00030/K01623%09red
	RNA degradation	KEGG PATHWAY	ko03018	2	282	0.913505	0.977276	c58750_g3|c47311_g1	http://www.genome.jp/kegg-bin/show_pathway?ko03018/K14442%09red/K13126%09red
	mRNA surveillance pathway	KEGG PATHWAY	ko03015	2	285	0.91646	0.977276	c47311_g1|c42369_g1	http://www.genome.jp/kegg-bin/show_pathway?ko03015/K14411%09red/K13126%09red
	FoxO signaling pathway	KEGG PATHWAY	ko04068	1	175	0.920035	0.977276	c102228_g1	http://www.genome.jp/kegg-bin/show_pathway?ko04068/K08341%09red
	Pyrimidine metabolism	KEGG PATHWAY	ko00240	2	294	0.924766	0.977276	c11143_g1|c63514_g1	http://www.genome.jp/kegg-bin/show_pathway?ko00240/K00940%09red/K02324%09red
	Purine metabolism	KEGG PATHWAY	ko00230	3	407	0.932365	0.977276	c61387_g1|c11143_g1|c63514_g1	http://www.genome.jp/kegg-bin/show_pathway?ko00230/K01945%09red/K00940%09red/K02324%09red
	Glyoxylate and dicarboxylate metabolism	KEGG PATHWAY	ko00630	1	195	0.940036	0.977276	c50064_g1	http://www.genome.jp/kegg-bin/show_pathway?ko00630/K01602%09red
	Methane metabolism	KEGG PATHWAY	ko00680	1	201	0.944998	0.977276	c51425_g1	http://www.genome.jp/kegg-bin/show_pathway?ko00680/K01623%09red
	Influenza A	KEGG PATHWAY	ko05164	1	213	0.953727	0.977276	c42420_g1	http://www.genome.jp/kegg-bin/show_pathway?ko05164/K03283%09red
	Arginine and proline metabolism	KEGG PATHWAY	ko00330	1	213	0.953727	0.977276	c60609_g2	http://www.genome.jp/kegg-bin/show_pathway?ko00330/K12657%09red
	Epstein-Barr virus infection	KEGG PATHWAY	ko05169	3	470	0.96529	0.982681	c42420_g1|c33448_g1|c56631_g2	http://www.genome.jp/kegg-bin/show_pathway?ko05169/K04730%09red/K06630%09red/K03283%09red
	Carbon metabolism	KEGG PATHWAY	ko01200	6	789	0.970842	0.982681	c62219_g1|c47478_g1|c51425_g1|c50064_g1|c31321_g1|c65576_g1	http://www.genome.jp/kegg-bin/show_pathway?ko01200/K00297%09red/K01803%09red/K01602%09red/K00134%09red/K01623%09red
	Ubiquitin mediated proteolysis	KEGG PATHWAY	ko04120	1	280	0.982387	0.988341	c67515_g1	http://www.genome.jp/kegg-bin/show_pathway?ko04120/K06689%09red
	Spliceosome	KEGG PATHWAY	ko03040	1	517	0.99943	0.99943	c42420_g1	http://www.genome.jp/kegg-bin/show_pathway?ko03040/K03283%09red

## Sheet: A-H up
	#Term	Database	ID	Input number	Background number	P-Value	Corrected P-Value	Input	Hyperlink
1	Ribosome	KEGG PATHWAY	ko03010	67	909	2.26153e-33	3.18875e-31	c44036_g1|c21228_g1|c26170_g1|c22198_g1|c47626_g1|c42432_g1|c35510_g1|c27895_g1|c35257_g1|c48133_g1|c39074_g1|c43003_g1|c35123_g1|c33693_g1|c44951_g1|c16498_g1|c39969_g1|c83921_g1|c31570_g1|c45301_g1|c11228_g1|c11988_g1|c34515_g1|c26948_g1|c30492_g1|c39629_g1|c38308_g1|c46158_g2|c45359_g1|c81932_g1|c47334_g2|c43561_g1|c37552_g1|c75887_g1|c35809_g1|c8147_g1|c17256_g1|c27754_g1|c42565_g1|c11356_g1|…	http://www.genome.jp/kegg-bin/show_pathway?ko03010/K02868%09red/K02912%09red/K02901%09red/K02883%09red/K02998%09red/K02903%09red/K02957%09red/K02930%09red/K02955%09red/K02918%09red/K02953%09red/K02872%09red/K02937%09red/K02936%09red/K02938%09red/K02910%09red/K02917%09red/K02880%09red/K02915%09red/K02958%09red/K02993%09red/K02991%09red/K02997%09red/K02978%09red/K02995%09red/K02865%09red/K02975%09r…
2	Parkinson's disease	KEGG PATHWAY	ko05012	14	306	1.47281e-05	0.00103833	c49556_g1|c50619_g1|c53159_g1|c11255_g1|c23938_g1|c44556_g1|c33992_g1|c37269_g1|c37269_g3|c44006_g1|c41376_g1|c59646_g1|c42522_g1|c48503_g1	http://www.genome.jp/kegg-bin/show_pathway?ko05012/K02256%09red/K03878%09red/K02132%09red/K03883%09red/K00412%09red/K03881%09red/K05863%09red/K02261%09red/K02262%09red/K02126%09red
3	Cardiac muscle contraction	KEGG PATHWAY	ko04260	7	71	2.49525e-05	0.00117277	c49556_g1|c53159_g1|c33992_g1|c37269_g1|c37269_g3|c59646_g1|c48503_g1	http://www.genome.jp/kegg-bin/show_pathway?ko04260/K02261%09red/K02256%09red/K02262%09red/K00412%09red
4	Oxidative phosphorylation	KEGG PATHWAY	ko00190	16	440	5.44e-05	0.0019176	c30013_g1|c12827_g1|c50619_g1|c53159_g1|c11255_g1|c23938_g1|c37269_g3|c33992_g1|c37269_g1|c111357_g1|c44006_g1|c41376_g1|c59646_g1|c42522_g1|c49556_g1|c48503_g1	http://www.genome.jp/kegg-bin/show_pathway?ko00190/K02256%09red/K03878%09red/K02132%09red/K03883%09red/K00412%09red/K03881%09red/K02147%09red/K02261%09red/K02155%09red/K02262%09red/K02126%09red/K02150%09red
5	Alzheimer's disease	KEGG PATHWAY	ko05010	13	333	0.000137739	0.00388424	c49556_g1|c50619_g1|c31321_g1|c11255_g1|c53159_g1|c37269_g3|c33992_g1|c37269_g1|c40589_g1|c40589_g2|c59646_g1|c8144_g1|c48503_g1	http://www.genome.jp/kegg-bin/show_pathway?ko05010/K02256%09red/K00134%09red/K02132%09red/K00412%09red/K05853%09red/K02261%09red/K02262%09red/K02126%09red/K02183%09red
6	Photosynthesis	KEGG PATHWAY	ko00195	7	145	0.00152796	0.0359071	c49611_g1|c54009_g2|c56107_g1|c64996_g1|c48794_g1|c62812_g1|c48654_g1	http://www.genome.jp/kegg-bin/show_pathway?ko00195/K02693%09red/K02698%09red/K02701%09red/K08905%09red/K08902%09red/K14332%09red/K08901%09red
7	Huntington's disease	KEGG PATHWAY	ko05016	12	416	0.00304021	0.0612385	c49556_g1|c50619_g1|c11255_g1|c53159_g1|c44556_g1|c33992_g1|c37269_g1|c37269_g3|c59646_g1|c41185_g1|c43468_g1|c48503_g1	http://www.genome.jp/kegg-bin/show_pathway?ko05016/K02256%09red/K02132%09red/K00412%09red/K05863%09red/K04565%09red/K02261%09red/K02262%09red/K02126%09red
8	Non-alcoholic fatty liver disease (NAFLD)	KEGG PATHWAY	ko04932	8	254	0.00886981	0.150484	c49556_g1|c26993_g1|c53159_g1|c33992_g1|c37269_g1|c37269_g3|c59646_g1|c48503_g1	http://www.genome.jp/kegg-bin/show_pathway?ko04932/K02261%09red/K02256%09red/K02262%09red/K04392%09red/K00412%09red
9	Legionellosis	KEGG PATHWAY	ko05134	7	206	0.00960536	0.150484	c30287_g1|c42568_g1|c42420_g1|c36926_g1|c44703_g1|c30750_g1|c27458_g1	http://www.genome.jp/kegg-bin/show_pathway?ko05134/K03231%09red/K03233%09red/K07937%09red/K03283%09red
10	Calcium signaling pathway	KEGG PATHWAY	ko04020	4	98	0.0263962	0.372186	c40589_g1|c40589_g2|c8144_g1|c44556_g1	http://www.genome.jp/kegg-bin/show_pathway?ko04020/K05853%09red/K05863%09red/K02183%09red
11	Photosynthesis - antenna proteins	KEGG PATHWAY	ko00196	3	61	0.0336037	0.395476	c61850_g5|c51507_g1|c51184_g2	http://www.genome.jp/kegg-bin/show_pathway?ko00196/K08915%09red/K08916%09red/K08909%09red
12	Phagosome	KEGG PATHWAY	ko04145	7	269	0.0339081	0.395476	c30013_g1|c26993_g1|c37463_g1|c111357_g1|c12827_g1|c47889_g1|c44314_g1	http://www.genome.jp/kegg-bin/show_pathway?ko04145/K08057%09red/K07374%09red/K07375%09red/K04392%09red/K02147%09red/K02155%09red/K02150%09red
13	Epithelial cell signaling in Helicobacter pylori infection	KEGG PATHWAY	ko05120	4	109	0.0364624	0.395476	c30013_g1|c111357_g1|c12827_g1|c26993_g1	http://www.genome.jp/kegg-bin/show_pathway?ko05120/K02155%09red/K02147%09red/K04392%09red/K02150%09red
14	Amyotrophic lateral sclerosis (ALS)	KEGG PATHWAY	ko05014	3	69	0.0451479	0.454704	c41185_g1|c26993_g1|c43468_g1	http://www.genome.jp/kegg-bin/show_pathway?ko05014/K04565%09red/K04392%09red
15	cGMP-PKG signaling pathway	KEGG PATHWAY	ko04022	4	128	0.0583882	0.499023	c40589_g1|c40589_g2|c8144_g1|c44556_g1	http://www.genome.jp/kegg-bin/show_pathway?ko04022/K05853%09red/K05863%09red/K02183%09red
16	Rap1 signaling pathway	KEGG PATHWAY	ko04015	3	77	0.0583947	0.499023	c26993_g1|c5686_g1|c8144_g1	http://www.genome.jp/kegg-bin/show_pathway?ko04015/K05759%09red/K04392%09red/K02183%09red
17	Pancreatic secretion	KEGG PATHWAY	ko04972	3	78	0.0601659	0.499023	c40589_g1|c40589_g2|c26993_g1	http://www.genome.jp/kegg-bin/show_pathway?ko04972/K05853%09red/K04392%09red
18	Collecting duct acid secretion	KEGG PATHWAY	ko04966	3	85	0.0732511	0.5738	c30013_g1|c111357_g1|c12827_g1	http://www.genome.jp/kegg-bin/show_pathway?ko04966/K02155%09red/K02147%09red/K02150%09red
19	Vibrio cholerae infection	KEGG PATHWAY	ko05110	4	146	0.0843537	0.625993	c30013_g1|c30750_g1|c111357_g1|c12827_g1	http://www.genome.jp/kegg-bin/show_pathway?ko05110/K02155%09red/K02147%09red/K07937%09red/K02150%09red
20	Rheumatoid arthritis	KEGG PATHWAY	ko05323	3	98	0.10053	0.677049	c30013_g1|c111357_g1|c12827_g1	http://www.genome.jp/kegg-bin/show_pathway?ko05323/K02155%09red/K02147%09red/K02150%09red
	Regulation of actin cytoskeleton	KEGG PATHWAY	ko04810	4	156	0.100837	0.677049	c26993_g1|c5686_g1|c31661_g1|c37704_g1	http://www.genome.jp/kegg-bin/show_pathway?ko04810/K05765%09red/K05759%09red/K04392%09red/K05768%09red
	Synaptic vesicle cycle	KEGG PATHWAY	ko04721	4	177	0.139759	0.845059	c30013_g1|c111357_g1|c12827_g1|c42491_g2	http://www.genome.jp/kegg-bin/show_pathway?ko04721/K15015%09red/K02155%09red/K02147%09red/K02150%09red
	Novobiocin biosynthesis	KEGG PATHWAY	ko00401	1	13	0.14347	0.845059	c51483_g1	http://www.genome.jp/kegg-bin/show_pathway?ko00401/K00815%09red
	Estrogen signaling pathway	KEGG PATHWAY	ko04915	4	182	0.149801	0.845059	c36838_g1|c8144_g1|c45327_g1|c42420_g1	http://www.genome.jp/kegg-bin/show_pathway?ko04915/K03283%09red/K09487%09red/K02183%09red/K04079%09red
	Prion diseases	KEGG PATHWAY	ko05020	2	62	0.156502	0.845059	c41185_g1|c43468_g1	http://www.genome.jp/kegg-bin/show_pathway?ko05020/K04565%09red
	Isoquinoline alkaloid biosynthesis	KEGG PATHWAY	ko00950	2	64	0.164237	0.845059	c49204_g1|c51483_g1	http://www.genome.jp/kegg-bin/show_pathway?ko00950/K01592%09red/K00815%09red
	Salmonella infection	KEGG PATHWAY	ko05132	2	66	0.172038	0.845059	c26993_g1|c5686_g1	http://www.genome.jp/kegg-bin/show_pathway?ko05132/K05759%09red/K04392%09red
	Shigellosis	KEGG PATHWAY	ko05131	2	66	0.172038	0.845059	c26993_g1|c5686_g1	http://www.genome.jp/kegg-bin/show_pathway?ko05131/K05759%09red/K04392%09red
	Leukocyte transendothelial migration	KEGG PATHWAY	ko04670	1	17	0.180552	0.845059	c26993_g1	http://www.genome.jp/kegg-bin/show_pathway?ko04670/K04392%09red
	Nicotine addiction	KEGG PATHWAY	ko05033	1	18	0.18957	0.845059	c42491_g2	http://www.genome.jp/kegg-bin/show_pathway?ko05033/K15015%09red
	Gap junction	KEGG PATHWAY	ko04540	2	72	0.195772	0.845059	c44314_g1|c47889_g1	http://www.genome.jp/kegg-bin/show_pathway?ko04540/K07374%09red/K07375%09red
	NOD-like receptor signaling pathway	KEGG PATHWAY	ko04621	2	73	0.199768	0.845059	c36838_g1|c45327_g1	http://www.genome.jp/kegg-bin/show_pathway?ko04621/K09487%09red/K04079%09red
	Oxytocin signaling pathway	KEGG PATHWAY	ko04921	3	138	0.203155	0.845059	c43075_g2|c43075_g1|c8144_g1	http://www.genome.jp/kegg-bin/show_pathway?ko04921/K03234%09red/K02183%09red
	Axon guidance	KEGG PATHWAY	ko04360	2	74	0.203773	0.845059	c26993_g1|c31661_g1	http://www.genome.jp/kegg-bin/show_pathway?ko04360/K05765%09red/K04392%09red
	GABAergic synapse	KEGG PATHWAY	ko04727	2	80	0.22797	0.868055	c42491_g2|c102228_g1	http://www.genome.jp/kegg-bin/show_pathway?ko04727/K08341%09red/K15015%09red
	Morphine addiction	KEGG PATHWAY	ko05032	1	23	0.233194	0.868055	c42491_g2	http://www.genome.jp/kegg-bin/show_pathway?ko05032/K15015%09red
	PI3K-Akt signaling pathway	KEGG PATHWAY	ko04151	5	294	0.234086	0.868055	c36838_g1|c39969_g1|c33448_g1|c26993_g1|c45327_g1	http://www.genome.jp/kegg-bin/show_pathway?ko04151/K02991%09red/K09487%09red/K04392%09red/K06630%09red/K04079%09red
	Pathogenic Escherichia coli infection	KEGG PATHWAY	ko05130	2	82	0.236082	0.868055	c44314_g1|c47889_g1	http://www.genome.jp/kegg-bin/show_pathway?ko05130/K07374%09red/K07375%09red
	Fc gamma R-mediated phagocytosis	KEGG PATHWAY	ko04666	3	153	0.246374	0.868055	c26993_g1|c31661_g1|c37704_g1	http://www.genome.jp/kegg-bin/show_pathway?ko04666/K05765%09red/K04392%09red/K05768%09red
	RNA transport	KEGG PATHWAY	ko03013	7	454	0.246539	0.868055	c30287_g1|c26072_g1|c42568_g1|c40713_g1|c27458_g1|c47311_g1|c44703_g1	http://www.genome.jp/kegg-bin/show_pathway?ko03013/K03231%09red/K03238%09red/K03262%09red/K13126%09red
	Cholinergic synapse	KEGG PATHWAY	ko04725	1	29	0.282462	0.868055	c42783_g1	http://www.genome.jp/kegg-bin/show_pathway?ko04725/K01049%09red
	Phototransduction - fly	KEGG PATHWAY	ko04745	1	32	0.305899	0.868055	c8144_g1	http://www.genome.jp/kegg-bin/show_pathway?ko04745/K02183%09red
	Olfactory transduction	KEGG PATHWAY	ko04740	1	33	0.31354	0.868055	c8144_g1	http://www.genome.jp/kegg-bin/show_pathway?ko04740/K02183%09red
	Glutathione metabolism	KEGG PATHWAY	ko00480	4	253	0.313652	0.868055	c50034_g4|c29782_g1|c39636_g1|c34214_g1	http://www.genome.jp/kegg-bin/show_pathway?ko00480/K01255%09red/K00799%09red
	Phototransduction	KEGG PATHWAY	ko04744	1	35	0.328572	0.868055	c8144_g1	http://www.genome.jp/kegg-bin/show_pathway?ko04744/K02183%09red
	PPAR signaling pathway	KEGG PATHWAY	ko03320	2	105	0.329445	0.868055	c46814_g1|c46795_g1	http://www.genome.jp/kegg-bin/show_pathway?ko03320/K08770%09red
	Antigen processing and presentation	KEGG PATHWAY	ko04612	3	184	0.338809	0.868055	c42420_g1|c37463_g1|c45327_g1	http://www.genome.jp/kegg-bin/show_pathway?ko04612/K03283%09red/K08057%09red/K04079%09red
	Fc epsilon RI signaling pathway	KEGG PATHWAY	ko04664	1	37	0.343275	0.868055	c26993_g1	http://www.genome.jp/kegg-bin/show_pathway?ko04664/K04392%09red
	Gastric acid secretion	KEGG PATHWAY	ko04971	1	38	0.350506	0.868055	c8144_g1	http://www.genome.jp/kegg-bin/show_pathway?ko04971/K02183%09red
	Prostate cancer	KEGG PATHWAY	ko05215	2	112	0.357391	0.868055	c36838_g1|c45327_g1	http://www.genome.jp/kegg-bin/show_pathway?ko05215/K09487%09red/K04079%09red
	Retrograde endocannabinoid signaling	KEGG PATHWAY	ko04723	1	39	0.357658	0.868055	c42491_g2	http://www.genome.jp/kegg-bin/show_pathway?ko04723/K15015%09red
	Pathways in cancer	KEGG PATHWAY	ko05200	3	191	0.359772	0.868055	c36838_g1|c26993_g1|c45327_g1	http://www.genome.jp/kegg-bin/show_pathway?ko05200/K09487%09red/K04392%09red/K04079%09red
	Salivary secretion	KEGG PATHWAY	ko04970	1	40	0.36473	0.868055	c8144_g1	http://www.genome.jp/kegg-bin/show_pathway?ko04970/K02183%09red
	Proteoglycans in cancer	KEGG PATHWAY	ko05205	2	115	0.369242	0.868055	c26993_g1|c39969_g1	http://www.genome.jp/kegg-bin/show_pathway?ko05205/K02991%09red/K04392%09red
	Neurotrophin signaling pathway	KEGG PATHWAY	ko04722	3	195	0.371711	0.868055	c26993_g1|c33448_g1|c8144_g1	http://www.genome.jp/kegg-bin/show_pathway?ko04722/K04392%09red/K06630%09red/K02183%09red
	Protein processing in endoplasmic reticulum	KEGG PATHWAY	ko04141	8	613	0.375648	0.868055	c45327_g1|c42420_g1|c37463_g1|c36838_g1|c32847_g1|c42611_g1|c67515_g1|c32348_g1	http://www.genome.jp/kegg-bin/show_pathway?ko04141/K09517%09red/K09487%09red/K06689%09red/K08057%09red/K04079%09red/K09580%09red/K03283%09red
	MAPK signaling pathway	KEGG PATHWAY	ko04010	2	119	0.384906	0.868055	c42420_g1|c26993_g1	http://www.genome.jp/kegg-bin/show_pathway?ko04010/K04392%09red/K03283%09red
	Chemical carcinogenesis	KEGG PATHWAY	ko05204	2	120	0.388796	0.868055	c50034_g4|c29782_g1	http://www.genome.jp/kegg-bin/show_pathway?ko05204/K00799%09red
	Viral myocarditis	KEGG PATHWAY	ko05416	1	44	0.392254	0.868055	c26993_g1	http://www.genome.jp/kegg-bin/show_pathway?ko05416/K04392%09red
	Tyrosine metabolism	KEGG PATHWAY	ko00350	2	123	0.400399	0.868055	c49204_g1|c51483_g1	http://www.genome.jp/kegg-bin/show_pathway?ko00350/K01592%09red/K00815%09red
	Metabolism of xenobiotics by cytochrome P450	KEGG PATHWAY	ko00980	2	124	0.404244	0.868055	c50034_g4|c29782_g1	http://www.genome.jp/kegg-bin/show_pathway?ko00980/K00799%09red
	Natural killer cell mediated cytotoxicity	KEGG PATHWAY	ko04650	1	47	0.412112	0.868055	c26993_g1	http://www.genome.jp/kegg-bin/show_pathway?ko04650/K04392%09red
	Pancreatic cancer	KEGG PATHWAY	ko05212	1	49	0.42499	0.868055	c26993_g1	http://www.genome.jp/kegg-bin/show_pathway?ko05212/K04392%09red
	Inflammatory mediator regulation of TRP channels	KEGG PATHWAY	ko04750	1	50	0.431324	0.868055	c8144_g1	http://www.genome.jp/kegg-bin/show_pathway?ko04750/K02183%09red
	Pertussis	KEGG PATHWAY	ko05133	2	133	0.438293	0.868055	c31661_g1|c8144_g1	http://www.genome.jp/kegg-bin/show_pathway?ko05133/K05765%09red/K02183%09red
	Phenylalanine, tyrosine and tryptophan biosynthesis	KEGG PATHWAY	ko00400	2	134	0.442012	0.868055	c35379_g1|c51483_g1	http://www.genome.jp/kegg-bin/show_pathway?ko00400/K00500%09red/K00815%09red
	Amoebiasis	KEGG PATHWAY	ko05146	1	52	0.443782	0.868055	c39633_g1	http://www.genome.jp/kegg-bin/show_pathway?ko05146/K13963%09red
	Zeatin biosynthesis	KEGG PATHWAY	ko00908	1	52	0.443782	0.868055	c54560_g2	http://www.genome.jp/kegg-bin/show_pathway?ko00908/K10760%09red
	Drug metabolism - cytochrome P450	KEGG PATHWAY	ko00982	2	135	0.445716	0.868055	c50034_g4|c29782_g1	http://www.genome.jp/kegg-bin/show_pathway?ko00982/K00799%09red
	Osteoclast differentiation	KEGG PATHWAY	ko04380	1	53	0.449909	0.868055	c26993_g1	http://www.genome.jp/kegg-bin/show_pathway?ko04380/K04392%09red
	Circadian entrainment	KEGG PATHWAY	ko04713	1	53	0.449909	0.868055	c8144_g1	http://www.genome.jp/kegg-bin/show_pathway?ko04713/K02183%09red
	VEGF signaling pathway	KEGG PATHWAY	ko04370	1	53	0.449909	0.868055	c26993_g1	http://www.genome.jp/kegg-bin/show_pathway?ko04370/K04392%09red
	Chemokine signaling pathway	KEGG PATHWAY	ko04062	1	55	0.461961	0.868055	c26993_g1	http://www.genome.jp/kegg-bin/show_pathway?ko04062/K04392%09red
	Bacterial invasion of epithelial cells	KEGG PATHWAY	ko05100	1	55	0.461961	0.868055	c26993_g1	http://www.genome.jp/kegg-bin/show_pathway?ko05100/K04392%09red
	Ras signaling pathway	KEGG PATHWAY	ko04014	2	140	0.464031	0.868055	c26993_g1|c8144_g1	http://www.genome.jp/kegg-bin/show_pathway?ko04014/K04392%09red/K02183%09red
	Two-component system	KEGG PATHWAY	ko02020	1	56	0.467888	0.868055	c53159_g1	http://www.genome.jp/kegg-bin/show_pathway?ko02020/K00412%09red
	Amphetamine addiction	KEGG PATHWAY	ko05031	1	61	0.49656	0.886265	c8144_g1	http://www.genome.jp/kegg-bin/show_pathway?ko05031/K02183%09red
	Glioma	KEGG PATHWAY	ko05214	1	61	0.49656	0.886265	c8144_g1	http://www.genome.jp/kegg-bin/show_pathway?ko05214/K02183%09red
	B cell receptor signaling pathway	KEGG PATHWAY	ko04662	1	61	0.49656	0.886265	c26993_g1	http://www.genome.jp/kegg-bin/show_pathway?ko04662/K04392%09red
	Colorectal cancer	KEGG PATHWAY	ko05210	1	65	0.518384	0.890347	c26993_g1	http://www.genome.jp/kegg-bin/show_pathway?ko05210/K04392%09red
	Tropane, piperidine and pyridine alkaloid biosynthesis	KEGG PATHWAY	ko00960	1	65	0.518384	0.890347	c51483_g1	http://www.genome.jp/kegg-bin/show_pathway?ko00960/K00815%09red
	Renal cell carcinoma	KEGG PATHWAY	ko05211	1	65	0.518384	0.890347	c26993_g1	http://www.genome.jp/kegg-bin/show_pathway?ko05211/K04392%09red
	Adherens junction	KEGG PATHWAY	ko04520	1	67	0.528939	0.890347	c26993_g1	http://www.genome.jp/kegg-bin/show_pathway?ko04520/K04392%09red
	cAMP signaling pathway	KEGG PATHWAY	ko04024	2	163	0.543435	0.890347	c26993_g1|c8144_g1	http://www.genome.jp/kegg-bin/show_pathway?ko04024/K04392%09red/K02183%09red
	HIF-1 signaling pathway	KEGG PATHWAY	ko04066	2	163	0.543435	0.890347	c31321_g1|c39969_g1	http://www.genome.jp/kegg-bin/show_pathway?ko04066/K02991%09red/K00134%09red
	Vascular smooth muscle contraction	KEGG PATHWAY	ko04270	1	71	0.549363	0.890347	c8144_g1	http://www.genome.jp/kegg-bin/show_pathway?ko04270/K02183%09red
	Focal adhesion	KEGG PATHWAY	ko04510	1	71	0.549363	0.890347	c26993_g1	http://www.genome.jp/kegg-bin/show_pathway?ko04510/K04392%09red
	Galactose metabolism	KEGG PATHWAY	ko00052	2	169	0.562763	0.9017	c64142_g3|c62110_g3	http://www.genome.jp/kegg-bin/show_pathway?ko00052/K01785%09red/K01187%09red
	Phenylalanine metabolism	KEGG PATHWAY	ko00360	3	268	0.57452	0.910194	c49908_g4|c35379_g1|c51483_g1	http://www.genome.jp/kegg-bin/show_pathway?ko00360/K00430%09red/K00500%09red/K00815%09red
	Melanogenesis	KEGG PATHWAY	ko04916	1	81	0.59664	0.924586	c8144_g1	http://www.genome.jp/kegg-bin/show_pathway?ko04916/K02183%09red
	Regulation of autophagy	KEGG PATHWAY	ko04140	1	83	0.605484	0.924586	c102228_g1	http://www.genome.jp/kegg-bin/show_pathway?ko04140/K08341%09red
	Measles	KEGG PATHWAY	ko05162	2	184	0.608484	0.924586	c42420_g1|c40298_g1	http://www.genome.jp/kegg-bin/show_pathway?ko05162/K14753%09red/K03283%09red
	Thyroid hormone synthesis	KEGG PATHWAY	ko04918	1	84	0.609833	0.924586	c36838_g1	http://www.genome.jp/kegg-bin/show_pathway?ko04918/K09487%09red
	Nitrogen metabolism	KEGG PATHWAY	ko00910	1	86	0.618389	0.927584	c59879_g2	http://www.genome.jp/kegg-bin/show_pathway?ko00910/K01674%09red
	Ubiquinone and other terpenoid-quinone biosynthesis	KEGG PATHWAY	ko00130	1	93	0.646886	0.937778	c51483_g1	http://www.genome.jp/kegg-bin/show_pathway?ko00130/K00815%09red
	GnRH signaling pathway	KEGG PATHWAY	ko04912	1	94	0.65078	0.937778	c8144_g1	http://www.genome.jp/kegg-bin/show_pathway?ko04912/K02183%09red
	Viral carcinogenesis	KEGG PATHWAY	ko05203	3	301	0.651844	0.937778	c26993_g1|c33448_g1|c37704_g1	http://www.genome.jp/kegg-bin/show_pathway?ko05203/K04392%09red/K06630%09red/K05768%09red
	Lysosome	KEGG PATHWAY	ko04142	2	202	0.65844	0.937778	c30013_g1|c52890_g1	http://www.genome.jp/kegg-bin/show_pathway?ko04142/K02155%09red/K01366%09red
	Long-term potentiation	KEGG PATHWAY	ko04720	1	96	0.65844	0.937778	c8144_g1	http://www.genome.jp/kegg-bin/show_pathway?ko04720/K02183%09red
	Hippo signaling pathway - fly	KEGG PATHWAY	ko04391	1	99	0.669617	0.94416	c33448_g1	http://www.genome.jp/kegg-bin/show_pathway?ko04391/K06630%09red
	Cysteine and methionine metabolism	KEGG PATHWAY	ko00270	2	210	0.678951	0.945622	c45028_g1|c51483_g1	http://www.genome.jp/kegg-bin/show_pathway?ko00270/K00789%09red/K00815%09red
	Progesterone-mediated oocyte maturation	KEGG PATHWAY	ko04914	1	106	0.694297	0.945622	c45327_g1	http://www.genome.jp/kegg-bin/show_pathway?ko04914/K04079%09red
	Toll-like receptor signaling pathway	KEGG PATHWAY	ko04620	1	107	0.69767	0.945622	c26993_g1	http://www.genome.jp/kegg-bin/show_pathway?ko04620/K04392%09red
	HTLV-I infection	KEGG PATHWAY	ko05166	2	219	0.700816	0.945622	c37463_g1|c44556_g1	http://www.genome.jp/kegg-bin/show_pathway?ko05166/K08057%09red/K05863%09red
	Oocyte meiosis	KEGG PATHWAY	ko04114	2	226	0.716956	0.945622	c33448_g1|c8144_g1	http://www.genome.jp/kegg-bin/show_pathway?ko04114/K06630%09red/K02183%09red
	Hippo signaling pathway	KEGG PATHWAY	ko04390	1	115	0.723346	0.945622	c33448_g1	http://www.genome.jp/kegg-bin/show_pathway?ko04390/K06630%09red
	mTOR signaling pathway	KEGG PATHWAY	ko04150	1	120	0.738276	0.945622	c39969_g1	http://www.genome.jp/kegg-bin/show_pathway?ko04150/K02991%09red
	Dopaminergic synapse	KEGG PATHWAY	ko04728	1	122	0.744021	0.945622	c8144_g1	http://www.genome.jp/kegg-bin/show_pathway?ko04728/K02183%09red
	Terpenoid backbone biosynthesis	KEGG PATHWAY	ko00900	1	123	0.746846	0.945622	c52311_g2	http://www.genome.jp/kegg-bin/show_pathway?ko00900/K10960%09red
	Peroxisome	KEGG PATHWAY	ko04146	2	242	0.751112	0.945622	c41185_g1|c43468_g1	http://www.genome.jp/kegg-bin/show_pathway?ko04146/K04565%09red
	AMPK signaling pathway	KEGG PATHWAY	ko04152	2	244	0.755123	0.945622	c43075_g2|c43075_g1	http://www.genome.jp/kegg-bin/show_pathway?ko04152/K03234%09red
	Adrenergic signaling in cardiomyocytes	KEGG PATHWAY	ko04261	1	126	0.755136	0.945622	c8144_g1	http://www.genome.jp/kegg-bin/show_pathway?ko04261/K02183%09red
	Porphyrin and chlorophyll metabolism	KEGG PATHWAY	ko00860	1	127	0.757839	0.945622	c52311_g2	http://www.genome.jp/kegg-bin/show_pathway?ko00860/K10960%09red
	Chagas disease (American trypanosomiasis)	KEGG PATHWAY	ko05142	1	137	0.783282	0.954413	c37463_g1	http://www.genome.jp/kegg-bin/show_pathway?ko05142/K08057%09red
	Phosphatidylinositol signaling system	KEGG PATHWAY	ko04070	1	140	0.790381	0.954413	c8144_g1	http://www.genome.jp/kegg-bin/show_pathway?ko04070/K02183%09red
	Carbon fixation in photosynthetic organisms	KEGG PATHWAY	ko00710	2	264	0.792249	0.954413	c31321_g1|c50064_g1	http://www.genome.jp/kegg-bin/show_pathway?ko00710/K00134%09red/K01602%09red
	Insulin signaling pathway	KEGG PATHWAY	ko04910	2	266	0.795674	0.954413	c39969_g1|c8144_g1	http://www.genome.jp/kegg-bin/show_pathway?ko04910/K02991%09red/K02183%09red
	Wnt signaling pathway	KEGG PATHWAY	ko04310	1	149	0.810317	0.954413	c26993_g1	http://www.genome.jp/kegg-bin/show_pathway?ko04310/K04392%09red
	Alcoholism	KEGG PATHWAY	ko05034	1	154	0.820564	0.954413	c8144_g1	http://www.genome.jp/kegg-bin/show_pathway?ko05034/K02183%09red
	RNA degradation	KEGG PATHWAY	ko03018	2	282	0.821328	0.954413	c58750_g3|c47311_g1	http://www.genome.jp/kegg-bin/show_pathway?ko03018/K14442%09red/K13126%09red
	Tuberculosis	KEGG PATHWAY	ko05152	2	284	0.824323	0.954413	c30013_g1|c8144_g1	http://www.genome.jp/kegg-bin/show_pathway?ko05152/K02155%09red/K02183%09red
	mRNA surveillance pathway	KEGG PATHWAY	ko03015	2	285	0.825804	0.954413	c47311_g1|c42369_g1	http://www.genome.jp/kegg-bin/show_pathway?ko03015/K14411%09red/K13126%09red
	FoxO signaling pathway	KEGG PATHWAY	ko04068	1	175	0.857904	0.983451	c102228_g1	http://www.genome.jp/kegg-bin/show_pathway?ko04068/K08341%09red
	Glyoxylate and dicarboxylate metabolism	KEGG PATHWAY	ko00630	1	195	0.886231	0.993785	c50064_g1	http://www.genome.jp/kegg-bin/show_pathway?ko00630/K01602%09red
	Amino sugar and nucleotide sugar metabolism	KEGG PATHWAY	ko00520	2	335	0.886898	0.993785	c48666_g1|c65641_g1	http://www.genome.jp/kegg-bin/show_pathway?ko00520/K01183%09red
	Influenza A	KEGG PATHWAY	ko05164	1	213	0.906874	0.993785	c42420_g1	http://www.genome.jp/kegg-bin/show_pathway?ko05164/K03283%09red
	Endocytosis	KEGG PATHWAY	ko04144	2	358	0.907747	0.993785	c30750_g1|c42420_g1	http://www.genome.jp/kegg-bin/show_pathway?ko04144/K07937%09red/K03283%09red
	Glycerophospholipid metabolism	KEGG PATHWAY	ko00564	1	217	0.910927	0.993785	c42783_g1	http://www.genome.jp/kegg-bin/show_pathway?ko00564/K01049%09red
	Toxoplasmosis	KEGG PATHWAY	ko05145	1	222	0.915748	0.993785	c42420_g1	http://www.genome.jp/kegg-bin/show_pathway?ko05145/K03283%09red
	Plant-pathogen interaction	KEGG PATHWAY	ko04626	3	500	0.916256	0.993785	c36838_g1|c8144_g1|c45327_g1	http://www.genome.jp/kegg-bin/show_pathway?ko04626/K09487%09red/K02183%09red/K04079%09red
	Cell cycle	KEGG PATHWAY	ko04110	1	243	0.93331	0.99856	c33448_g1	http://www.genome.jp/kegg-bin/show_pathway?ko04110/K06630%09red
	Glycolysis / Gluconeogenesis	KEGG PATHWAY	ko00010	2	400	0.936852	0.99856	c62110_g3|c31321_g1	http://www.genome.jp/kegg-bin/show_pathway?ko00010/K01785%09red/K00134%09red
	Biosynthesis of amino acids	KEGG PATHWAY	ko01230	4	678	0.943489	0.99856	c31321_g1|c35379_g1|c45028_g1|c51483_g1	http://www.genome.jp/kegg-bin/show_pathway?ko01230/K00789%09red/K00500%09red/K00134%09red/K00815%09red
	Ubiquitin mediated proteolysis	KEGG PATHWAY	ko04120	1	280	0.955838	0.99856	c67515_g1	http://www.genome.jp/kegg-bin/show_pathway?ko04120/K06689%09red
	Pyrimidine metabolism	KEGG PATHWAY	ko00240	1	294	0.96222	0.99856	c11143_g1	http://www.genome.jp/kegg-bin/show_pathway?ko00240/K00940%09red
	Epstein-Barr virus infection	KEGG PATHWAY	ko05169	2	470	0.96699	0.99856	c42420_g1|c33448_g1	http://www.genome.jp/kegg-bin/show_pathway?ko05169/K06630%09red/K03283%09red
	Phenylpropanoid biosynthesis	KEGG PATHWAY	ko00940	1	339	0.977133	0.99856	c49908_g4	http://www.genome.jp/kegg-bin/show_pathway?ko00940/K00430%09red
	Purine metabolism	KEGG PATHWAY	ko00230	1	407	0.989305	0.99856	c11143_g1	http://www.genome.jp/kegg-bin/show_pathway?ko00230/K00940%09red
	Starch and sucrose metabolism	KEGG PATHWAY	ko00500	1	437	0.992355	0.99856	c64142_g3	http://www.genome.jp/kegg-bin/show_pathway?ko00500/K01187%09red
	Spliceosome	KEGG PATHWAY	ko03040	1	517	0.996881	0.99856	c42420_g1	http://www.genome.jp/kegg-bin/show_pathway?ko03040/K03283%09red
	Carbon metabolism	KEGG PATHWAY	ko01200	2	789	0.99856	0.99856	c31321_g1|c50064_g1	http://www.genome.jp/kegg-bin/show_pathway?ko01200/K00134%09red/K01602%09red

## Sheet: A-H down
	#Term	Database	ID	Input number	Background number	P-Value	Corrected P-Value	Input	Hyperlink
1	DNA replication	KEGG PATHWAY	ko03030	6	127	5.4432e-06	0.000359251	c4254_g1|c63514_g1|c59191_g2|c62464_g1|c49031_g1|c58180_g1	http://www.genome.jp/kegg-bin/show_pathway?ko03030/K07466%09red/K02324%09red/K02212%09red/K02209%09red
2	Starch and sucrose metabolism	KEGG PATHWAY	ko00500	9	437	1.77515e-05	0.000585801	c58318_g3|c58318_g2|c59624_g1|c63050_g1|c58318_g5|c44130_g1|c58043_g1|c63641_g1|c60931_g1	http://www.genome.jp/kegg-bin/show_pathway?ko00500/K00700%09red/K00688%09red/K01051%09red/K00975%09red/K01179%09red
3	Plant-pathogen interaction	KEGG PATHWAY	ko04626	8	500	0.00028771	0.00632962	c54359_g1|c54359_g2|c43262_g1|c54778_g1|c57393_g1|c64712_g1|c52029_g1|c52029_g3	http://www.genome.jp/kegg-bin/show_pathway?ko04626/K13447%09red/K13457%09red
4	Nucleotide excision repair	KEGG PATHWAY	ko03420	4	139	0.0013074	0.0215721	c59191_g2|c4254_g1|c63514_g1|c58180_g1	http://www.genome.jp/kegg-bin/show_pathway?ko03420/K07466%09red/K02324%09red
5	Mismatch repair	KEGG PATHWAY	ko03430	3	84	0.00300847	0.0397117	c4254_g1|c59191_g2|c58180_g1	http://www.genome.jp/kegg-bin/show_pathway?ko03430/K07466%09red
6	Homologous recombination	KEGG PATHWAY	ko03440	3	117	0.00737063	0.0743544	c4254_g1|c59191_g2|c58180_g1	http://www.genome.jp/kegg-bin/show_pathway?ko03440/K07466%09red
7	Fanconi anemia pathway	KEGG PATHWAY	ko03460	3	120	0.00788608	0.0743544	c4254_g1|c59191_g2|c58180_g1	http://www.genome.jp/kegg-bin/show_pathway?ko03460/K07466%09red
8	Fructose and mannose metabolism	KEGG PATHWAY	ko00051	3	173	0.0205432	0.169482	c65576_g1|c47478_g1|c51425_g1	http://www.genome.jp/kegg-bin/show_pathway?ko00051/K01623%09red/K01803%09red
9	Amino sugar and nucleotide sugar metabolism	KEGG PATHWAY	ko00520	4	335	0.0259705	0.172289	c58318_g3|c58318_g2|c58318_g5|c58043_g1	http://www.genome.jp/kegg-bin/show_pathway?ko00520/K00975%09red
10	Base excision repair	KEGG PATHWAY	ko03410	2	74	0.0261044	0.172289	c32619_g1|c63514_g1	http://www.genome.jp/kegg-bin/show_pathway?ko03410/K01246%09red/K02324%09red
11	Cell cycle	KEGG PATHWAY	ko04110	3	243	0.0478771	0.287263	c49031_g1|c64190_g2|c62464_g1	http://www.genome.jp/kegg-bin/show_pathway?ko04110/K02212%09red/K04681%09red/K02209%09red
12	Carbon fixation in photosynthetic organisms	KEGG PATHWAY	ko00710	3	264	0.0583658	0.308161	c65576_g1|c47478_g1|c51425_g1	http://www.genome.jp/kegg-bin/show_pathway?ko00710/K01623%09red/K01803%09red
13	Nicotine addiction	KEGG PATHWAY	ko05033	1	18	0.0606984	0.308161	c54780_g1	http://www.genome.jp/kegg-bin/show_pathway?ko05033/K15015%09red
14	Inositol phosphate metabolism	KEGG PATHWAY	ko00562	2	129	0.0694754	0.327527	c65576_g1|c47478_g1	http://www.genome.jp/kegg-bin/show_pathway?ko00562/K01803%09red
15	Morphine addiction	KEGG PATHWAY	ko05032	1	23	0.076055	0.334642	c54780_g1	http://www.genome.jp/kegg-bin/show_pathway?ko05032/K15015%09red
16	Meiosis - yeast	KEGG PATHWAY	ko04113	2	147	0.0866545	0.35745	c49031_g1|c62464_g1	http://www.genome.jp/kegg-bin/show_pathway?ko04113/K02212%09red/K02209%09red
17	Cell cycle - yeast	KEGG PATHWAY	ko04111	2	175	0.115526	0.448511	c49031_g1|c62464_g1	http://www.genome.jp/kegg-bin/show_pathway?ko04111/K02212%09red/K02209%09red
18	Retrograde endocannabinoid signaling	KEGG PATHWAY	ko04723	1	39	0.123542	0.452989	c54780_g1	http://www.genome.jp/kegg-bin/show_pathway?ko04723/K15015%09red
19	One carbon pool by folate	KEGG PATHWAY	ko00670	1	42	0.132173	0.459127	c62219_g1	http://www.genome.jp/kegg-bin/show_pathway?ko00670/K00297%09red
20	Glycolysis / Gluconeogenesis	KEGG PATHWAY	ko00010	3	400	0.147685	0.48736	c65576_g1|c47478_g1|c51425_g1	http://www.genome.jp/kegg-bin/show_pathway?ko00010/K01623%09red/K01803%09red
	Diterpenoid biosynthesis	KEGG PATHWAY	ko00904	1	55	0.168609	0.529913	c53039_g1	http://www.genome.jp/kegg-bin/show_pathway?ko00904/K04120%09red
	Biosynthesis of amino acids	KEGG PATHWAY	ko01230	4	678	0.187544	0.530606	c65576_g1|c47478_g1|c51425_g1|c60609_g2	http://www.genome.jp/kegg-bin/show_pathway?ko01230/K01623%09red/K12657%09red/K01803%09red
	Cutin, suberine and wax biosynthesis	KEGG PATHWAY	ko00073	1	63	0.190272	0.530606	c60400_g3	http://www.genome.jp/kegg-bin/show_pathway?ko00073/K15404%09red
	Gap junction	KEGG PATHWAY	ko04540	1	72	0.213976	0.530606	c62865_g3	http://www.genome.jp/kegg-bin/show_pathway?ko04540/K07374%09red
	Phenylalanine metabolism	KEGG PATHWAY	ko00360	2	268	0.22296	0.530606	c40152_g1|c53612_g1	http://www.genome.jp/kegg-bin/show_pathway?ko00360/K00430%09red
	Carotenoid biosynthesis	KEGG PATHWAY	ko00906	1	79	0.231935	0.530606	c55268_g1	http://www.genome.jp/kegg-bin/show_pathway?ko00906/K02291%09red
	GABAergic synapse	KEGG PATHWAY	ko04727	1	80	0.234467	0.530606	c54780_g1	http://www.genome.jp/kegg-bin/show_pathway?ko04727/K15015%09red
	Pathogenic Escherichia coli infection	KEGG PATHWAY	ko05130	1	82	0.239506	0.530606	c62865_g3	http://www.genome.jp/kegg-bin/show_pathway?ko05130/K07374%09red
	Apoptosis	KEGG PATHWAY	ko04210	1	90	0.259337	0.530606	c56631_g2	http://www.genome.jp/kegg-bin/show_pathway?ko04210/K04730%09red
	Leishmaniasis	KEGG PATHWAY	ko05140	1	91	0.26178	0.530606	c56631_g2	http://www.genome.jp/kegg-bin/show_pathway?ko05140/K04730%09red
	Carbon metabolism	KEGG PATHWAY	ko01200	4	789	0.26475	0.530606	c65576_g1|c47478_g1|c51425_g1|c62219_g1	http://www.genome.jp/kegg-bin/show_pathway?ko01200/K00297%09red/K01623%09red/K01803%09red
	TGF-beta signaling pathway	KEGG PATHWAY	ko04350	1	98	0.278655	0.530606	c64190_g2	http://www.genome.jp/kegg-bin/show_pathway?ko04350/K04681%09red
	NF-kappa B signaling pathway	KEGG PATHWAY	ko04064	1	98	0.278655	0.530606	c56631_g2	http://www.genome.jp/kegg-bin/show_pathway?ko04064/K04730%09red
	Hippo signaling pathway - fly	KEGG PATHWAY	ko04391	1	99	0.281035	0.530606	c63213_g2	http://www.genome.jp/kegg-bin/show_pathway?ko04391/K16675%09red
	Toll-like receptor signaling pathway	KEGG PATHWAY	ko04620	1	107	0.299791	0.530606	c56631_g2	http://www.genome.jp/kegg-bin/show_pathway?ko04620/K04730%09red
	Ascorbate and aldarate metabolism	KEGG PATHWAY	ko00053	1	108	0.302102	0.530606	c54403_g1	http://www.genome.jp/kegg-bin/show_pathway?ko00053/K00423%09red
	Carbon fixation pathways in prokaryotes	KEGG PATHWAY	ko00720	1	109	0.304404	0.530606	c62219_g1	http://www.genome.jp/kegg-bin/show_pathway?ko00720/K00297%09red
	Phenylpropanoid biosynthesis	KEGG PATHWAY	ko00940	2	339	0.309188	0.530606	c40152_g1|c53612_g1	http://www.genome.jp/kegg-bin/show_pathway?ko00940/K00430%09red
	Circadian rhythm - plant	KEGG PATHWAY	ko04712	1	113	0.31354	0.530606	c54259_g2	http://www.genome.jp/kegg-bin/show_pathway?ko04712/K16241%09red
	Chemical carcinogenesis	KEGG PATHWAY	ko05204	1	120	0.329242	0.536664	c41502_g3	http://www.genome.jp/kegg-bin/show_pathway?ko05204/K00799%09red
	Metabolism of xenobiotics by cytochrome P450	KEGG PATHWAY	ko00980	1	124	0.338054	0.536664	c41502_g3	http://www.genome.jp/kegg-bin/show_pathway?ko00980/K00799%09red
	Pentose and glucuronate interconversions	KEGG PATHWAY	ko00040	1	129	0.348907	0.536664	c44130_g1	http://www.genome.jp/kegg-bin/show_pathway?ko00040/K01051%09red
	Pertussis	KEGG PATHWAY	ko05133	1	133	0.357463	0.536664	c56631_g2	http://www.genome.jp/kegg-bin/show_pathway?ko05133/K04730%09red
	Drug metabolism - cytochrome P450	KEGG PATHWAY	ko00982	1	135	0.361699	0.536664	c41502_g3	http://www.genome.jp/kegg-bin/show_pathway?ko00982/K00799%09red
	Chagas disease (American trypanosomiasis)	KEGG PATHWAY	ko05142	1	137	0.365907	0.536664	c56631_g2	http://www.genome.jp/kegg-bin/show_pathway?ko05142/K04730%09red
	Vibrio cholerae infection	KEGG PATHWAY	ko05110	1	146	0.384507	0.547735	c48279_g1	http://www.genome.jp/kegg-bin/show_pathway?ko05110/K07937%09red
	Purine metabolism	KEGG PATHWAY	ko00230	2	407	0.390054	0.547735	c61387_g1|c63514_g1	http://www.genome.jp/kegg-bin/show_pathway?ko00230/K01945%09red/K02324%09red
	Pentose phosphate pathway	KEGG PATHWAY	ko00030	1	164	0.420098	0.577635	c51425_g1	http://www.genome.jp/kegg-bin/show_pathway?ko00030/K01623%09red
	Synaptic vesicle cycle	KEGG PATHWAY	ko04721	1	177	0.444526	0.593393	c54780_g1	http://www.genome.jp/kegg-bin/show_pathway?ko04721/K15015%09red
	Measles	KEGG PATHWAY	ko05162	1	184	0.457254	0.593393	c56631_g2	http://www.genome.jp/kegg-bin/show_pathway?ko05162/K04730%09red
	Neurotrophin signaling pathway	KEGG PATHWAY	ko04722	1	195	0.476673	0.593393	c56631_g2	http://www.genome.jp/kegg-bin/show_pathway?ko04722/K04730%09red
	Methane metabolism	KEGG PATHWAY	ko00680	1	201	0.486974	0.593393	c51425_g1	http://www.genome.jp/kegg-bin/show_pathway?ko00680/K01623%09red
	Legionellosis	KEGG PATHWAY	ko05134	1	206	0.495403	0.593393	c48279_g1	http://www.genome.jp/kegg-bin/show_pathway?ko05134/K07937%09red
	Cysteine and methionine metabolism	KEGG PATHWAY	ko00270	1	210	0.502048	0.593393	c53254_g5	http://www.genome.jp/kegg-bin/show_pathway?ko00270/K05933%09red
	Arginine and proline metabolism	KEGG PATHWAY	ko00330	1	213	0.506975	0.593393	c60609_g2	http://www.genome.jp/kegg-bin/show_pathway?ko00330/K12657%09red
	Glycerophospholipid metabolism	KEGG PATHWAY	ko00564	1	217	0.513469	0.593393	c61261_g2	http://www.genome.jp/kegg-bin/show_pathway?ko00564/K05929%09red
	HTLV-I infection	KEGG PATHWAY	ko05166	1	219	0.516684	0.593393	c63514_g1	http://www.genome.jp/kegg-bin/show_pathway?ko05166/K02324%09red
	Toxoplasmosis	KEGG PATHWAY	ko05145	1	222	0.521467	0.593393	c56631_g2	http://www.genome.jp/kegg-bin/show_pathway?ko05145/K04730%09red
	Glutathione metabolism	KEGG PATHWAY	ko00480	1	253	0.568224	0.635641	c41502_g3	http://www.genome.jp/kegg-bin/show_pathway?ko00480/K00799%09red
	Insulin signaling pathway	KEGG PATHWAY	ko04910	1	266	0.586457	0.638961	c63641_g1	http://www.genome.jp/kegg-bin/show_pathway?ko04910/K00688%09red
	Phagosome	KEGG PATHWAY	ko04145	1	269	0.590555	0.638961	c62865_g3	http://www.genome.jp/kegg-bin/show_pathway?ko04145/K07374%09red
	Tuberculosis	KEGG PATHWAY	ko05152	1	284	0.610448	0.649831	c56631_g2	http://www.genome.jp/kegg-bin/show_pathway?ko05152/K04730%09red
	Pyrimidine metabolism	KEGG PATHWAY	ko00240	1	294	0.623174	0.651581	c63514_g1	http://www.genome.jp/kegg-bin/show_pathway?ko00240/K02324%09red
	Viral carcinogenesis	KEGG PATHWAY	ko05203	1	301	0.631837	0.651581	c64190_g2	http://www.genome.jp/kegg-bin/show_pathway?ko05203/K04681%09red
	Endocytosis	KEGG PATHWAY	ko04144	1	358	0.695404	0.706103	c48279_g1	http://www.genome.jp/kegg-bin/show_pathway?ko04144/K07937%09red
	Epstein-Barr virus infection	KEGG PATHWAY	ko05169	1	470	0.790301	0.790301	c56631_g2	http://www.genome.jp/kegg-bin/show_pathway?ko05169/K04730%09red
